# Supplementary material for: Graphdiyne oxide nanosheets display selective anti-leukemia efficacy against DNMT3A-mutant AML cells
Source: Nat Commun. 2022 Sep 26;13:5657. doi: 10.1038/s41467-022-33410-w (PMC9512932; doi:10.1038/s41467-022-33410-w)
Supplement: Supplementary file 4 — Supplementary Data 1 [file 41467_2022_33410_MOESM4_ESM.xlsx]

## Sheet: sheet
Table S1. Protein mass spectrometry revealed the proteins binding to GO or GDYO in OCI-AML3, Related to Figure 4.
Entry.name	Protein.name	Gene.name	Saline_1	Saline_2	GO_1	GO_2	GDYO_1	GDYO_2
1433B_HUMAN	14-3-3 protein beta/alpha (Protein 1054) (Protein kinase C inhibitor protein 1) (KCIP-1) [Cleaved into: 14-3-3 protein beta/alpha, N-terminally processed]	YWHAB	0	0	21.67	19.38	22.41	23.17
1433E_HUMAN	14-3-3 protein epsilon (14-3-3E)	YWHAE	19.89	19.26	17.11	0	20.98	20.8
1433F_HUMAN	14-3-3 protein eta (Protein AS1)	YWHAH YWHA1	0	0	0	0	20.41	19.98
1433G_HUMAN	14-3-3 protein gamma (Protein kinase C inhibitor protein 1) (KCIP-1) [Cleaved into: 14-3-3 protein gamma, N-terminally processed]	YWHAG	22.03	19.26	0	20.57	22.68	21.96
1433T_HUMAN	14-3-3 protein theta (14-3-3 protein T-cell) (14-3-3 protein tau) (Protein HS1)	YWHAQ	19.49	17.09	20.8	0	20.74	19.92
1433Z_HUMAN	14-3-3 protein zeta/delta (Protein kinase C inhibitor protein 1) (KCIP-1)	YWHAZ	20.37	17.64	21.29	18.49	23.73	22.71
2AAA_HUMAN	Serine/threonine-protein phosphatase 2A 65 kDa regulatory subunit A alpha isoform (Medium tumor antigen-associated 61 kDa protein) (PP2A subunit A isoform PR65-alpha) (PP2A subunit A isoform R1-alpha)	PPP2R1A	0	0	17.97	19.59	20.98	19.02
3HIDH_HUMAN	3-hydroxyisobutyrate dehydrogenase, mitochondrial (HIBADH) (EC 1.1.1.31)	HIBADH	0	0	0	20.01	0	0
6PGD_HUMAN	6-phosphogluconate dehydrogenase, decarboxylating (EC 1.1.1.44)	PGD PGDH	0	0	18.47	0	0	0
8ODP_HUMAN	7,8-dihydro-8-oxoguanine triphosphatase (EC 3.6.1.55) (2-hydroxy-dATP diphosphatase) (EC 3.6.1.56) (8-oxo-dGTPase) (Nucleoside diphosphate-linked moiety X motif 1) (Nudix motif 1)	NUDT1 MTH1	0	0	0	0	17.74	17.46
A0A023I7F4_HUMAN	Cytochrome b	CYTB	0	0	0	0	0	0
A0A023I7J4_HUMAN	NADH-ubiquinone oxidoreductase chain 2 (EC 7.1.1.2)	ND2	0	0	0	0	0	0
A0A023I7W4_HUMAN	NADH-ubiquinone oxidoreductase chain 6 (EC 7.1.1.2)	ND6	0	0	0	0	0	0
A0A024QZN9_HUMAN	Voltage-dependent anion channel 2, isoform CRA_a	VDAC2 hCG_23984	20.01	20.41	19.33	20.05	21.31	21.24
A0A024QZP7_HUMAN	Cell division cycle 2, G1 to S and G2 to M, isoform CRA_a (Cyclin-dependent kinase 1)	CDK1 CDC2 hCG_40242	0	0	0	16.29	0	0
A0A024R201_HUMAN	Proteasome (Prosome, macropain) 26S subunit, non-ATPase, 13, isoform CRA_a	PSMD13 hCG_37689	0	0	0	0	18.74	19.92
A0A024R228_HUMAN	Heterogeneous nuclear ribonucleoprotein K, isoform CRA_d	HNRPK hCG_1985922	0	0	20.83	22.93	21.45	20.88
A0A024R382_HUMAN	CNDP dipeptidase 2 (Metallopeptidase M20 family), isoform CRA_d	CNDP2 hCG_16050	0	0	0	20.32	0	0
A0A024R3D8_HUMAN	Acetyltransferase component of pyruvate dehydrogenase complex (EC 2.3.1.12)	DLAT hCG_39465	0	0	0	21.25	0	0
A0A024R3J7_HUMAN	HCG2032701, isoform CRA_a	hCG_2032701	0	0	0	0	18.39	0
A0A024R3R5_HUMAN	Lamin B receptor, isoform CRA_a	LBR hCG_32785	0	0	0	0	19.23	0
A0A024R3X1_HUMAN	Galectin	LGALS8 hCG_23447	0	19.39	0	0	16.64	18.31
A0A024R4A5_HUMAN	Trinucleotide repeat containing 15, isoform CRA_a	TNRC15 hCG_33451	0	0	0	0	0	0
A0A024R4X0_HUMAN	NADH-cytochrome b5 reductase (EC 1.6.2.2)	CYB5R3 hCG_41905	0	0	18.7	0	0	0
A0A024R571_HUMAN	EH domain-containing protein 1 (EH-domain containing 1, isoform CRA_a)	EHD1 hCG_23386	0	0	0	0	0	17.92
A0A024R580_HUMAN	Calpain 1, (Mu/I) large subunit, isoform CRA_a	CAPN1 hCG_23396	0	0	0	18.37	18.08	0
A0A024R5K3_HUMAN	NADH dehydrogenase (Ubiquinone) Fe-S protein 8, 23kDa (NADH-coenzyme Q reductase), isoform CRA_b	NDUFS8 hCG_20259	18.56	0	0	0	19.77	18.47
A0A024R652_HUMAN	Methylenetetrahydrofolate dehydrogenase (NADP+ dependent) 1, methenyltetrahydrofolate cyclohydrolase, formyltetrahydrofolate synthetase, isoform CRA_a	MTHFD1 hCG_41677	18.39	18.17	0	21.96	19.78	18.47
A0A024R6D1_HUMAN	NIMA (Never in mitosis gene a)-related kinase 9, isoform CRA_a	NEK9 hCG_22356	0	0	0	0	17.86	18.07
A0A024R6T4_HUMAN	Metallothionein	MT1M hCG_2025554	0	0	0	0	0	19.08
A0A024R7F1_HUMAN	Protein kinase C substrate 80K-H, isoform CRA_a	PRKCSH hCG_29964	0	0	0	0	20.45	20.1
A0A024R7U6_HUMAN	DNA helicase (EC 3.6.4.12)	MCM4 hCG_19799	0	0	17.33	0	0	0
A0A024R814_HUMAN	Ribosomal protein L7, isoform CRA_a	RPL7 hCG_1983988	18.97	0	19.19	0	0	0
A0A024R889_HUMAN	Spectrin, alpha, non-erythrocytic 1 (Alpha-fodrin), isoform CRA_g	SPTAN1 hCG_41038	0	0	0	0	18.2	18.22
A0A024R8B6_HUMAN	Nucleoporin 214kDa, isoform CRA_b	NUP214 hCG_30191	0	0	0	18.44	0	0
A0A024R8N2_HUMAN	Integrin beta	ITGB4 hCG_27538	0	0	17.69	0	0	0
A0A024R8Q1_HUMAN	Glucosidase, alpha acid (Pompe disease, glycogen storage disease type II), isoform CRA_a	GAA hCG_27920	0	0	20.37	20.29	0	0
A0A024R9K7_HUMAN	Chromosome 15 open reading frame 24, isoform CRA_b	C15orf24 hCG_38782	0	0	0	0	0	18.31
A0A024R9Q1_HUMAN	Thrombospondin 1, isoform CRA_a	THBS1 hCG_1787130	0	0	22.28	0	0	0
A0A024R9Y3_HUMAN	HECT, UBA and WWE domain containing 1, isoform CRA_a	HUWE1 hCG_2000770	0	0	0	0	18.75	0
A0A024RA28_HUMAN	Heterogeneous nuclear ribonucleoprotein A2/B1, isoform CRA_d	HNRPA2B1 hCG_38388	0	0	22.68	20.57	19.09	0
A0A024RAD5_HUMAN	Dolichyl-diphosphooligosaccharide--protein glycosyltransferase 48 kDa subunit (Oligosaccharyl transferase 48 kDa subunit)	DDOST hCG_38871	18.17	0	0	0	19.72	19.63
A0A024RBS1_HUMAN	GCN1 general control of amino-acid synthesis 1-like 1 (Yeast), isoform CRA_b	GCN1L1 hCG_27781	0	0	0	0	19.08	19.47
A0A024RC87_HUMAN	Ribonuclease/angiogenin inhibitor 1, isoform CRA_a	RNH1 hCG_18617	20.49	19	19.26	21.89	21.61	20.98
A0A059QFD5_HUMAN	Cytochrome c oxidase subunit 2	COX2	0	0	0	0	19.85	0
A0A075B6F6_HUMAN	Minor histocompatibility antigen H13 (Fragment)	HM13	0	0	0	0	0	0
A0A075B6Z2_HUMAN	T cell receptor alpha joining 56 (Fragment)	TRAJ56	27.13	28.07	0	0	29.57	28.59
A0A075B716_HUMAN	40S ribosomal protein S17	RPS17	0	0	0	0	0	0
A0A075B7B5_HUMAN	SLIT-ROBO Rho GTPase-activating protein 2	SRGAP2	0	0	0	0	18.09	0
A0A075B7C0_HUMAN	Calpain small subunit 1 (Fragment)	CAPNS1	0	0	0	0	19.49	19.06
A0A075B7D3_HUMAN	Protein HEATR9	HEATR9	0	0	0	0	0	0
A0A087WTE4_HUMAN	Neural cell adhesion molecule 1	NCAM1	0	0	0	0	18.56	19.04
A0A087WTU3_HUMAN	Testis-expressed protein 264	TEX264	0	0	0	0	19.07	0
A0A087WTV2_HUMAN	Proteasome activator complex subunit 3	PSME3	0	0	20.55	0	0	0
A0A087WTW0_HUMAN	E3 ubiquitin-protein ligase UHRF1	UHRF1	0	0	18.21	0	0	0
A0A087WTZ5_HUMAN	UBX domain-containing protein 1	UBXN1	0	0	0	18.37	0	0
A0A087WUC6_HUMAN	Signal peptidase complex subunit 2	SPCS2	17.05	0	0	0	0	0
A0A087WUQ6_HUMAN	Glutathione peroxidase	GPX1	0	0	17.22	0	0	0
A0A087WUV8_HUMAN	Basigin	BSG	0	0	0	0	19.53	0
A0A087WUX8_HUMAN	MICOS complex subunit	APOOL	0	0	0	0	19.57	20.1
A0A087WUZ3_HUMAN	Spectrin beta chain	SPTBN1	0	0	0	0	19.41	20.14
A0A087WV22_HUMAN	60S ribosomal protein L10	RPL10	0	0	0	21.77	15.45	0
A0A087WV29_HUMAN	RNA cytidine acetyltransferase (EC 2.3.1.-) (18S rRNA cytosine acetyltransferase) (N-acetyltransferase 10)	NAT10	0	0	15.59	0	0	0
A0A087WVP0_HUMAN	Transcription factor p65	RELA	0	0	0	0	0	0
A0A087WVQ6_HUMAN	Clathrin heavy chain	CLTC hCG_1818599	20.24	19.06	17.13	20.14	21.29	22.53
A0A087WW66_HUMAN	26S proteasome non-ATPase regulatory subunit 1	PSMD1	0	0	19.81	0	0	0
A0A087WXC5_HUMAN	NADH dehydrogenase [ubiquinone] 1 alpha subcomplex subunit 10, mitochondrial	NDUFA10	0	0	0	0	20.84	19.77
A0A087WXL0_HUMAN	Selenoprotein F	SELENOF	0	0	0	0	17.21	18.85
A0A087WXM6_HUMAN	60S ribosomal protein L17 (Fragment)	RPL17	0	0	21.94	0	19.7	0
A0A087WY55_HUMAN	Chromosome 6 open reading frame 55, isoform CRA_b (Vacuolar protein sorting-associated protein VTA1 homolog)	VTA1 C6orf55 hCG_18120	0	0	0	0	18.88	0
A0A087WYR0_HUMAN	Signal recognition particle 19 kDa protein	SRP19	18.59	16.63	0	0	0	0
A0A087WZK9_HUMAN	Eukaryotic translation initiation factor 3 subunit H (eIF3h) (Eukaryotic translation initiation factor 3 subunit 3) (eIF-3 gamma) (eIF3 p40 subunit)	EIF3H EIF3S3	0	0	0	0	0	0
A0A087WZT3_HUMAN	BolA-like protein 2	BOLA2B BOLA2	0	0	0	0	19.56	16.55
A0A087X0T8_HUMAN	Cell adhesion molecule 1	CADM1	0	0	0	0	0	18.25
A0A087X1G1_HUMAN	NADH dehydrogenase [ubiquinone] 1 alpha subcomplex subunit 5	NDUFA5	20.37	20.82	0	0	22.29	22.46
A0A087X1X7_HUMAN	Elongation factor 1-delta	EEF1D	0	0	0	0	18.04	17.65
A0A087X1Z3_HUMAN	Proteasome activator complex subunit 2	PSME2	0	0	0	0	17.22	15.42
A0A0A0MR06_HUMAN	Protein RER1 (Fragment)	RER1	0	0	0	0	0	0
A0A0A0MRA5_HUMAN	Heterogeneous nuclear ribonucleoprotein U-like protein 1	HNRNPUL1	0	0	19.94	0	0	0
A0A0A0MRG8_HUMAN	Bcl-2 homologous antagonist/killer	BAK1	0	0	0	0	0	18.28
A0A0A0MRJ6_HUMAN	Protein-L-isoaspartate O-methyltransferase (EC 2.1.1.77)	PCMT1	0	0	0	0	18.05	0
A0A0A0MRJ7_HUMAN	Coagulation factor V	F5	19.53	0	21.3	0	20.77	20.62
A0A0A0MRW6_HUMAN	Nucleolar protein 6	NOL6	0	0	0	18.45	0	0
A0A0A0MS51_HUMAN	Gelsolin	GSN	0	0	20.95	0	0	0
A0A0A0MSI0_HUMAN	Peroxiredoxin-1 (Fragment)	PRDX1	0	0	19.4	0	0	0
A0A0A0MSL8_HUMAN	RBM14-RBM4 readthrough	RBM14-RBM4	0	0	19.98	0	0	0
A0A0A0MSX9_HUMAN	Isoleucine--tRNA ligase, cytoplasmic	IARS	18.17	0	0	19	19.62	19.4
A0A0A0MTC1_HUMAN	E3 ubiquitin-protein ligase RNF213	RNF213	0	0	0	0	0	16.67
A0A0A0MTD5_HUMAN	Calcium uptake protein 2, mitochondrial (Fragment)	MICU2	0	0	0	0	0	16.85
A0A0A0MTI5_HUMAN	Acyl-CoA-binding protein	DBI	0	0	19.91	0	0	0
A0A0A0MTS6_HUMAN	Methyl-CpG-binding domain protein 3	MBD3	0	0	0	19.9	0	0
A0A0B4J1W3_HUMAN	N-alpha-acetyltransferase 15, NatA auxiliary subunit	NAA15	0	0	0	0	21.04	19.44
A0A0B4J2B4_HUMAN	40S ribosomal protein S15 (Ribosomal protein S15, isoform CRA_a)	RPS15 hCG_21570	0	0	20.23	0	0	0
A0A0B4J2C3_HUMAN	Translationally-controlled tumor protein (Tumor protein, translationally-controlled 1, isoform CRA_d)	TPT1 hCG_32792	0	0	0	18.39	15.48	0
A0A0C4DFL7_HUMAN	Lanosterol 14-alpha demethylase	CYP51A1	0	0	0	0	17.52	17.11
A0A0C4DFT3_HUMAN	Disks large homolog 1	DLG1	0	0	0	0	0	18.42
A0A0C4DFV9_HUMAN	Protein SET	SET	0	18.21	0	21.13	21.34	20.31
A0A0C4DG17_HUMAN	40S ribosomal protein SA (37 kDa laminin receptor precursor) (37LRP) (37/67 kDa laminin receptor) (LRP/LR) (67 kDa laminin receptor) (67LR) (Laminin receptor 1) (LamR) (Laminin-binding protein precursor p40) (LBP/p40)	RPSA hCG_1997894	0	0	19.2	16.4	20.02	0
A0A0C4DGI3_HUMAN	Citrate synthase	CS	0	0	19.78	0	0	0
A0A0C4DGK8_HUMAN	DNA-(apurinic or apyrimidinic site) lyase (EC 4.2.99.18) (Fragment)	APEX1	0	0	0	20.06	0	0
A0A0C4DGL3_HUMAN	Deoxyuridine 5'-triphosphate nucleotidohydrolase, mitochondrial (dUTP pyrophosphatase, isoform CRA_c)	DUT hCG_41784	0	0	17.89	0	0	0
A0A0C4DGQ8_HUMAN	Dehydrogenase/reductase SDR family member 7B	DHRS7B	0	0	0	20.36	0	0
A0A0C4DGV4_HUMAN	Hepatitis B virus x interacting protein (Ragulator complex protein LAMTOR5)	LAMTOR5 HBXIP hCG_40252	0	0	17.28	0	0	0
A0A0C4DGX4_HUMAN	Cullin-1	CUL1	0	0	0	0	0	0
A0A0D9SF53_HUMAN	ATP-dependent RNA helicase DDX3X	DDX3X	0	0	20.39	19.01	0	0
A0A0D9SFK2_HUMAN	Unconventional myosin-XVIIIa	MYO18A	0	0	0	0	15.88	15.5
A0A0D9SFL3_HUMAN	RNA-binding protein EWS	EWSR1	0	0	0	19.97	0	0
A0A0D9SFS3_HUMAN	2-oxoglutarate dehydrogenase, mitochondrial	OGDH	0	0	0	0	0	0
A0A0F7G8J1_HUMAN	Plasminogen (EC 3.4.21.7)	PLG	0	0	21.71	22.4	0	0
A0A0F7KYT8_HUMAN	Fragile X mental retardation autosomal homolog variant p2K (Fragile X mental retardation, autosomal homolog 1, isoform CRA_g)	FXR1 hCG_2021334	0	0	0	0	0	0
A0A0G2JH68_HUMAN	Protein diaphanous homolog 1	DIAPH1	0	0	0	0	16.84	0
A0A0G2JIW1_HUMAN	Heat shock 70 kDa protein 1B	HSPA1B	0	0	22.32	19.04	20.37	0
A0A0G2JL54_HUMAN	Complement C4-B	C4B_2 C4B	0	0	0	18.99	0	0
A0A0G2JLD8_HUMAN	Single-stranded DNA-binding protein, mitochondrial (Fragment)	SSBP1	21.09	19.26	0	0	19.02	22.28
A0A0G2JQ41_HUMAN	Active breakpoint cluster region-related protein (Fragment)	ABR	0	0	0	0	17.56	0
A0A0G2JR51_HUMAN	Neutrophil cytosol factor 4 (Fragment)	NCF4	0	0	19.06	18.56	0	0
A0A0J9YVP6_HUMAN	Poly(U)-binding-splicing factor PUF60 (Fragment)	PUF60	0	0	17.86	21.6	15.1	0
A0A0J9YX13_HUMAN	GDP-L-fucose synthase (Fragment)	TSTA3	0	0	0	0	18.47	18.56
A0A0J9YX62_HUMAN	DnaJ homolog subfamily B member 6	DNAJB6	0	18.86	0	0	18.91	18.66
A0A0J9YX66_HUMAN	CUGBP Elav-like family member 2	CELF2	0	0	0	21.04	0	0
A0A0J9YXB8_HUMAN	Prosaposin (Fragment)	PSAP	0	0	20.09	0	0	0
A0A0K0K1H7_HUMAN	Aconitate hydratase, mitochondrial (Aconitase) (EC 4.2.1.-)	HEL-S-284	0	0	20.64	21.25	0	0
A0A0K0K1J6_HUMAN	Epididymis secretory protein Li 96 (Fragment)	HEL-S-96	0	0	21.08	20.8	0	0
A0A0K2BMD8_HUMAN	Mutant hemoglobin alpha 2 globin chain	HBA2	24.02	0	18.57	0	0	25.31
A0A0S2Z377_HUMAN	Annexin (Fragment)	ANXA6 hCG_39152	0	0	0	0	22.21	23.1
A0A0S2Z3C2_HUMAN	Apolipoprotein C-II isoform 2 (Fragment)	APOC2	0	0	0	0	0	16.83
A0A0S2Z3I3_HUMAN	Solute carrier family 25 member 10 isoform 3 (Fragment)	SLC25A10	0	0	0	0	18.09	17.31
A0A0S2Z3I4_HUMAN	Regulator of chromosome condensation 1 isoform 3 (Fragment)	RCC1	0	0	20.44	19.73	0	0
A0A0S2Z3S2_HUMAN	Glucosamine-6-sulfatase isoform 2 (Fragment)	GNS	0	0	0	19.55	0	0
A0A0S2Z430_HUMAN	Phosphoenolpyruvate carboxykinase 2 isoform 1 (Fragment)	PCK2	0	0	19.65	17.48	0	0
A0A0S2Z476_HUMAN	Proteasome 26S subunit non-ATPase 12 isoform 2	PSMD12	0	0	0	0	20.68	0
A0A0S2Z492_HUMAN	DNA helicase (EC 3.6.4.12)	MCM3	0	0	20.43	18.35	0	0
A0A0S2Z4I9_HUMAN	Vasodilator-stimulated phosphoprotein isoform 3 (Fragment)	VASP	0	0	0	0	0	17.49
A0A0S2Z4K6_HUMAN	Transforming growth factor beta-induced 68kDa isoform 2 (Fragment)	TGFBI	0	0	0	19.51	0	0
A0A0S2Z5F3_HUMAN	Transducin-like 2 isoform 1 (Fragment)	TBL2	0	0	0	0	0	0
A0A0S2Z5H5_HUMAN	Vacuolar protein sorting 28-like protein isoform 2 (Fragment)	VPS28	0	0	0	0	0	0
A0A0S2Z5N2_HUMAN	Transmembrane protein 43 isoform 2	TMEM43	0	0	0	0	17.64	20.58
A0A0U1RQF0_HUMAN	Fatty acid synthase	FASN	0	18.97	0	17.69	19.81	20.33
A0A0U1RR32_HUMAN	Histone H2A	hCG_2039566	0	0	19.29	0	17.74	0
A0A140T998_HUMAN	Proteasome subunit beta type-8	PSMB8	0	0	19.72	0	0	0
A0A140TA86_HUMAN	MICOS complex subunit MIC13	MICOS13	22.89	20.15	0	0	0	0
A0A1B0GU38_HUMAN	Serpin B8	SERPINB8	0	0	19.05	21.23	0	0
A0A1B0GUW4_HUMAN	Acid ceramidase (Fragment)	ASAH1	0	0	20.15	0	18.92	0
A0A1B0GUZ7_HUMAN	Protein EFR3 homolog A	EFR3A	0	0	0	0	18.33	18.03
A0A1B0GV23_HUMAN	Cathepsin D	CTSD	0	0	0	0	17.1	16.09
A0A1B0GVU9_HUMAN	Glutamine--tRNA ligase (Fragment)	QARS	0	0	20.07	19.16	18.92	0
A0A1C7CYX9_HUMAN	Dihydropyrimidinase-related protein 2	DPYSL2	0	0	0	19.88	0	0
A0A1P0AYU5_HUMAN	Sidoreflexin	SFXN3	0	0	19.81	0	18.88	21.94
A0A1S5UZ07_HUMAN	Talin-1	TLN1	19.69	0	18.08	20.34	18.69	19.42
A0A1W2PNP0_HUMAN	GPI transamidase component PIG-T (Fragment)	PIGT	0	0	0	0	0	0
A0A1W2PNX8_HUMAN	Protein unc-45 homolog A	UNC45A	0	0	0	0	0	17.7
A0A1W2PPS1_HUMAN	Heterogeneous nuclear ribonucleoprotein U	HNRNPU	19.59	0	19.94	17.55	20.21	19.2
A0A1W2PPZ5_HUMAN	Transcription elongation factor A protein 1	TCEA1	0	0	20.43	0	0	0
A0A1W2PQ51_HUMAN	Probable ATP-dependent RNA helicase DDX17	DDX17	0	0	0	22.96	0	0
A0A1Z1G4M2_HUMAN	FUBP1	FUBP1	0	0	18.62	0	0	0
A0A286YF22_HUMAN	D-3-phosphoglycerate dehydrogenase (EC 1.1.1.95)	PHGDH	18.77	20.44	0	0	20.87	20.61
A0A2R3XZB7_HUMAN	Stimulator of interferon protein	STING LOC340061 hCG_1782396	0	0	0	0	0	0
A0A2R8Y3M4_HUMAN	Paraplegin	SPG7	0	0	0	0	19.22	19.28
A0A2R8Y4J4_HUMAN	Required for meiotic nuclear division protein 1 homolog	RMND1	0	0	0	0	16.17	0
A0A2R8Y7H4_HUMAN	Ribose-phosphate pyrophosphokinase (EC 2.7.6.1)	PRPS1	0	0	0	0	0	18.74
A0A2R8Y7Y4_HUMAN	Serine/threonine-protein phosphatase 6 regulatory ankyrin repeat subunit B	ANKRD44	0	0	0	0	17.33	17.72
A0A2R8Y811_HUMAN	40S ribosomal protein S14 (Fragment)	RPS14	19.83	20.56	18.77	18.87	22.78	21.45
A0A2R8YCS7_HUMAN	Deoxynucleoside triphosphate triphosphohydrolase SAMHD1	SAMHD1	0	0	19.99	0	0	0
A0A2R8YD45_HUMAN	Tripeptidyl-peptidase 1	TPP1	0	0	20.66	19.09	0	0
A0A2R8YDM2_HUMAN	Dynamin-like 120 kDa protein, mitochondrial	OPA1	0	0	0	0	18.28	18.27
A0A2R8YFH5_HUMAN	Protein transport protein SEC23	SEC23B	0	0	0	0	20.01	19.7
A0A2R8YFX5_HUMAN	Neuron navigator 3	NAV3	0	0	0	0	17.45	17.07
A0A2R8YGH5_HUMAN	AP complex subunit sigma	AP1S1	0	0	0	0	0	0
A0A2U3TZY2_HUMAN	Caseinolytic peptidase B protein homolog	CLPB	0	0	0	0	0	0
A0A2X0SF61_HUMAN	ARHGAP4 (Fragment)	ARHGAP4	0	0	0	0	18.21	19.7
A0A2X0SFD1_HUMAN	DOCK8 (Fragment)	DOCK8	0	0	0	0	0	0
A0A2X0SFD3_HUMAN	DOCK2 (Fragment)	DOCK2	0	0	0	0	19.82	20.47
A0A2X0SSH0_HUMAN	ARHGEF6 (Fragment)	ARHGEF6	0	0	0	0	0	15.62
A0A2X0U2E5_HUMAN	ARHGAP45 (Fragment)	ARHGAP45	19.2	0	0	0	15.57	19
A0A2Y9D025_HUMAN	NADH dehydrogenase [ubiquinone] 1 alpha subcomplex subunit 6	NDUFA6	0	0	0	0	0	0
A0A2Z6ATB6_HUMAN	Drebrin A	DBN1	19.92	17.55	0	0	20.03	17.82
A0A384ME17_HUMAN	Elongation factor Tu	TUFM hCG_1747191	0	0	20.2	18.7	20.22	20.13
A0A385HVZ2_HUMAN	Mutant hemoglobin subunit alpha 2	HBA2	0	0	0	0	0	18.9
A0A385KNS5_HUMAN	Indian blood group antigen	CD44	17.96	0	0	0	20.16	19.47
A0A3B3IRI2_HUMAN	CTP synthase (EC 6.3.4.2) (UTP--ammonia ligase)	CTPS1	0	0	0	0	20.31	0
A0A3B3IRQ9_HUMAN	Double-stranded RNA-specific adenosine deaminase (Fragment)	ADAR	0	0	18.89	0	0	0
A0A3B3IT15_HUMAN	Coatomer subunit alpha	COPA	17.47	0	17.35	19.29	20.45	20.14
A0A3B3IT57_HUMAN	NADH dehydrogenase [ubiquinone] 1 beta subcomplex subunit 9	NDUFB9	0	0	0	0	19.62	20.3
A0A3B3ITC2_HUMAN	Beta-1-syntrophin	SNTB1	0	0	0	0	0	0
A0A3B3ITU8_HUMAN	Inositol 1,4,5-trisphosphate receptor type 1	ITPR1	0	0	0	0	18.77	0
A0A3B3IUA7_HUMAN	E3 ubiquitin/ISG15 ligase TRIM25	TRIM25	0	0	16.36	0	0	0
A0A3B3IUC7_HUMAN	Fructose-1,6-bisphosphatase 1	FBP1	0	0	20.87	0	0	0
A0JP10_HUMAN	Excision repair cross-complementing rodent repair deficiency, complementation group 6	ERCC6	0	0	0	0	0	0
A0PJ92_HUMAN	NOP56 protein (Fragment)	NOP56	0	0	19.25	0	0	0
A1AG1_HUMAN	Alpha-1-acid glycoprotein 1 (AGP 1) (Orosomucoid-1) (OMD 1)	ORM1 AGP1	0	0	0	0	0	15.66
A1KYQ7_HUMAN	Eukaryotic translation initiation factor 3 subunit C (eIF3c) (Eukaryotic translation initiation factor 3 subunit 8) (eIF3 p110)	EIF3C EIF3S8	0	0	0	0	20.18	19.4
A1YVW6_HUMAN	Major prion protein	PRNP	0	0	0	0	0	0
A4D198_HUMAN	Similar to mKIAA0038 protein	LOC392647 tcag7.1028	0	0	0	0	0	0
A4D210_HUMAN	Eukaryotic translation initiation factor 3 subunit B (eIF3b) (Eukaryotic translation initiation factor 3 subunit 9) (eIF-3-eta)	EIF3S9 EIF3B hCG_1998988 tcag7.544	18.27	17.81	18.97	0	0	17.67
A4FVA6_HUMAN	MTCH1 protein (Fragment)	MTCH1	0	0	0	0	21.71	0
A4QPB0_HUMAN	IQ motif containing GTPase activating protein 1	IQGAP1	0	0	19.06	19.9	0	16.47
A5PLM5_HUMAN	Exosome component 9	EXOSC9	0	0	19.91	0	0	0
A6NJA2_HUMAN	Ubiquitin carboxyl-terminal hydrolase (EC 3.4.19.12)	USP14	0	0	0	0	18.21	0
A6NJH9_HUMAN	Eukaryotic translation initiation factor 1A, Y-chromosomal	EIF1AY	0	0	0	0	0	0
A6NLN1_HUMAN	Polypyrimidine tract binding protein 1, isoform CRA_b (Polypyrimidine tract-binding protein 1)	PTBP1 hCG_20560	0	0	21.32	21.86	0	0
A6NMH8_HUMAN	Tetraspanin	CD81	0	0	17.59	0	0	0
A8K968_HUMAN	Band 4.1-like protein 3 (cDNA FLJ77757)	EPB41L3	0	0	0	0	16.48	18.64
A8MPP7_HUMAN	SRSF protein kinase 3	SRPK3	0	0	0	0	19.99	0
A8MU58_HUMAN	Aminoacyl tRNA synthase complex-interacting multifunctional protein 2	AIMP2	0	0	19.18	0	0	0
A8MUS3_HUMAN	60S ribosomal protein L23a (Ribosomal protein L23a, isoform CRA_a)	RPL23A hCG_1988529	22.14	17.61	0	0	17.33	0
A8MVZ9_HUMAN	Fructose-bisphosphate aldolase (EC 4.1.2.13)	ALDOC	0	0	19.98	18.96	0	0
A8MX94_HUMAN	Glutathione S-transferase P	GSTP1	0	0	19.51	22.44	0	0
A8MXP9_HUMAN	Matrin-3	MATR3	0	0	0	0	0	0
ABCD1_HUMAN	ATP-binding cassette sub-family D member 1 (EC 7.6.2.4) (Adrenoleukodystrophy protein) (ALDP)	ABCD1 ALD	0	0	0	0	20.21	20.09
ABCE1_HUMAN	ATP-binding cassette sub-family E member 1 (2'-5'-oligoadenylate-binding protein) (HuHP68) (RNase L inhibitor) (Ribonuclease 4 inhibitor) (RNS4I)	ABCE1 RLI RNASEL1 RNASELI RNS4I OK/SW-cl.40	0	0	0	0	20.21	0
ABCF1_HUMAN	ATP-binding cassette sub-family F member 1 (ATP-binding cassette 50) (TNF-alpha-stimulated ABC protein)	ABCF1 ABC50	0	0	19.03	0	18.79	17.45
ABRX2_HUMAN	BRISC complex subunit Abraxas 2 (Abraxas brother protein 1) (Protein FAM175B)	ABRAXAS2 ABRO1 FAM175B KIAA0157	16.45	0	0	0	0	0
ACAD9_HUMAN	Complex I assembly factor ACAD9, mitochondrial (Acyl-CoA dehydrogenase family member 9) (ACAD-9) (EC 1.3.8.-)	ACAD9	0	0	0	0	20.21	19.16
ACLY_HUMAN	ATP-citrate synthase (EC 2.3.3.8) (ATP-citrate (pro-S-)-lyase) (ACL) (Citrate cleavage enzyme)	ACLY	0	19.02	20.61	21.15	20.07	20.45
ACOD_HUMAN	Acyl-CoA desaturase (EC 1.14.19.1) (Delta(9)-desaturase) (Delta-9 desaturase) (Fatty acid desaturase) (Stearoyl-CoA desaturase) (hSCD1)	SCD	0	0	0	0	17.84	0
ACPH_HUMAN	Acylamino-acid-releasing enzyme (AARE) (EC 3.4.19.1) (Acyl-peptide hydrolase) (APH) (Acylaminoacyl-peptidase) (Oxidized protein hydrolase) (OPH)	APEH D3F15S2 D3S48E DNF15S2	0	0	0	0	18.56	0
ACTB_HUMAN	Actin, cytoplasmic 1	ACTB	0	0	0	0	20.65	19.41
ACTN1_HUMAN	Alpha-actinin-1 (Alpha-actinin cytoskeletal isoform) (F-actin cross-linking protein) (Non-muscle alpha-actinin-1)	ACTN1	0	0	21.63	21.02	18.73	18.9
ACTN4_HUMAN	Alpha-actinin-4 (Non-muscle alpha-actinin 4)	ACTN4	0	0	18.47	19.47	18.87	17.18
ADAS_HUMAN	Alkyldihydroxyacetonephosphate synthase, peroxisomal (Alkyl-DHAP synthase) (EC 2.5.1.26) (Aging-associated gene 5 protein) (Alkylglycerone-phosphate synthase)	AGPS AAG5	0	0	0	19.64	19.2	18.64
ADT2_HUMAN	ADP/ATP translocase 2 (ADP,ATP carrier protein 2) (ADP,ATP carrier protein, fibroblast isoform) (Adenine nucleotide translocator 2) (ANT 2) (Solute carrier family 25 member 5) [Cleaved into: ADP/ATP translocase 2, N-terminally processed]	SLC25A5 ANT2	0	0	0	0	0	0
ADT3_HUMAN	ADP/ATP translocase 3 (ADP,ATP carrier protein 3) (ADP,ATP carrier protein, isoform T2) (ANT 2) (Adenine nucleotide translocator 3) (ANT 3) (Solute carrier family 25 member 6) [Cleaved into: ADP/ATP translocase 3, N-terminally processed]	SLC25A6 ANT3 CDABP0051	0	0	0	0	0	0
AHNK_HUMAN	Neuroblast differentiation-associated protein AHNAK (Desmoyokin)	AHNAK PM227	0	0	0	0	18.67	19.81
AHSA1_HUMAN	Activator of 90 kDa heat shock protein ATPase homolog 1 (AHA1) (p38)	AHSA1 C14orf3 HSPC322	0	0	0	0	0	0
AIFM1_HUMAN	Apoptosis-inducing factor 1, mitochondrial (EC 1.1.1.-) (Programmed cell death protein 8)	AIFM1 AIF PDCD8	0	0	0	0	20.45	21.01
AL3A2_HUMAN	Aldehyde dehydrogenase family 3 member A2 (EC 1.2.1.3) (EC 1.2.1.94) (Aldehyde dehydrogenase 10) (Fatty aldehyde dehydrogenase) (Microsomal aldehyde dehydrogenase)	ALDH3A2 ALDH10 FALDH	0	0	0	0	0	19.19
ALAT2_HUMAN	Alanine aminotransferase 2 (ALT2) (EC 2.6.1.2) (Glutamate pyruvate transaminase 2) (GPT 2) (Glutamic--alanine transaminase 2) (Glutamic--pyruvic transaminase 2)	GPT2 AAT2 ALT2	0	0	0	18.61	0	0
AMPN_HUMAN	Aminopeptidase N (AP-N) (hAPN) (EC 3.4.11.2) (Alanyl aminopeptidase) (Aminopeptidase M) (AP-M) (Microsomal aminopeptidase) (Myeloid plasma membrane glycoprotein CD13) (gp150) (CD antigen CD13)	ANPEP APN CD13 PEPN	0	0	0	0	19.75	21.16
AN32A_HUMAN	Acidic leucine-rich nuclear phosphoprotein 32 family member A (Acidic nuclear phosphoprotein pp32) (pp32) (Leucine-rich acidic nuclear protein) (LANP) (Mapmodulin) (Potent heat-stable protein phosphatase 2A inhibitor I1PP2A) (Putative HLA-DR-associated protein I) (PHAPI)	ANP32A C15orf1 LANP MAPM PHAP1	0	0	17.71	22.83	0	0
ANXA6_HUMAN	Annexin A6 (67 kDa calelectrin) (Annexin VI) (Annexin-6) (Calphobindin-II) (CPB-II) (Chromobindin-20) (Lipocortin VI) (Protein III) (p68) (p70)	ANXA6 ANX6	0	0	0	0	13.67	0
AP2A1_HUMAN	AP-2 complex subunit alpha-1 (100 kDa coated vesicle protein A) (Adaptor protein complex AP-2 subunit alpha-1) (Adaptor-related protein complex 2 subunit alpha-1) (Alpha-adaptin A) (Alpha1-adaptin) (Clathrin assembly protein complex 2 alpha-A large chain) (Plasma membrane adaptor HA2/AP2 adaptin alpha A subunit)	AP2A1 ADTAA CLAPA1	0	0	0	22.25	19.69	22.46
APOA1_HUMAN	Apolipoprotein A-I (Apo-AI) (ApoA-I) (Apolipoprotein A1) [Cleaved into: Proapolipoprotein A-I (ProapoA-I); Truncated apolipoprotein A-I (Apolipoprotein A-I(1-242))]	APOA1	18.97	0	0	0	0	17.96
APOA2_HUMAN	Apolipoprotein A-II (Apo-AII) (ApoA-II) (Apolipoprotein A2) [Cleaved into: Proapolipoprotein A-II (ProapoA-II); Truncated apolipoprotein A-II (Apolipoprotein A-II(1-76))]	APOA2	0	0	0	0	0	18.06
APOBR_HUMAN	Apolipoprotein B receptor (Apolipoprotein B-100 receptor) (Apolipoprotein B-48 receptor) (Apolipoprotein B48 receptor) (apoB-48R)	APOBR APOB48R	0	0	0	0	15.14	0
ARBK1_HUMAN	Beta-adrenergic receptor kinase 1 (Beta-ARK-1) (EC 2.7.11.15) (G-protein coupled receptor kinase 2)	GRK2 ADRBK1 BARK BARK1	0	0	0	0	18.17	0
ARF4_HUMAN	ADP-ribosylation factor 4	ARF4 ARF2	0	0	0	0	22.08	0
ARF5_HUMAN	ADP-ribosylation factor 5	ARF5	0	0	0	0	0	21.16
ARGI1_HUMAN	Arginase-1 (EC 3.5.3.1) (Liver-type arginase) (Type I arginase)	ARG1	0	0	0	0	0	0
ARK72_HUMAN	Aflatoxin B1 aldehyde reductase member 2 (EC 1.1.1.n11) (AFB1 aldehyde reductase 1) (AFB1-AR 1) (Aldoketoreductase 7) (Succinic semialdehyde reductase) (SSA reductase)	AKR7A2 AFAR AFAR1 AKR7	0	0	19.62	0	0	0
ARMX3_HUMAN	Armadillo repeat-containing X-linked protein 3 (ARM protein lost in epithelial cancers on chromosome X 3) (Protein ALEX3)	ARMCX3 ALEX3 BM-017 UNQ2517/PRO6007	0	0	0	0	16.52	0
ARP2_HUMAN	Actin-related protein 2 (Actin-like protein 2)	ACTR2 ARP2	0	0	18.05	20.27	0	0
ARP3_HUMAN	Actin-related protein 3 (Actin-like protein 3)	ACTR3 ARP3	0	0	17.26	17.55	0	0
ARPC2_HUMAN	Actin-related protein 2/3 complex subunit 2 (Arp2/3 complex 34 kDa subunit) (p34-ARC)	ARPC2 ARC34 PRO2446	0	0	20.94	0	18.84	19.12
ASSY_HUMAN	Argininosuccinate synthase (EC 6.3.4.5) (Citrulline--aspartate ligase)	ASS1 ASS	0	0	0	0	20.18	0
AT131_HUMAN	Manganese-transporting ATPase 13A1 (EC 3.6.3.-)	ATP13A1 ATP13A KIAA1825 CGI-152	0	0	0	0	20.8	19.36
AT1A1_HUMAN	Sodium/potassium-transporting ATPase subunit alpha-1 (Na(+)/K(+) ATPase alpha-1 subunit) (EC 7.2.2.13) (Sodium pump subunit alpha-1)	ATP1A1	0	0	18.64	0	18.24	18.64
AT2A2_HUMAN	Sarcoplasmic/endoplasmic reticulum calcium ATPase 2 (SERCA2) (SR Ca(2+)-ATPase 2) (EC 7.2.2.10) (Calcium pump 2) (Calcium-transporting ATPase sarcoplasmic reticulum type, slow twitch skeletal muscle isoform) (Endoplasmic reticulum class 1/2 Ca(2+) ATPase)	ATP2A2 ATP2B	0	0	0	0	20.48	19.99
ATAD1_HUMAN	ATPase family AAA domain-containing protein 1 (EC 3.6.1.3) (Thorase)	ATAD1 FNP001	0	0	0	0	22.58	19.25
ATD3A_HUMAN	ATPase family AAA domain-containing protein 3A	ATAD3A	20.1	18.12	0	0	20.6	22.29
ATG3_HUMAN	Ubiquitin-like-conjugating enzyme ATG3 (EC 2.3.2.-) (Autophagy-related protein 3) (APG3-like) (hApg3) (Protein PC3-96)	ATG3 APG3 APG3L	0	0	0	0	20.69	20.97
ATP5H_HUMAN	ATP synthase subunit d, mitochondrial (ATPase subunit d) (ATP synthase peripheral stalk subunit d)	ATP5PD ATP5H My032	0	0	0	19.15	18.01	0
ATP5J_HUMAN	ATP synthase-coupling factor 6, mitochondrial (ATPase subunit F6) (ATP synthase peripheral stalk subunit F6)	ATP5PF ATP5A ATP5J ATPM	0	0	19.49	0	15.25	0
ATPA_HUMAN	ATP synthase subunit alpha, mitochondrial (ATP synthase F1 subunit alpha)	ATP5F1A ATP5A ATP5A1 ATP5AL2 ATPM	20.73	18.4	18.64	0	19.28	0
ATPD_HUMAN	ATP synthase subunit delta, mitochondrial (ATP synthase F1 subunit delta) (F-ATPase delta subunit)	ATP5F1D ATP5D	0	0	0	0	20.94	19.1
ATX10_HUMAN	Ataxin-10 (Brain protein E46 homolog) (Spinocerebellar ataxia type 10 protein)	ATXN10 SCA10	0	0	20.07	0	0	15.76
B0QY89_HUMAN	Eukaryotic translation initiation factor 3 subunit L (eIF3l) (Eukaryotic translation initiation factor 3 subunit 6-interacting protein) (Eukaryotic translation initiation factor 3 subunit E-interacting protein)	EIF3L EIF3EIP EIF3S6IP	0	0	18.28	19.11	19.51	20.34
B0YIW6_HUMAN	Archain 1, isoform CRA_a (Coatomer subunit delta) (Coatomer subunit delta variant 2)	ARCN1 hCG_40220	18.48	0	19.86	0	19.8	19.65
B1AH87_HUMAN	Putative peripheral benzodiazepine receptor-related protein (Fragment)	TSPO	0	0	0	0	0	24.52
B1AK87_HUMAN	F-actin-capping protein subunit beta	CAPZB hCG_41078	0	0	0	0	16.52	16.33
B1AKZ5_HUMAN	Astrocytic phosphoprotein PEA-15	PEA15	0	0	0	0	20.85	20.37
B1ALC0_HUMAN	Actin-related protein 2/3 complex subunit 5	ARPC5	0	0	18.65	0	0	0
B1AMS2_HUMAN	Septin 6, isoform CRA_b (Septin-6)	SEPTIN6 SEPT6 hCG_23191	0	0	0	0	0	18.95
B1AMW1_HUMAN	CD58 antigen, (Lymphocyte function-associated antigen 3), isoform CRA_c (Lymphocyte function-associated antigen 3)	CD58 hCG_37075	0	0	0	0	19.91	19.59
B2R5W2_HUMAN	Heterogeneous nuclear ribonucleoproteins C1/C2 (cDNA, FLJ92657, highly similar to Homo sapiens heterogeneous nuclear ribonucleoprotein C (C1/C2) (HNRPC), transcript variant 2, mRNA)	HNRNPC	0	0	18.87	0	0	0
B2R806_HUMAN	Eukaryotic translation initiation factor 3 subunit E (eIF3e) (Eukaryotic translation initiation factor 3 subunit 6) (eIF-3 p48)	EIF3E EIF3S6 INT6	0	0	0	0	0	19.85
B2RBA6_HUMAN	DNA replication licensing factor MCM7 (EC 3.6.4.12)	MCM7	0	0	18.99	0	18.2	0
B2RP65_HUMAN	Centrosomal protein 110kDa	CEP110	0	0	0	0	0	13.95
B2RTU8_HUMAN	Coiled-coil domain containing 88B	CCDC88B	0	0	0	0	16.79	17.31
B2RU06_HUMAN	eIF4G1 protein	EIF4G1	17.91	0	19.2	19.43	18.97	20.1
B3KSY4_HUMAN	Coronin	hCG_1787779	0	0	0	0	19.17	19.51
B3KUB4_HUMAN	Carbonic anhydrase 12 (Carbonic anhydrase XII, isoform CRA_d) (cDNA FLJ39526 fis, clone PUAEN2003018, highly similar to CARBONIC ANHYDRASE XII)	CA12 hCG_2003428	0	0	0	0	0	0
B3KUY1_HUMAN	Splicing factor, arginine/serine-rich 2, isoform CRA_d (cDNA FLJ40890 fis, clone UTERU2001024, highly similar to SPLICING FACTOR, ARGININE/SERINE-RICH 2)	SFRS2 hCG_27842	0	0	0	18.85	21.06	21.96
B4DDD6_HUMAN	Drebrin-like protein (cDNA FLJ59450, highly similar to Drebrin-like protein)	DBNL	0	0	0	0	17.92	0
B4DDD8_HUMAN	Histidine--tRNA ligase, cytoplasmic (cDNA FLJ53703, highly similar to Histidyl-tRNA synthetase)	HARS	0	0	18.33	0	0	0
B4DDG6_HUMAN	Protein tyrosine phosphatase, non-receptor type 7, isoform CRA_b (cDNA FLJ60410, highly similar to Tyrosine-protein phosphatase non-receptor type7)	PTPN7 hCG_31786	0	0	0	0	0	18.15
B4DFG0_HUMAN	Protein DEK (cDNA FLJ53031, highly similar to Protein DEK)	DEK	0	0	20.28	0	0	0
B4DP80_HUMAN	NAD(P)H-hydrate epimerase (EC 5.1.99.6) (Apolipoprotein A-I-binding protein) (AI-BP) (NAD(P)HX epimerase)	APOA1BP AIBP	0	0	0	19.95	0	0
B4DPX0_HUMAN	Lon protease homolog, mitochondrial (EC 3.4.21.53) (Lon protease-like protein) (LONP) (Mitochondrial ATP-dependent protease Lon) (Serine protease 15)	LONP1	0	0	20.09	0	17.13	18.01
B4DR61_HUMAN	Protein transport protein Sec61 subunit alpha isoform 1 (cDNA FLJ59739, highly similar to Protein transport protein Sec61 subunit alpha isoform 1)	SEC61A1	0	0	0	0	0	0
B4DSN5_HUMAN	Tyrosine-protein phosphatase non-receptor type (EC 3.1.3.48)	PTPN1	0	0	0	0	0	14.13
B4DVS0_HUMAN	Small nuclear ribonucleoprotein-associated protein	SNRPB hCG_2039421	0	0	19.66	0	0	0
B4E1L0_HUMAN	Adenylosuccinate synthetase isozyme 2 (AMPSase 2) (AdSS 2) (EC 6.3.4.4) (Adenylosuccinate synthetase, acidic isozyme) (Adenylosuccinate synthetase, liver isozyme) (L-type adenylosuccinate synthetase) (IMP--aspartate ligase 2)	ADSS ADSS2	0	0	0	19.72	0	0
B5BU01_HUMAN	Eukaryotic translation initiation factor 2 beta	EIF2S2	0	0	0	0	0	19.94
B5BU08_HUMAN	U2 small nuclear RNA auxillary factor 1 isoform a	U2AF1	0	0	0	0	0	19.32
B5BU25_HUMAN	U2 snRNP auxiliary factor large subunit	U2AF2	0	0	18.21	21.4	0	0
B5BUB1_HUMAN	RuvB-like helicase (EC 3.6.4.12) (Fragment)	RUVBL1	18.49	0	0	0	20.48	20.14
B5BUB5_HUMAN	Autoantigen La (Fragment)	SSB	0	0	21.4	0	18.96	17.89
B5MCX3_HUMAN	Septin-2	SEPTIN2	0	0	20.08	0	0	0
B7Z425_HUMAN	Syntaxin 4A (Placental), isoform CRA_a (cDNA FLJ57517, highly similar to Syntaxin-4)	STX4A hCG_21149	0	0	0	0	0	0
B7Z6Z4_HUMAN	Myosin light polypeptide 6 (cDNA FLJ56329, highly similar to Myosin light polypeptide 6)	MYL6	0	0	0	19.41	20.67	18.78
B7Z7P8_HUMAN	Eukaryotic peptide chain release factor subunit 1 (cDNA FLJ56175, highly similar to Eukaryotic peptide chain release factor subunit1)	ETF1	0	0	0	16.8	16.62	0
B7Z9I1_HUMAN	Medium-chain-specific acyl-CoA dehydrogenase, mitochondrial (cDNA, FLJ78845, highly similar to Medium-chain specific acyl-CoA dehydrogenase, mitochondrial)	ACADM	0	0	0	0	0	0
B8ZZX6_HUMAN	Metalloreductase STEAP3 (STEAP family member 3, isoform CRA_c)	STEAP3 hCG_18273	0	0	0	0	19.02	18.15
B9EGA3_HUMAN	SMARCD2 protein (SWI/SNF-related matrix-associated actin-dependent regulator of chromatin subfamily D member 2)	SMARCD2	0	0	0	20.67	0	0
BASP1_HUMAN	Brain acid soluble protein 1 (22 kDa neuronal tissue-enriched acidic protein) (Neuronal axonal membrane protein NAP-22)	BASP1 NAP22	22.97	22.55	0	0	23.65	22.34
BAX_HUMAN	Apoptosis regulator BAX (Bcl-2-like protein 4) (Bcl2-L-4)	BAX BCL2L4	0	0	0	0	19.27	15.21
BCAP_HUMAN	Phosphoinositide 3-kinase adapter protein 1 (B-cell adapter for phosphoinositide 3-kinase) (B-cell phosphoinositide 3-kinase adapter protein 1)	PIK3AP1 BCAP	0	0	0	0	18.1	17.07
BIP_HUMAN	Endoplasmic reticulum chaperone BiP (EC 3.6.4.10) (78 kDa glucose-regulated protein) (GRP-78) (Binding-immunoglobulin protein) (BiP) (Heat shock protein 70 family protein 5) (HSP70 family protein 5) (Heat shock protein family A member 5) (Immunoglobulin heavy chain-binding protein)	HSPA5 GRP78	19.95	18.83	18.96	19.24	17.38	21.13
BRI3B_HUMAN	BRI3-binding protein (I3-binding protein) (Cervical cancer 1 proto-oncogene-binding protein KG19) (HCCRBP-1)	BRI3BP KG19	0	0	0	0	19.64	19.56
BTK_HUMAN	Tyrosine-protein kinase BTK (EC 2.7.10.2) (Agammaglobulinemia tyrosine kinase) (ATK) (B-cell progenitor kinase) (BPK) (Bruton tyrosine kinase)	BTK AGMX1 ATK BPK	0	0	0	0	17	17.15
C9IZQ1_HUMAN	Translocon-associated protein subunit alpha	SSR1	0	0	0	0	19.69	0
C9J0K6_HUMAN	Sorcin	SRI	0	0	0	0	0	0
C9J1V9_HUMAN	EEF1E1-BLOC1S5 readthrough (NMD candidate) (HCG2043275)	EEF1E1-BLOC1S5 hCG_2043275	0	0	0	0	0	20.3
C9JHK9_HUMAN	ATP-binding cassette sub-family F member 2 (Fragment)	ABCF2	0	0	0	0	0	17.63
C9JI87_HUMAN	Voltage-dependent anion-selective channel protein 1 (Fragment)	VDAC1	17.63	0	0	0	20.58	20.37
C9JL85_HUMAN	Myotrophin	MTPN	0	0	19.57	0	0	0
C9JRZ6_HUMAN	MICOS complex subunit	CHCHD3	22.54	21.19	0	0	22.36	23.3
C9JW96_HUMAN	Prohibitin (Fragment)	PHB	0	0	0	0	23.3	22.53
CACO2_HUMAN	Calcium-binding and coiled-coil domain-containing protein 2 (Antigen nuclear dot 52 kDa protein) (Nuclear domain 10 protein NDP52) (Nuclear domain 10 protein 52) (Nuclear dot protein 52)	CALCOCO2 NDP52	0	0	0	0	19.74	0
CAH2_HUMAN	Carbonic anhydrase 2 (EC 4.2.1.1) (Carbonate dehydratase II) (Carbonic anhydrase C) (CAC) (Carbonic anhydrase II) (CA-II)	CA2	0	0	22.79	21.22	21.14	20.64
CALX_HUMAN	Calnexin (IP90) (Major histocompatibility complex class I antigen-binding protein p88) (p90)	CANX	0	20.71	19.09	22.48	20.01	19.67
CAP7_HUMAN	Azurocidin (Cationic antimicrobial protein CAP37) (Heparin-binding protein) (HBP) (hHBP)	AZU1	0	0	0	0	20.25	0
CAR19_HUMAN	Caspase recruitment domain-containing protein 19 (Bcl10-interacting CARD protein) (BinCARD)	CARD19 C9orf89	0	0	0	0	0	20.53
CATG_HUMAN	Cathepsin G (CG) (EC 3.4.21.20)	CTSG	24.28	24.14	0	0	24.99	24.8
CAZA1_HUMAN	F-actin-capping protein subunit alpha-1 (CapZ alpha-1)	CAPZA1	17.08	0	17.54	0	19.53	18.68
CBPM_HUMAN	Carboxypeptidase M (CPM) (EC 3.4.17.12)	CPM	0	0	0	0	21.92	21.44
CBR1_HUMAN	Carbonyl reductase [NADPH] 1 (EC 1.1.1.184) (15-hydroxyprostaglandin dehydrogenase [NADP(+)]) (EC 1.1.1.197) (NADPH-dependent carbonyl reductase 1) (Prostaglandin 9-ketoreductase) (Prostaglandin-E(2) 9-reductase) (EC 1.1.1.189) (Short chain dehydrogenase/reductase family 21C member 1)	CBR1 CBR CRN SDR21C1	0	0	18.48	0	0	0
CC127_HUMAN	Coiled-coil domain-containing protein 127	CCDC127	0	0	0	0	21.67	21.61
CCD47_HUMAN	Coiled-coil domain-containing protein 47 (Calumin)	CCDC47 GK001 MSTP041 PSEC0077	0	0	0	0	0	0
CCPG1_HUMAN	Cell cycle progression protein 1 (Cell cycle progression restoration protein 8)	CCPG1 CCP8 CPR8 KIAA1254	0	0	0	0	18.2	17.82
CDC37_HUMAN	Hsp90 co-chaperone Cdc37 (Hsp90 chaperone protein kinase-targeting subunit) (p50Cdc37) [Cleaved into: Hsp90 co-chaperone Cdc37, N-terminally processed]	CDC37 CDC37A	0	0	0	0	0	0
CDC42_HUMAN	Cell division control protein 42 homolog (EC 3.6.5.2) (G25K GTP-binding protein)	CDC42	0	17.32	0	0	0	16.74
CE152_HUMAN	Centrosomal protein of 152 kDa (Cep152)	CEP152 KIAA0912	0	0	0	0	18.16	18.87
CETN3_HUMAN	Centrin-3	CETN3 CEN3	0	0	0	0	19.22	19.16
CGRE1_HUMAN	Cell growth regulator with EF hand domain protein 1 (Cell growth regulatory gene 11 protein) (Hydrophobestin)	CGREF1 CGR11	0	0	0	17.2	0	0
CH3L1_HUMAN	Chitinase-3-like protein 1 (39 kDa synovial protein) (Cartilage glycoprotein 39) (CGP-39) (GP-39) (hCGP-39) (YKL-40)	CHI3L1	0	0	0	0	17.5	17.75
CH60_HUMAN	60 kDa heat shock protein, mitochondrial (EC 5.6.1.7) (60 kDa chaperonin) (Chaperonin 60) (CPN60) (Heat shock protein 60) (HSP-60) (Hsp60) (HuCHA60) (Mitochondrial matrix protein P1) (P60 lymphocyte protein)	HSPD1 HSP60	20.46	21.51	20.98	21.01	21.27	20.27
CHIP_HUMAN	E3 ubiquitin-protein ligase CHIP (EC 2.3.2.27) (Antigen NY-CO-7) (CLL-associated antigen KW-8) (Carboxy terminus of Hsp70-interacting protein) (RING-type E3 ubiquitin transferase CHIP) (STIP1 homology and U box-containing protein 1)	STUB1 CHIP PP1131	0	0	0	0	18.73	0
CHM4B_HUMAN	Charged multivesicular body protein 4b (Chromatin-modifying protein 4b) (CHMP4b) (SNF7 homolog associated with Alix 1) (SNF7-2) (hSnf7-2) (Vacuolar protein sorting-associated protein 32-2) (Vps32-2) (hVps32-2)	CHMP4B C20orf178 SHAX1	0	0	0	0	17.58	0
CIB1_HUMAN	Calcium and integrin-binding protein 1 (CIB) (Calcium- and integrin-binding protein) (CIBP) (Calmyrin) (DNA-PKcs-interacting protein) (Kinase-interacting protein) (KIP) (SNK-interacting protein 2-28) (SIP2-28)	CIB1 CIB KIP PRKDCIP	0	0	0	0	18.34	0
CISD1_HUMAN	CDGSH iron-sulfur domain-containing protein 1 (MitoNEET)	CISD1 C10orf70 ZCD1 MDS029	0	0	0	0	16.82	0
CK5P3_HUMAN	CDK5 regulatory subunit-associated protein 3 (CDK5 activator-binding protein C53) (LXXLL/leucine-zipper-containing ARF-binding protein) (Protein HSF-27)	CDK5RAP3 IC53 LZAP MSTP016 OK/SW-cl.114 PP1553	0	0	0	0	16.6	0
CKAP5_HUMAN	Cytoskeleton-associated protein 5 (Colonic and hepatic tumor overexpressed gene protein) (Ch-TOG)	CKAP5 KIAA0097	0	0	0	0	18.9	0
CLCA_HUMAN	Clathrin light chain A (Lca)	CLTA	0	17.68	19.4	19.58	22.91	21.76
CLCB_HUMAN	Clathrin light chain B (Lcb)	CLTB	0	0	0	0	21.47	0
CN37_HUMAN	2',3'-cyclic-nucleotide 3'-phosphodiesterase (CNP) (CNPase) (EC 3.1.4.37)	CNP	18.83	0	0	0	0	0
CNOT1_HUMAN	CCR4-NOT transcription complex subunit 1 (CCR4-associated factor 1) (Negative regulator of transcription subunit 1 homolog) (NOT1H) (hNOT1)	CNOT1 CDC39 KIAA1007 NOT1 AD-005	0	0	0	0	18.09	18.34
COASY_HUMAN	Bifunctional coenzyme A synthase (CoA synthase) (NBP) (POV-2) [Includes: Phosphopantetheine adenylyltransferase (EC 2.7.7.3) (Dephospho-CoA pyrophosphorylase) (Pantetheine-phosphate adenylyltransferase) (PPAT); Dephospho-CoA kinase (DPCK) (EC 2.7.1.24) (Dephosphocoenzyme A kinase) (DPCOAK)]	COASY PSEC0106	0	0	0	0	19.46	0
COPB_HUMAN	Coatomer subunit beta (Beta-coat protein) (Beta-COP)	COPB1 COPB MSTP026	0	0	0	0	17.01	17.97
COPB2_HUMAN	Coatomer subunit beta' (Beta'-coat protein) (Beta'-COP) (p102)	COPB2	0	0	0	0	19.78	19.96
COR1A_HUMAN	Coronin-1A (Coronin-like protein A) (Clipin-A) (Coronin-like protein p57) (Tryptophan aspartate-containing coat protein) (TACO)	CORO1A CORO1	21.94	20.2	0	23.19	22.82	23.4
COR1B_HUMAN	Coronin-1B (Coronin-2)	CORO1B	0	0	0	0	18.95	19.16
COX41_HUMAN	Cytochrome c oxidase subunit 4 isoform 1, mitochondrial (Cytochrome c oxidase polypeptide IV) (Cytochrome c oxidase subunit IV isoform 1) (COX IV-1)	COX4I1 COX4	0	20.07	0	0	23.27	22.41
COX5B_HUMAN	Cytochrome c oxidase subunit 5B, mitochondrial (Cytochrome c oxidase polypeptide Vb)	COX5B	20.59	18.15	0	0	22.17	21.35
COX6C_HUMAN	Cytochrome c oxidase subunit 6C (Cytochrome c oxidase polypeptide VIc)	COX6C	0	0	0	0	23.53	22.24
COX7R_HUMAN	Cytochrome c oxidase subunit 7A-related protein, mitochondrial (COX7a-related protein) (Cytochrome c oxidase subunit VIIa-related protein) (EB1)	COX7A2L COX7AR COX7RP	18.61	18.88	0	0	18.77	0
CP250_HUMAN	Centrosome-associated protein CEP250 (250 kDa centrosomal protein) (Cep250) (Centrosomal Nek2-associated protein 1) (C-Nap1) (Centrosomal protein 2)	CEP250 CEP2 CNAP1	0	0	0	0	18.13	18.45
CPNE3_HUMAN	Copine-3 (Copine III)	CPNE3 CPN3 KIAA0636	19.68	0	0	0	0	19.47
CPNE8_HUMAN	Copine-8 (Copine VIII)	CPNE8	0	17.66	0	0	19.83	18.94
CROCC_HUMAN	Rootletin (Ciliary rootlet coiled-coil protein)	CROCC KIAA0445	0	0	0	0	19.06	0
CSK2B_HUMAN	Casein kinase II subunit beta (CK II beta) (Phosvitin) (Protein G5a)	CSNK2B CK2N G5A	0	0	20.59	0	21	0
CX6B1_HUMAN	Cytochrome c oxidase subunit 6B1 (Cytochrome c oxidase subunit VIb isoform 1) (COX VIb-1)	COX6B1 COX6B	0	0	19.27	19.67	22.85	22.55
CX7A2_HUMAN	Cytochrome c oxidase subunit 7A2, mitochondrial (Cytochrome c oxidase subunit VIIa-liver/heart) (Cytochrome c oxidase subunit VIIa-L) (Cytochrome c oxidase subunit VIIaL)	COX7A2 COX7AL	0	0	0	0	19.37	0
CXG3_HUMAN	Gap junction gamma-3 protein (Connexin-30.2) (Cx30.2) (Connexin-31.3) (Cx31.3) (Gap junction epsilon-1 protein)	GJC3 GJE1	21.67	0	0	0	0	0
CYB5B_HUMAN	Cytochrome b5 type B (Cytochrome b5 outer mitochondrial membrane isoform)	CYB5B CYB5M OMB5	0	0	0	0	0	0
CYBR1_HUMAN	Cytochrome b reductase 1 (EC 1.-.-.-) (Duodenal cytochrome b) (Ferric-chelate reductase 3)	CYBRD1 DCYTB FRRS3	18.55	0	0	0	22.07	22.2
CYTA_HUMAN	Cystatin-A (Cystatin-AS) (Stefin-A) [Cleaved into: Cystatin-A, N-terminally processed]	CSTA STF1 STFA	0	0	0	0	0	0
D3DND1_HUMAN	CDV3 homolog (Mouse), isoform CRA_a	CDV3 hCG_14782	0	0	0	15.85	0	0
D3DNF9_HUMAN	Sodium/potassium-transporting ATPase subunit beta	ATP1B3 hCG_19938	0	0	18.89	0	0	0
D3DP46_HUMAN	Signal peptidase complex subunit 3 (EC 3.4.-.-)	SPCS3 hCG_1787020	0	0	0	0	22.79	22.33
D3DQ69_HUMAN	SERPINE1 mRNA binding protein 1, isoform CRA_c	SERBP1 hCG_2032021	18.78	18.23	21.92	0	0	0
D3DQV2_HUMAN	Guanine nucleotide-binding protein subunit gamma	hCG_1992840	0	0	0	0	0	0
D3DRP5_HUMAN	Chromosome 9 open reading frame 19, isoform CRA_a (Fragment)	C9orf19 hCG_31372	20.15	20.21	0	0	21.4	21.4
D3DTE6_HUMAN	SH3 domain-binding glutamic acid-rich-like protein	SH3BGRL hCG_14922	0	0	21.41	22.74	0	0
D3DUP1_HUMAN	WNK lysine deficient protein kinase 1, isoform CRA_b	WNK1 hCG_25271	0	0	0	0	17.03	17.57
D3DVA5_HUMAN	Rho/rac guanine nucleotide exchange factor (GEF) 2, isoform CRA_a	ARHGEF2 hCG_1996334	0	0	18.49	16.93	0	0
D3YTB1_HUMAN	60S ribosomal protein L32 (Fragment)	RPL32	0	0	0	0	0	0
D3YTK1_HUMAN	B-cell lymphoma/leukemia 11B	BCL11B	0	0	20.78	0	17.08	0
D6RAT0_HUMAN	40S ribosomal protein S3a	RPS3A	21.28	17.3	0	0	0	22.26
D6RBW1_HUMAN	Eukaryotic translation initiation factor 4E	EIF4E	0	0	0	0	0	15.88
D6RCD0_HUMAN	Estradiol 17-beta-dehydrogenase 11	HSD17B11	0	0	19.1	0	0	0
D6RDK6_HUMAN	OCIA domain-containing protein 1 (Fragment)	OCIAD1	0	0	0	0	19.06	0
D9HTE9_HUMAN	Plasma membrane citrate carrier	SLC25A1	0	0	0	0	0	22.79
DC1L1_HUMAN	Cytoplasmic dynein 1 light intermediate chain 1 (LIC1) (Dynein light chain A) (DLC-A) (Dynein light intermediate chain 1, cytosolic)	DYNC1LI1 DNCLI1	0	0	0	0	0	0
DCD_HUMAN	Dermcidin (EC 3.4.-.-) (Preproteolysin) [Cleaved into: Survival-promoting peptide; DCD-1]	DCD AIDD DSEP	21.6	18.35	0	0	20.04	20.72
DCNL3_HUMAN	DCN1-like protein 3 (DCUN1 domain-containing protein 3) (Defective in cullin neddylation protein 1-like protein 3) (Squamous cell carcinoma-related oncogene 3)	DCUN1D3 SCCRO3	0	0	0	0	0	16.41
DCXR_HUMAN	L-xylulose reductase (XR) (EC 1.1.1.10) (Carbonyl reductase II) (Dicarbonyl/L-xylulose reductase) (Kidney dicarbonyl reductase) (kiDCR) (Short chain dehydrogenase/reductase family 20C member 1) (Sperm surface protein P34H)	DCXR SDR20C1	0	0	15.21	0	0	0
DDX21_HUMAN	Nucleolar RNA helicase 2 (EC 3.6.4.13) (DEAD box protein 21) (Gu-alpha) (Nucleolar RNA helicase Gu) (Nucleolar RNA helicase II) (RH II/Gu)	DDX21	0	0	20.13	0	0	0
DESP_HUMAN	Desmoplakin (DP) (250/210 kDa paraneoplastic pemphigus antigen)	DSP	0	0	0	0	0	0
DHX9_HUMAN	ATP-dependent RNA helicase A (EC 3.6.4.13) (DEAH box protein 9) (DExH-box helicase 9) (Leukophysin) (LKP) (Nuclear DNA helicase II) (NDH II) (RNA helicase A)	DHX9 DDX9 LKP NDH2	0	0	21.38	20.94	16.54	18.18
DJB11_HUMAN	DnaJ homolog subfamily B member 11 (APOBEC1-binding protein 2) (ABBP-2) (DnaJ protein homolog 9) (ER-associated DNAJ) (ER-associated Hsp40 co-chaperone) (Endoplasmic reticulum DNA J domain-containing protein 3) (ER-resident protein ERdj3) (ERdj3) (ERj3p) (HEDJ) (Human DnaJ protein 9) (hDj-9) (PWP1-interacting protein 4)	DNAJB11 EDJ ERJ3 HDJ9 PSEC0121 UNQ537/PRO1080	0	0	0	0	14.64	0
DJC11_HUMAN	DnaJ homolog subfamily C member 11	DNAJC11	0	21.69	0	0	23.26	22.8
DJC13_HUMAN	DnaJ homolog subfamily C member 13 (Required for receptor-mediated endocytosis 8) (RME-8)	DNAJC13 KIAA0678 RME8	0	0	0	0	17.89	18.72
DKC1_HUMAN	H/ACA ribonucleoprotein complex subunit DKC1 (EC 5.4.99.-) (CBF5 homolog) (Dyskerin) (Nopp140-associated protein of 57 kDa) (Nucleolar protein NAP57) (Nucleolar protein family A member 4) (snoRNP protein DKC1)	DKC1 NOLA4	0	0	0	0	0	0
DMXL2_HUMAN	DmX-like protein 2 (Rabconnectin-3)	DMXL2 KIAA0856	0	0	19.07	0	0	0
DNJA1_HUMAN	DnaJ homolog subfamily A member 1 (DnaJ protein homolog 2) (HSDJ) (Heat shock 40 kDa protein 4) (Heat shock protein J2) (HSJ-2) (Human DnaJ protein 2) (hDj-2)	DNAJA1 DNAJ2 HDJ2 HSJ2 HSPF4	0	19.89	0	0	18.31	16.25
DNJA2_HUMAN	DnaJ homolog subfamily A member 2 (Cell cycle progression restoration gene 3 protein) (Dnj3) (Dj3) (HIRA-interacting protein 4) (Renal carcinoma antigen NY-REN-14)	DNAJA2 CPR3 HIRIP4	20.43	20.32	0	0	22.28	21.17
DNJA4_HUMAN	DnaJ homolog subfamily A member 4	DNAJA4	0	0	0	0	19.23	18.29
DRG1_HUMAN	Developmentally-regulated GTP-binding protein 1 (DRG-1) (Neural precursor cell expressed developmentally down-regulated protein 3) (NEDD-3) (Translation factor GTPase DRG1) (TRAFAC GTPase DRG1) (EC 3.6.5.-)	DRG1 NEDD3	0	0	0	0	14.1	0
DX39A_HUMAN	ATP-dependent RNA helicase DDX39A (EC 3.6.4.13) (DEAD box protein 39) (Nuclear RNA helicase URH49)	DDX39A DDX39	0	0	20.91	0	0	0
DYHC1_HUMAN	Cytoplasmic dynein 1 heavy chain 1 (Cytoplasmic dynein heavy chain 1) (Dynein heavy chain, cytosolic)	DYNC1H1 DHC1 DNCH1 DNCL DNECL DYHC KIAA0325	0	0	20.29	17.28	17.33	20.05
DYL1_HUMAN	Dynein light chain 1, cytoplasmic (8 kDa dynein light chain) (DLC8) (Dynein light chain LC8-type 1) (Protein inhibitor of neuronal nitric oxide synthase) (PIN)	DYNLL1 DLC1 DNCL1 DNCLC1 HDLC1	0	18.3	0	0	0	0
DYN2_HUMAN	Dynamin-2 (EC 3.6.5.5)	DNM2 DYN2	0	0	0	0	19.44	18.2
E5RFP0_HUMAN	NudC domain-containing protein 2	NUDCD2	0	0	0	0	0	0
E5RFV2_HUMAN	2,4-dienoyl-CoA reductase, mitochondrial (Fragment)	DECR1	19.61	0	0	0	0	19.68
E5RHG8_HUMAN	Elongin-C (Fragment)	ELOC	0	0	19.06	17.92	0	0
E5RI99_HUMAN	60S ribosomal protein L30 (Fragment)	RPL30	0	0	0	0	0	0
E5RIP1_HUMAN	40S ribosomal protein S20	RPS20	0	22.65	0	0	18.87	0
E5RIT6_HUMAN	60S ribosomal protein L26-like 1 (Fragment)	RPL26L1	20.9	20.51	0	0	0	0
E5RIV7_HUMAN	3'-5' exoribonuclease 1	ERI1	0	0	0	19.06	0	0
E5RJ86_HUMAN	Armadillo repeat-containing protein 1 (Fragment)	ARMC1	0	0	0	0	19.63	0
E5RJR5_HUMAN	S-phase kinase-associated protein 1	SKP1	0	0	0	17.66	19.91	19.39
E7EMK3_HUMAN	Flotillin-2	FLOT2	20.49	19.79	0	0	22.05	22.24
E7EMU4_HUMAN	Cytoplasmic dynein 1 intermediate chain 2 (Fragment)	DYNC1I2	0	0	0	0	17.58	16.25
E7EQ72_HUMAN	Transmembrane emp24 domain-containing protein 2 (Fragment)	TMED2	0	0	0	0	20.58	20.39
E7EWE5_HUMAN	Peroxisomal multifunctional enzyme type 2	HSD17B4	0	0	0	0	0	0
E7EX90_HUMAN	Dynactin subunit 1	DCTN1	0	0	0	0	18.73	18.48
E9PBS1_HUMAN	Multifunctional protein ADE2 (Fragment)	PAICS	0	0	22.24	0	0	0
E9PEL3_HUMAN	60S ribosomal protein L37a	RPL37A	17.46	0	0	0	0	0
E9PFD4_HUMAN	BZW2 protein (Basic leucine zipper and W2 domain-containing protein 2)	BZW2	0	0	0	0	18.82	0
E9PHK0_HUMAN	Tetranectin	CLEC3B	0	0	21.62	22.53	0	0
E9PJD9_HUMAN	60S ribosomal protein L27a	RPL27A	0	0	0	0	0	0
E9PK25_HUMAN	Cofilin-1	CFL1	23.26	19.91	21.84	19.67	21.83	19.4
E9PK52_HUMAN	Band 4.1-like protein 2	EPB41L2	0	0	0	0	0	0
E9PK85_HUMAN	Ras-related protein R-Ras2 (Fragment)	RRAS2	0	0	0	0	0	0
E9PKF6_HUMAN	Serine/threonine-protein phosphatase 6 regulatory subunit 3	PPP6R3	0	0	0	0	17.4	17.14
E9PKG6_HUMAN	Nucleobindin-2	NUCB2	0	0	0	0	16.52	16.89
E9PP55_HUMAN	E3 ubiquitin-protein ligase RNF170 (Fragment)	RNF170	0	0	0	0	19.35	0
E9PPH5_HUMAN	Acidic leucine-rich nuclear phosphoprotein 32 family member E (Fragment)	ANP32E	0	0	20.64	0	0	0
E9PR16_HUMAN	Nuclear pore complex protein Nup160 (Fragment)	NUP160	0	0	0	0	0	18.13
EBP2_HUMAN	Probable rRNA-processing protein EBP2 (EBNA1-binding protein 2) (Nucleolar protein p40)	EBNA1BP2 EBP2	0	0	0	19.67	0	0
ECHM_HUMAN	Enoyl-CoA hydratase, mitochondrial (EC 4.2.1.17) (Enoyl-CoA hydratase 1) (Short-chain enoyl-CoA hydratase) (SCEH)	ECHS1	0	0	20.79	0	0	0
EDC4_HUMAN	Enhancer of mRNA-decapping protein 4 (Autoantigen Ge-1) (Autoantigen RCD-8) (Human enhancer of decapping large subunit) (Hedls)	EDC4 HEDLS	0	0	0	16.45	0	0
EF1A3_HUMAN	Putative elongation factor 1-alpha-like 3 (EF-1-alpha-like 3) (Eukaryotic elongation factor 1 A-like 3) (eEF1A-like 3) (Eukaryotic translation elongation factor 1 alpha-1 pseudogene 5)	EEF1A1P5 EEF1AL3	19	21.21	22.42	23.54	21.08	21.49
EF1B_HUMAN	Elongation factor 1-beta (EF-1-beta)	EEF1B2 EEF1B EF1B	0	0	19.09	20.59	16.82	0
EF1G_HUMAN	Elongation factor 1-gamma (EF-1-gamma) (eEF-1B gamma)	EEF1G EF1G PRO1608	0	21.25	16.76	0	18.34	20.48
EF2_HUMAN	Elongation factor 2 (EF-2)	EEF2 EF2	20.82	20.71	21.85	19.53	21.51	21.56
EFHD2_HUMAN	EF-hand domain-containing protein D2 (Swiprosin-1)	EFHD2 SWS1	0	0	0	0	21.26	18.98
EIF3D_HUMAN	Eukaryotic translation initiation factor 3 subunit D (eIF3d) (Eukaryotic translation initiation factor 3 subunit 7) (eIF-3-zeta) (eIF3 p66)	EIF3D EIF3S7	0	0	16.83	0	0	0
EIF3G_HUMAN	Eukaryotic translation initiation factor 3 subunit G (eIF3g) (Eukaryotic translation initiation factor 3 RNA-binding subunit) (eIF-3 RNA-binding subunit) (Eukaryotic translation initiation factor 3 subunit 4) (eIF-3-delta) (eIF3 p42) (eIF3 p44)	EIF3G EIF3S4	0	0	0	0	16.53	17.79
EIF3I_HUMAN	Eukaryotic translation initiation factor 3 subunit I (eIF3i) (Eukaryotic translation initiation factor 3 subunit 2) (TGF-beta receptor-interacting protein 1) (TRIP-1) (eIF-3-beta) (eIF3 p36)	EIF3I EIF3S2 TRIP1	0	0	0	0	0	0
ELAV1_HUMAN	ELAV-like protein 1 (Hu-antigen R) (HuR)	ELAVL1 HUR	0	0	0	16.45	0	0
ELOV1_HUMAN	Elongation of very long chain fatty acids protein 1 (EC 2.3.1.199) (3-keto acyl-CoA synthase ELOVL1) (ELOVL fatty acid elongase 1) (ELOVL FA elongase 1) (Very long chain 3-ketoacyl-CoA synthase 1) (Very long chain 3-oxoacyl-CoA synthase 1)	ELOVL1 SSC1 CGI-88	0	0	0	0	15.39	0
EMC1_HUMAN	ER membrane protein complex subunit 1	EMC1 KIAA0090 PSEC0263	0	0	0	0	22.48	18.23
EMC6_HUMAN	ER membrane protein complex subunit 6 (Transmembrane protein 93)	EMC6 TMEM93	0	0	0	0	0	0
EMD_HUMAN	Emerin	EMD EDMD STA	18.27	0	0	0	0	19.4
ENOA_HUMAN	Alpha-enolase (EC 4.2.1.11) (2-phospho-D-glycerate hydro-lyase) (C-myc promoter-binding protein) (Enolase 1) (MBP-1) (MPB-1) (Non-neural enolase) (NNE) (Phosphopyruvate hydratase) (Plasminogen-binding protein)	ENO1 ENO1L1 MBPB1 MPB1	18.78	19.77	19.9	18.94	19.08	20.1
ENPL_HUMAN	Endoplasmin (94 kDa glucose-regulated protein) (GRP-94) (Heat shock protein 90 kDa beta member 1) (Tumor rejection antigen 1) (gp96 homolog)	HSP90B1 GRP94 TRA1	21.09	19.45	18.45	17.06	20.66	21.51
ERLN2_HUMAN	Erlin-2 (Endoplasmic reticulum lipid raft-associated protein 2) (Stomatin-prohibitin-flotillin-HflC/K domain-containing protein 2) (SPFH domain-containing protein 2)	ERLIN2 C8orf2 SPFH2 UNQ2441/PRO5003/PRO9924	19.1	19.3	0	19.3	20.27	21.68
ERP29_HUMAN	Endoplasmic reticulum resident protein 29 (ERp29) (Endoplasmic reticulum resident protein 28) (ERp28) (Endoplasmic reticulum resident protein 31) (ERp31)	ERP29 C12orf8 ERP28	0	0	20.08	0	0	0
ERP44_HUMAN	Endoplasmic reticulum resident protein 44 (ER protein 44) (ERp44) (Thioredoxin domain-containing protein 4)	ERP44 KIAA0573 TXNDC4 UNQ532/PRO1075	0	0	19.7	0	17.01	18.78
ESTD_HUMAN	S-formylglutathione hydrolase (FGH) (EC 3.1.2.12) (Esterase D) (Methylumbelliferyl-acetate deacetylase) (EC 3.1.1.56)	ESD	0	0	18.11	19.52	0	0
EXOC1_HUMAN	Exocyst complex component 1 (Exocyst complex component Sec3)	EXOC1 SEC3 SEC3L1 BM-012	0	0	0	0	18.74	0
F5GX77_HUMAN	Multifunctional methyltransferase subunit TRM112-like protein	TRMT112	0	0	21.99	0	17.03	0
F5GY37_HUMAN	Prohibitin-2	PHB2	21.11	21.69	0	0	23.43	23.15
F5H5D3_HUMAN	Tubulin alpha chain	TUBA1C	16.96	0	18.67	20.96	15.47	16.05
F6QDS0_HUMAN	HCG2043426, isoform CRA_b	hCG_2043426	0	0	0	0	0	0
F8VPA7_HUMAN	Elongation factor Ts, mitochondrial (EF-Ts) (EF-TsMt)	TSFM	0	0	21.64	0	0	0
F8VPD4_HUMAN	CAD protein	CAD	0	0	0	19.58	19.71	0
F8VQD4_HUMAN	Chromosome 12 open reading frame 75 (Fragment)	C12orf75	0	0	0	0	18.73	19.87
F8VQQ8_HUMAN	Ubiquitin-conjugating enzyme E2 N	UBE2N	18.84	0	0	0	0	0
F8VUC5_HUMAN	Coatomer subunit zeta-1	COPZ1	0	0	0	0	19.49	0
F8VXU5_HUMAN	Vacuolar protein sorting-associated protein 29 (Vesicle protein sorting 29)	VPS29	0	0	0	0	0	0
F8VYE8_HUMAN	Serine/threonine-protein phosphatase (EC 3.1.3.16)	PPP1CC	18.8	0	0	0	21.29	0
F8W1A4_HUMAN	Adenylate kinase 2, mitochondrial (AK 2) (EC 2.7.4.3) (ATP-AMP transphosphorylase 2) (ATP:AMP phosphotransferase) (Adenylate monophosphate kinase)	AK2	0	18.69	0	19.66	0	17.12
F8W6I7_HUMAN	Heterogeneous nuclear ribonucleoprotein A1	HNRNPA1	0	0	0	0	19.98	22.48
F8W930_HUMAN	Insulin-like growth factor 2 mRNA-binding protein 2	IGF2BP2	0	0	0	0	20.46	20.45
F8WBW6_HUMAN	28 kDa heat- and acid-stable phosphoprotein	PDAP1	0	0	17.11	20.37	0	0
F8WDH1_HUMAN	Transmembrane protein 50B	TMEM50B	0	0	0	0	0	18.84
F8WE30_HUMAN	Dol-P-Man:Man(5)GlcNAc(2)-PP-Dol alpha-1,3-mannosyltransferase	ALG3	0	0	0	0	0	18.66
FA78A_HUMAN	Protein FAM78A	FAM78A C9orf59	0	0	0	0	19.4	20.43
FA83H_HUMAN	Protein FAM83H	FAM83H	0	0	0	0	17.06	15.74
FA98B_HUMAN	Protein FAM98B	FAM98B	0	0	0	0	17.62	0
FAF2_HUMAN	FAS-associated factor 2 (Protein ETEA) (UBX domain-containing protein 3B) (UBX domain-containing protein 8)	FAF2 ETEA KIAA0887 UBXD8 UBXN3B	0	0	17.12	0	15.77	0
FBRL_HUMAN	rRNA 2'-O-methyltransferase fibrillarin (EC 2.1.1.-) (34 kDa nucleolar scleroderma antigen) (Histone-glutamine methyltransferase)	FBL FIB1 FLRN	0	0	20.02	0	0	0
FCERG_HUMAN	High affinity immunoglobulin epsilon receptor subunit gamma (Fc receptor gamma-chain) (FcRgamma) (Fc-epsilon RI-gamma) (IgE Fc receptor subunit gamma) (FceRI gamma)	FCER1G	0	0	0	0	0	0
FILA2_HUMAN	Filaggrin-2 (FLG-2) (Intermediate filament-associated and psoriasis-susceptibility protein) (Ifapsoriasin)	FLG2 IFPS	0	0	0	0	0	0
FIS1_HUMAN	Mitochondrial fission 1 protein (FIS1 homolog) (hFis1) (Tetratricopeptide repeat protein 11) (TPR repeat protein 11)	FIS1 TTC11 CGI-135	0	0	0	0	20.35	19.33
FLNA_HUMAN	Filamin-A (FLN-A) (Actin-binding protein 280) (ABP-280) (Alpha-filamin) (Endothelial actin-binding protein) (Filamin-1) (Non-muscle filamin)	FLNA FLN FLN1	20.51	19.85	20.16	20.09	20.23	20.34
FLNB_HUMAN	Filamin-B (FLN-B) (ABP-278) (ABP-280 homolog) (Actin-binding-like protein) (Beta-filamin) (Filamin homolog 1) (Fh1) (Filamin-3) (Thyroid autoantigen) (Truncated actin-binding protein) (Truncated ABP)	FLNB FLN1L FLN3 TABP TAP	20.36	0	19.76	20.76	19.51	18.39
FUBP2_HUMAN	Far upstream element-binding protein 2 (FUSE-binding protein 2) (KH type-splicing regulatory protein) (KSRP) (p75)	KHSRP FUBP2	0	0	18.39	0	0	0
FUMH_HUMAN	Fumarate hydratase, mitochondrial (Fumarase) (HsFH) (EC 4.2.1.2)	FH	0	0	17.84	18.5	18.45	0
FYN_HUMAN	Tyrosine-protein kinase Fyn (EC 2.7.10.2) (Proto-oncogene Syn) (Proto-oncogene c-Fyn) (Src-like kinase) (SLK) (p59-Fyn)	FYN	0	0	0	0	17.07	19.34
G3P_HUMAN	Glyceraldehyde-3-phosphate dehydrogenase (GAPDH) (EC 1.2.1.12) (Peptidyl-cysteine S-nitrosylase GAPDH) (EC 2.6.99.-)	GAPDH GAPD CDABP0047 OK/SW-cl.12	0	0	21.44	19.61	0	0
G3V0E5_HUMAN	Transferrin receptor (P90, CD71), isoform CRA_c (Transferrin receptor protein 1)	TFRC hCG_22086	0	0	22.71	0	0	0
G3V0I5_HUMAN	NADH dehydrogenase [ubiquinone] flavoprotein 1, mitochondrial (EC 1.6.99.3) (EC 7.1.1.2)	NDUFV1 hCG_21057	20.1	19.63	0	0	22.42	20.56
G3V1B6_HUMAN	MICOS complex subunit MIC26	APOO MGC4825 hCG_1811488	0	0	0	0	18.97	17.91
G3V203_HUMAN	60S ribosomal protein L18 (Ribosomal protein L18, isoform CRA_b)	RPL18 hCG_2000370	0	18.55	0	0	18.68	0
G3V295_HUMAN	Proteasome subunit alpha type (EC 3.4.25.1)	PSMA6	0	0	16.53	23.72	18.91	19.62
G3V357_HUMAN	Ribonuclease pancreatic	RNASE1	0	0	0	0	0	20.89
G3V448_HUMAN	Thioredoxin-related transmembrane protein 1	TMX1	0	0	0	0	0	0
G3V5M2_HUMAN	Purine nucleoside phosphorylase (Fragment)	PNP	0	0	18.39	18.53	0	0
G3V5T5_HUMAN	Phosphatidylinositol-4,5-bisphosphate 4-phosphatase (EC 3.1.3.78) (Fragment)	PIP4P1	0	0	0	0	19.13	18.39
G5E972_HUMAN	Lamina-associated polypeptide 2, isoforms beta/gamma (Thymopoietin, isoform CRA_d)	TMPO hCG_2015322	0	0	21.17	0	0	0
GALK1_HUMAN	Galactokinase (EC 2.7.1.6) (Galactose kinase)	GALK1 GALK	0	0	17.51	0	0	18.49
GANAB_HUMAN	Neutral alpha-glucosidase AB (EC 3.2.1.207) (Alpha-glucosidase 2) (Glucosidase II subunit alpha)	GANAB G2AN KIAA0088	20.12	18.6	0	0	20.53	20.77
GARS_HUMAN	Glycine--tRNA ligase (EC 6.1.1.14) (Diadenosine tetraphosphate synthetase) (Ap4A synthetase) (EC 2.7.7.-) (Glycyl-tRNA synthetase) (GlyRS)	GARS	0	0	18.42	0	20.12	0
GBB2_HUMAN	Guanine nucleotide-binding protein G(I)/G(S)/G(T) subunit beta-2 (G protein subunit beta-2) (Transducin beta chain 2)	GNB2	0	0	19.73	16.94	0	19.96
GBG5_HUMAN	Guanine nucleotide-binding protein G(I)/G(S)/G(O) subunit gamma-5	GNG5 GNGT5	0	20.91	0	0	0	0
GFPT1_HUMAN	Glutamine--fructose-6-phosphate aminotransferase [isomerizing] 1 (EC 2.6.1.16) (D-fructose-6-phosphate amidotransferase 1) (Glutamine:fructose-6-phosphate amidotransferase 1) (GFAT 1) (GFAT1) (Hexosephosphate aminotransferase 1)	GFPT1 GFAT GFPT	0	0	0	0	16.29	16.23
GLRX3_HUMAN	Glutaredoxin-3 (PKC-interacting cousin of thioredoxin) (PICOT) (PKC-theta-interacting protein) (PKCq-interacting protein) (Thioredoxin-like protein 2)	GLRX3 PICOT TXNL2 HUSSY-22	0	0	0	0	15.84	0
GLRX5_HUMAN	Glutaredoxin-related protein 5, mitochondrial (Monothiol glutaredoxin-5)	GLRX5 C14orf87	0	0	19.74	0	0	0
GNAI1_HUMAN	Guanine nucleotide-binding protein G(i) subunit alpha-1 (Adenylate cyclase-inhibiting G alpha protein)	GNAI1	0	0	0	0	0	19.69
GNAI2_HUMAN	Guanine nucleotide-binding protein G(i) subunit alpha-2 (Adenylate cyclase-inhibiting G alpha protein)	GNAI2 GNAI2B	22.14	18.02	0	0	25.15	25.18
GNAI3_HUMAN	Guanine nucleotide-binding protein G(i) subunit alpha (G(i) alpha-3)	GNAI3	17.32	0	0	0	22.42	21.05
GNAS1_HUMAN	Guanine nucleotide-binding protein G(s) subunit alpha isoforms XLas (Adenylate cyclase-stimulating G alpha protein) (Extra large alphas protein) (XLalphas)	GNAS GNAS1	19.44	18.71	0	0	20.85	21.73
GOGA7_HUMAN	Golgin subfamily A member 7 (Golgi complex-associated protein of 16 kDa)	GOLGA7 GCP16 HDCKB03P HSPC041	0	0	0	0	20.72	0
GOLP3_HUMAN	Golgi phosphoprotein 3 (Coat protein GPP34) (Mitochondrial DNA absence factor) (MIDAS)	GOLPH3 GPP34	0	0	0	0	0	0
GRAM4_HUMAN	GRAM domain-containing protein 4 (Death-inducing protein)	GRAMD4 DIP KIAA0767	18.25	0	0	0	16.14	15.4
GSLG1_HUMAN	Golgi apparatus protein 1 (CFR-1) (Cysteine-rich fibroblast growth factor receptor) (E-selectin ligand 1) (ESL-1) (Golgi sialoglycoprotein MG-160)	GLG1 CFR1 ESL1 MG160	0	0	0	0	20.3	19.51
GT251_HUMAN	Procollagen galactosyltransferase 1 (EC 2.4.1.50) (Collagen beta(1-O)galactosyltransferase 1) (ColGalT 1) (Glycosyltransferase 25 family member 1) (Hydroxylysine galactosyltransferase 1)	COLGALT1 GLT25D1 PSEC0241	0	0	0	0	20.04	15.8
GUAA_HUMAN	GMP synthase [glutamine-hydrolyzing] (EC 6.3.5.2) (GMP synthetase) (Glutamine amidotransferase)	GMPS	0	0	18.47	0	0	0
H0Y2W4_HUMAN	Protein MROH8 (Fragment)	MROH8	0	0	20.36	0	0	0
H0Y4R1_HUMAN	Inosine-5'-monophosphate dehydrogenase 2 (Fragment)	IMPDH2	22.79	18.31	20.41	21.78	20.73	21.26
H0Y9U7_HUMAN	Long-chain-fatty-acid--CoA ligase 1 (Fragment)	ACSL1	0	0	0	0	20.51	0
H0YBX3_HUMAN	2-iminobutanoate/2-iminopropanoate deaminase (Fragment)	RIDA	0	0	0	0	0	0
H0YDU8_HUMAN	Serine/threonine-protein phosphatase (EC 3.1.3.16) (Fragment)	PPP5C	0	0	15.62	0	0	0
H0YFD6_HUMAN	Trifunctional enzyme subunit alpha, mitochondrial	HADHA	16.66	16.75	18.62	20.85	19.58	18.13
H0YGJ7_HUMAN	Eukaryotic translation initiation factor 3 subunit J (Fragment)	EIF3J	0	0	18.51	0	0	0
H0YGS7_HUMAN	Tripartite motif-containing protein 65 (Fragment)	TRIM65	0	0	0	0	0	0
H0YK49_HUMAN	Electron transfer flavoprotein subunit alpha, mitochondrial	ETFA	0	0	0	18.79	0	0
H0YKD8_HUMAN	60S ribosomal protein L28	RPL28	19.58	20.95	0	0	0	0
H0YKT8_HUMAN	Proteasome subunit beta (EC 3.4.25.1) (Fragment)	PSMA4	0	0	19.24	18.95	0	0
H0YLH3_HUMAN	Geranylgeranyl transferase type-2 subunit alpha	RABGGTA	0	0	0	0	19.5	16.49
H0YMV8_HUMAN	40S ribosomal protein S27	RPS27L	0	0	0	0	0	0
H0YNA5_HUMAN	Signal peptidase I (EC 3.4.21.89) (Fragment)	SEC11A	0	0	0	0	0	0
H2B1C_HUMAN	Histone H2B type 1-C/E/F/G/I (Histone H2B.1 A) (Histone H2B.a) (H2B/a) (Histone H2B.g) (H2B/g) (Histone H2B.h) (H2B/h) (Histone H2B.k) (H2B/k) (Histone H2B.l) (H2B/l)	H2BC4 H2BFL HIST1H2BC; H2BC6 H2BFH HIST1H2BE; H2BC7 H2BFG HIST1H2BF; H2BC8 H2BFA HIST1H2BG; H2BC10 H2BFK HIST1H2BI	0	0	22.39	20.19	0	0
H3BM38_HUMAN	Synaptosomal-associated protein (Fragment)	SNAP23	0	0	0	0	0	20.38
H3BN66_HUMAN	ADP-dependent glucokinase, isoform CRA_e	ADPGK hCG_1787419	0	0	0	16.15	0	0
H3BNX8_HUMAN	Cytochrome c oxidase subunit 5A, mitochondrial	COX5A	0	0	0	0	0	0
H3BPE1_HUMAN	Microtubule-actin cross-linking factor 1, isoforms 1/2/3/5	MACF1	0	0	0	0	16.98	18.04
H3BPJ9_HUMAN	NADH dehydrogenase [ubiquinone] 1 beta subcomplex subunit 10	NDUFB10	0	0	0	0	20.75	21.94
H3BPR2_HUMAN	Nucleoside diphosphate kinase (EC 2.7.4.6)	NME3	0	0	0	0	0	0
H3BPZ1_HUMAN	Very-long-chain (3R)-3-hydroxyacyl-CoA dehydratase (EC 4.2.1.134)	HACD3	0	0	0	0	16.68	16.69
H3BQZ7_HUMAN	HCG2044799 (HNRNPUL2-BSCL2 readthrough (NMD candidate))	HNRNPUL2-BSCL2 hCG_2044799	0	0	20.9	0	0	19.41
H4_HUMAN	Histone H4	H4C1 H4/A H4FA HIST1H4A; H4C2 H4/I H4FI HIST1H4B; H4C3 H4/G H4FG HIST1H4C; H4C4 H4/B H4FB HIST1H4D; H4C5 H4/J H4FJ HIST1H4E; H4C6 H4/C H4FC HIST1H4F; H4C8 H4/H H4FH HIST1H4H; H4C9 H4/M H4FM HIST1H4I; H4C11 H4/E H4FE HIST1H4J; H4C12 H4/D H4FD HIST1H4K; H4C13 H4/K H4FK HIST1H4L; H4C14 H4/N H4F2 H4FN HIST2H4 HIST2H4A; H4C15 H4/O H4FO HIST2H4B; H4-16 HIST4H4	19.39	0	0	0	0	20.48
H6VRF8_HUMAN	Keratin 1	KRT1	0	0	0	20.09	0	0
H7BXI1_HUMAN	Extended synaptotagmin-2	ESYT2	0	0	20.44	20.48	19.6	20.1
H7BXY3_HUMAN	ATP-dependent RNA helicase DHX30	DHX30	0	0	0	0	18.18	0
H7BZJ3_HUMAN	Protein disulfide-isomerase A3 (Fragment)	PDIA3	0	20.88	0	0	21.05	20.19
H7C2Z0_HUMAN	LEM domain-containing protein 2 (Fragment)	LEMD2	0	0	20.21	0	18.77	18.52
H7C3P7_HUMAN	Ras-related protein Ral-A (Fragment)	RALA	0	0	0	0	0	0
HAT1_HUMAN	Histone acetyltransferase type B catalytic subunit (EC 2.3.1.48) (Histone acetyltransferase 1)	HAT1 KAT1	0	0	0	0	0	0
HBD_HUMAN	Hemoglobin subunit delta (Delta-globin) (Hemoglobin delta chain)	HBD	19.97	0	0	0	0	19.47
HCD2_HUMAN	3-hydroxyacyl-CoA dehydrogenase type-2 (EC 1.1.1.35) (17-beta-hydroxysteroid dehydrogenase 10) (17-beta-HSD 10) (EC 1.1.1.51) (2-methyl-3-hydroxybutyryl-CoA dehydrogenase) (MHBD) (3-hydroxy-2-methylbutyryl-CoA dehydrogenase) (EC 1.1.1.178) (3-hydroxyacyl-CoA dehydrogenase type II) (Endoplasmic reticulum-associated amyloid beta-peptide-binding protein) (Mitochondrial ribonuclease P protein 2) (Mit…	HSD17B10 ERAB HADH2 MRPP2 SCHAD SDR5C1 XH98G2	0	0	19.73	0	0	0
HDGF_HUMAN	Hepatoma-derived growth factor (HDGF) (High mobility group protein 1-like 2) (HMG-1L2)	HDGF HMG1L2	0	0	19.73	20.14	0	0
HDHD5_HUMAN	Haloacid dehalogenase-like hydrolase domain-containing 5 (Cat eye syndrome critical region protein 5)	HDHD5 CECR5	0	0	0	19.72	0	0
HERC4_HUMAN	Probable E3 ubiquitin-protein ligase HERC4 (EC 2.3.2.26) (HECT domain and RCC1-like domain-containing protein 4) (HECT-type E3 ubiquitin transferase HERC4)	HERC4 KIAA1593	0	0	0	0	0	0
HIP1_HUMAN	Huntingtin-interacting protein 1 (HIP-1) (Huntingtin-interacting protein I) (HIP-I)	HIP1	0	0	0	0	20.86	20.81
HNRH2_HUMAN	Heterogeneous nuclear ribonucleoprotein H2 (hnRNP H2) (FTP-3) (Heterogeneous nuclear ribonucleoprotein H') (hnRNP H') [Cleaved into: Heterogeneous nuclear ribonucleoprotein H2, N-terminally processed]	HNRNPH2 FTP3 HNRPH2	0	0	18.9	20.74	0	0
HNRPF_HUMAN	Heterogeneous nuclear ribonucleoprotein F (hnRNP F) (Nucleolin-like protein mcs94-1) [Cleaved into: Heterogeneous nuclear ribonucleoprotein F, N-terminally processed]	HNRNPF HNRPF	0	0	18.34	0	0	0
HNRPM_HUMAN	Heterogeneous nuclear ribonucleoprotein M (hnRNP M)	HNRNPM HNRPM NAGR1	22.03	0	21.48	20.28	21.71	20.8
HOOK3_HUMAN	Protein Hook homolog 3 (h-hook3) (hHK3)	HOOK3	0	0	0	0	16.87	16.82
HS105_HUMAN	Heat shock protein 105 kDa (Antigen NY-CO-25) (Heat shock 110 kDa protein)	HSPH1 HSP105 HSP110 KIAA0201	0	0	21.8	0	16.72	0
HS90A_HUMAN	Heat shock protein HSP 90-alpha (Heat shock 86 kDa) (HSP 86) (HSP86) (Lipopolysaccharide-associated protein 2) (LAP-2) (LPS-associated protein 2) (Renal carcinoma antigen NY-REN-38)	HSP90AA1 HSP90A HSPC1 HSPCA	20.15	20.34	16.05	21	20.84	21.25
HS90B_HUMAN	Heat shock protein HSP 90-beta (HSP 90) (Heat shock 84 kDa) (HSP 84) (HSP84)	HSP90AB1 HSP90B HSPC2 HSPCB	21.33	20.83	22.19	21.14	21.37	20.71
HSP7C_HUMAN	Heat shock cognate 71 kDa protein (Heat shock 70 kDa protein 8) (Lipopolysaccharide-associated protein 1) (LAP-1) (LPS-associated protein 1)	HSPA8 HSC70 HSP73 HSPA10	0	18.26	21.94	20.87	19.79	20.05
HSPB1_HUMAN	Heat shock protein beta-1 (HspB1) (28 kDa heat shock protein) (Estrogen-regulated 24 kDa protein) (Heat shock 27 kDa protein) (HSP 27) (Stress-responsive protein 27) (SRP27)	HSPB1 HSP27 HSP28	0	0	20.61	0	20.44	18.41
HYOU1_HUMAN	Hypoxia up-regulated protein 1 (150 kDa oxygen-regulated protein) (ORP-150) (170 kDa glucose-regulated protein) (GRP-170)	HYOU1 GRP170 ORP150	15.88	0	0	0	20.38	21.82
I2BP2_HUMAN	Interferon regulatory factor 2-binding protein 2 (IRF-2-binding protein 2) (IRF-2BP2)	IRF2BP2	0	0	0	19.68	0	0
I3L1L3_HUMAN	Myb-binding protein 1A (Fragment)	MYBBP1A	0	0	20.38	18.7	0	0
IF2A_HUMAN	Eukaryotic translation initiation factor 2 subunit 1 (Eukaryotic translation initiation factor 2 subunit alpha) (eIF-2-alpha) (eIF-2A) (eIF-2alpha)	EIF2S1 EIF2A	18.28	19.15	19.43	0	19.56	20.53
IF2B3_HUMAN	Insulin-like growth factor 2 mRNA-binding protein 3 (IGF2 mRNA-binding protein 3) (IMP-3) (IGF-II mRNA-binding protein 3) (KH domain-containing protein overexpressed in cancer) (hKOC) (VICKZ family member 3)	IGF2BP3 IMP3 KOC1 VICKZ3	0	0	0	0	0	18.94
IF2G_HUMAN	Eukaryotic translation initiation factor 2 subunit 3 (Eukaryotic translation initiation factor 2 subunit gamma X) (eIF-2-gamma X) (eIF-2gX)	EIF2S3 EIF2G	0	0	0	0	20.6	19.88
IF5A1_HUMAN	Eukaryotic translation initiation factor 5A-1 (eIF-5A-1) (eIF-5A1) (Eukaryotic initiation factor 5A isoform 1) (eIF-5A) (Rev-binding factor) (eIF-4D)	EIF5A	0	0	0	19.82	20.16	17.8
IPIL2_HUMAN	Inositol 1,4,5-trisphosphate receptor-interacting protein-like 2	ITPRIPL2	0	0	0	0	0	0
IPO5_HUMAN	Importin-5 (Imp5) (Importin subunit beta-3) (Karyopherin beta-3) (Ran-binding protein 5) (RanBP5)	IPO5 KPNB3 RANBP5	0	0	18.9	0	17.38	17.11
IPYR_HUMAN	Inorganic pyrophosphatase (EC 3.6.1.1) (Pyrophosphate phospho-hydrolase) (PPase)	PPA1 IOPPP PP	0	0	21.68	16.99	0	0
ITB1_HUMAN	Integrin beta-1 (Fibronectin receptor subunit beta) (Glycoprotein IIa) (GPIIA) (VLA-4 subunit beta) (CD antigen CD29)	ITGB1 FNRB MDF2 MSK12	0	0	18.77	0	0	17.56
ITB2_HUMAN	Integrin beta-2 (Cell surface adhesion glycoproteins LFA-1/CR3/p150,95 subunit beta) (Complement receptor C3 subunit beta) (CD antigen CD18)	ITGB2 CD18 MFI7	0	0	0	0	18.98	18.14
J3KN29_HUMAN	26S proteasome non-ATPase regulatory subunit 9	PSMD9	0	0	18.13	0	0	0
J3KN66_HUMAN	Torsin-1A-interacting protein 1	TOR1AIP1	20.12	0	0	0	17.76	20.69
J3KPM9_HUMAN	Signal transducer and activator of transcription	STAT1	0	0	0	0	0	0
J3KPS3_HUMAN	Fructose-bisphosphate aldolase (EC 4.1.2.13)	ALDOA LOC112694756 hCG_1811258	0	0	19.84	19.09	20.25	0
J3KRE2_HUMAN	Rho GDP-dissociation inhibitor 1	ARHGDIA	0	0	0	0	0	16.51
J3KSY2_HUMAN	Galectin	LGALS9C	0	0	0	0	0	0
J3KTJ3_HUMAN	60S ribosomal protein L23 (Ribosomal protein L23, isoform CRA_a)	RPL23 hCG_2027400	18.26	0	0	0	19.54	17.59
J3QRS3_HUMAN	Myosin regulatory light chain 12A (Myosin regulatory light chain MRCL3, isoform CRA_b)	MYL12A MRCL3 hCG_2045956	0	20.08	20.9	0	20.17	19.72
J3QSB5_HUMAN	60S ribosomal protein L36	RPL36	0	0	0	0	17.8	0
J3QTA6_HUMAN	MICOS complex subunit	CHCHD6	0	0	0	0	0	0
J9R021_HUMAN	Eukaryotic translation initiation factor 3 subunit A (eIF3a) (Eukaryotic translation initiation factor 3 subunit 10) (eIF-3-theta)	eIF3a EIF3A EIF3S10	0	0	0	0	19.4	0
K1C10_HUMAN	Keratin, type I cytoskeletal 10 (Cytokeratin-10) (CK-10) (Keratin-10) (K10)	KRT10 KPP	21.51	20.73	0	0	21.78	21.54
K1C14_HUMAN	Keratin, type I cytoskeletal 14 (Cytokeratin-14) (CK-14) (Keratin-14) (K14)	KRT14	0	0	0	0	0	0
K1C16_HUMAN	Keratin, type I cytoskeletal 16 (Cytokeratin-16) (CK-16) (Keratin-16) (K16)	KRT16 KRT16A	0	0	0	0	0	17.64
K1C17_HUMAN	Keratin, type I cytoskeletal 17 (39.1) (Cytokeratin-17) (CK-17) (Keratin-17) (K17)	KRT17	0	0	0	0	0	0
K1C9_HUMAN	Keratin, type I cytoskeletal 9 (Cytokeratin-9) (CK-9) (Keratin-9) (K9)	KRT9	20.87	21.17	0	0	21.86	22.31
K22E_HUMAN	Keratin, type II cytoskeletal 2 epidermal (Cytokeratin-2e) (CK-2e) (Epithelial keratin-2e) (Keratin-2 epidermis) (Keratin-2e) (K2e) (Type-II keratin Kb2)	KRT2 KRT2A KRT2E	20.39	18.87	0	0	20.05	0
K2C5_HUMAN	Keratin, type II cytoskeletal 5 (58 kDa cytokeratin) (Cytokeratin-5) (CK-5) (Keratin-5) (K5) (Type-II keratin Kb5)	KRT5	17.83	19.03	0	0	0	19.42
K2C6B_HUMAN	Keratin, type II cytoskeletal 6B (Cytokeratin-6B) (CK-6B) (Keratin-6B) (K6B) (Type-II keratin Kb10)	KRT6B K6B KRTL1	0	0	0	0	0	0
K7EJ35_HUMAN	Synaptogyrin 2, isoform CRA_a (Synaptogyrin-2)	SYNGR2 hCG_27833	0	0	0	0	0	20.3
K7EK42_HUMAN	Tubulin-folding cofactor B	TBCB	0	0	0	0	20.8	19.64
K7EM13_HUMAN	cAMP-dependent protein kinase type I-alpha regulatory subunit (Fragment)	PRKAR1A	0	0	0	0	0	19.6
K7EN27_HUMAN	Protein/nucleic acid deglycase DJ-1 (Fragment)	PARK7	0	0	0	17.23	0	0
K7EP90_HUMAN	RNA-binding protein 42	RBM42	0	0	0	20	0	0
K7ER00_HUMAN	Phenylalanine--tRNA ligase alpha subunit	FARSA	0	0	0	0	19.28	0
K7ERG4_HUMAN	Small nuclear ribonucleoprotein Sm D2 (Sm-D2) (snRNP core protein D2)	SNRPD2	0	0	15.91	0	0	0
K7ERI7_HUMAN	60S ribosomal protein L22 (Ribosomal protein L22, isoform CRA_b)	RPL22 hCG_2009685	17.43	19.22	0	0	18.63	18.12
KAD1_HUMAN	Adenylate kinase isoenzyme 1 (AK 1) (EC 2.7.4.3) (EC 2.7.4.6) (ATP-AMP transphosphorylase 1) (ATP:AMP phosphotransferase) (Adenylate monophosphate kinase) (Myokinase)	AK1	0	0	0	0	0	0
KPCB_HUMAN	Protein kinase C beta type (PKC-B) (PKC-beta) (EC 2.7.11.13)	PRKCB PKCB PRKCB1	0	0	0	0	18.28	20.51
KPYM_HUMAN	Pyruvate kinase PKM (EC 2.7.1.40) (Cytosolic thyroid hormone-binding protein) (CTHBP) (Opa-interacting protein 3) (OIP-3) (Pyruvate kinase 2/3) (Pyruvate kinase muscle isozyme) (Thyroid hormone-binding protein 1) (THBP1) (Tumor M2-PK) (p58)	PKM OIP3 PK2 PK3 PKM2	20.37	18.5	20.5	21.63	16.61	20.7
LAT1_HUMAN	Large neutral amino acids transporter small subunit 1 (4F2 light chain) (4F2 LC) (4F2LC) (CD98 light chain) (Integral membrane protein E16) (E16) (L-type amino acid transporter 1) (hLAT1) (Solute carrier family 7 member 5) (y+ system cationic amino acid transporter)	SLC7A5 CD98LC LAT1 MPE16	0	0	0	0	17.18	18.54
LC7L2_HUMAN	Putative RNA-binding protein Luc7-like 2	LUC7L2 CGI-59 CGI-74	0	0	0	22.03	21.14	21.16
LDHA_HUMAN	L-lactate dehydrogenase A chain (LDH-A) (EC 1.1.1.27) (Cell proliferation-inducing gene 19 protein) (LDH muscle subunit) (LDH-M) (Renal carcinoma antigen NY-REN-59)	LDHA PIG19	18.93	0	22.32	0	21.18	21.11
LDHB_HUMAN	L-lactate dehydrogenase B chain (LDH-B) (EC 1.1.1.27) (LDH heart subunit) (LDH-H) (Renal carcinoma antigen NY-REN-46)	LDHB	20.47	18.5	0	0	0	0
LEG1_HUMAN	Galectin-1 (Gal-1) (14 kDa laminin-binding protein) (HLBP14) (14 kDa lectin) (Beta-galactoside-binding lectin L-14-I) (Galaptin) (HBL) (HPL) (Lactose-binding lectin 1) (Lectin galactoside-binding soluble 1) (Putative MAPK-activating protein PM12) (S-Lac lectin 1)	LGALS1	15.96	0	0	18.83	0	18.77
LETM1_HUMAN	Mitochondrial proton/calcium exchanger protein (Leucine zipper-EF-hand-containing transmembrane protein 1)	LETM1	0	0	17.23	0	19.51	18.7
LEUK_HUMAN	Leukosialin (GPL115) (Galactoglycoprotein) (GALGP) (Leukocyte sialoglycoprotein) (Sialophorin) (CD antigen CD43) [Cleaved into: CD43 cytoplasmic tail (CD43-ct) (CD43ct)]	SPN CD43	0	0	0	0	19.24	0
LKHA4_HUMAN	Leukotriene A-4 hydrolase (LTA-4 hydrolase) (EC 3.3.2.6) (Leukotriene A(4) hydrolase)	LTA4H LTA4	18.29	0	0	0	19.25	19.42
LMNA_HUMAN	Prelamin-A/C [Cleaved into: Lamin-A/C (70 kDa lamin) (Renal carcinoma antigen NY-REN-32)]	LMNA LMN1	0	0	22.43	0	0	0
LMNB1_HUMAN	Lamin-B1	LMNB1 LMN2 LMNB	0	0	20.54	20.72	17.19	0
LPPRC_HUMAN	Leucine-rich PPR motif-containing protein, mitochondrial (130 kDa leucine-rich protein) (LRP 130) (GP130)	LRPPRC LRP130	0	0	18.85	18.78	20.9	19.95
LRC47_HUMAN	Leucine-rich repeat-containing protein 47	LRRC47 KIAA1185	0	0	0	0	0	0
LRC8C_HUMAN	Volume-regulated anion channel subunit LRRC8C (Factor for adipocyte differentiation 158) (Leucine-rich repeat-containing protein 8C)	LRRC8C AD158 FAD158	0	0	0	0	17.77	0
LRRF1_HUMAN	Leucine-rich repeat flightless-interacting protein 1 (LRR FLII-interacting protein 1) (GC-binding factor 2) (TAR RNA-interacting protein)	LRRFIP1 GCF2 TRIP	0	0	19.99	0	0	0
LSM2_HUMAN	U6 snRNA-associated Sm-like protein LSm2 (Protein G7b) (Small nuclear ribonuclear protein D homolog) (snRNP core Sm-like protein Sm-x5)	LSM2 C6orf28 G7B	0	0	20.03	21.12	0	0
M0QYR6_HUMAN	Urokinase plasminogen activator surface receptor (Fragment)	PLAUR	0	0	0	0	19.71	19.53
M0QYS1_HUMAN	60S ribosomal protein L13a (Fragment)	RPL13A	20.03	19.76	0	0	0	0
M0QZR4_HUMAN	Rho guanine nucleotide exchange factor 1	ARHGEF1	0	0	20.89	0	18.95	19.52
M0R080_HUMAN	DnaJ homolog subfamily B member 1 (Fragment)	DNAJB1	0	0	20	0	0	0
M0R0F0_HUMAN	40S ribosomal protein S5 (Fragment)	RPS5	0	0	23.19	0	0	0
M0R0Y2_HUMAN	Alpha-soluble NSF attachment protein	NAPA	0	0	0	0	19.18	0
M0R210_HUMAN	40S ribosomal protein S16 (Ribosomal protein S16, isoform CRA_a)	RPS16 hCG_43353	0	0	0	0	0	0
M0R2L9_HUMAN	40S ribosomal protein S19 (Fragment)	RPS19	21.12	18.05	0	0	0	0
M1VKJ2_HUMAN	KIF5B-RET(NM_020975)_K23R12 fusion protein	KIF5B-RET(NM_020975)_K23;R12	18.91	0	0	0	19.1	19.15
MCU_HUMAN	Calcium uniporter protein, mitochondrial (HsMCU) (Coiled-coil domain-containing protein 109A)	MCU C10orf42 CCDC109A	0	0	0	0	0	19.23
MDHC_HUMAN	Malate dehydrogenase, cytoplasmic (EC 1.1.1.37) (Cytosolic malate dehydrogenase) (Diiodophenylpyruvate reductase) (EC 1.1.1.96)	MDH1 MDHA	0	0	19.69	0	0	0
MEP50_HUMAN	Methylosome protein 50 (MEP-50) (Androgen receptor cofactor p44) (WD repeat-containing protein 77) (p44/Mep50)	WDR77 MEP50 WD45 HKMT1069 Nbla10071	0	0	0	0	17.52	16.88
MFN2_HUMAN	Mitofusin-2 (EC 3.6.5.-) (Transmembrane GTPase MFN2)	MFN2 CPRP1 KIAA0214	0	0	0	0	0	0
MFR1L_HUMAN	Mitochondrial fission regulator 1-like	MTFR1L FAM54B HYST1888 MSTP116	0	0	0	0	19.72	0
MGST3_HUMAN	Microsomal glutathione S-transferase 3 (Microsomal GST-3) (Glutathione peroxidase MGST3) (EC 1.11.1.-) (LTC4 synthase MGST3) (EC 4.4.1.20) (Microsomal glutathione S-transferase III) (Microsomal GST-III)	MGST3	18.96	0	0	0	0	0
MIC60_HUMAN	MICOS complex subunit MIC60 (Cell proliferation-inducing gene 4/52 protein) (Mitochondrial inner membrane protein) (Mitofilin) (p87/89)	IMMT HMP MIC60 MINOS2 PIG4 PIG52	22.26	21.64	18.68	17.89	23.44	23.9
MK67I_HUMAN	MKI67 FHA domain-interacting nucleolar phosphoprotein (Nucleolar phosphoprotein Nopp34) (Nucleolar protein interacting with the FHA domain of pKI-67) (hNIFK)	NIFK MKI67IP NOPP34	0	0	17.16	20.32	0	0
MLEC_HUMAN	Malectin	MLEC KIAA0152	0	0	0	0	18.22	15.88
MMGT1_HUMAN	Membrane magnesium transporter 1 (ER membrane protein complex subunit 5) (Transmembrane protein 32)	MMGT1 EMC5 TMEM32	0	0	0	0	0	0
MOB3A_HUMAN	MOB kinase activator 3A (MOB-LAK) (Mob1 homolog 2A) (Mps one binder kinase activator-like 2A)	MOB3A MOBKL2A	0	0	0	16.35	0	0
MOES_HUMAN	Moesin (Membrane-organizing extension spike protein)	MSN	19.23	18.64	20.05	24.36	22.94	20.32
MOT4_HUMAN	Monocarboxylate transporter 4 (MCT 4) (Solute carrier family 16 member 3)	SLC16A3 MCT4	0	0	0	0	19.96	19.58
MRC2_HUMAN	C-type mannose receptor 2 (C-type lectin domain family 13 member E) (Endocytic receptor 180) (Macrophage mannose receptor 2) (Urokinase-type plasminogen activator receptor-associated protein) (UPAR-associated protein) (Urokinase receptor-associated protein) (CD antigen CD280)	MRC2 CLEC13E ENDO180 KIAA0709 UPARAP	0	0	0	0	17.25	18.96
MRP_HUMAN	MARCKS-related protein (MARCKS-like protein 1) (Macrophage myristoylated alanine-rich C kinase substrate) (Mac-MARCKS) (MacMARCKS)	MARCKSL1 MLP MRP	0	0	0	0	19.83	20.13
MS4A3_HUMAN	Membrane-spanning 4-domains subfamily A member 3 (CD20 antigen-like protein) (Hematopoietic-specific transmembrane protein 4) (HTm4)	MS4A3 CD20L HTM4	0	0	0	0	0	0
MTCH2_HUMAN	Mitochondrial carrier homolog 2 (Met-induced mitochondrial protein)	MTCH2 MIMP HSPC032	0	0	0	0	22.16	18.85
MTX1_HUMAN	Metaxin-1 (Mitochondrial outer membrane import complex protein 1)	MTX1 MTX MTXN	18.96	18.8	0	0	20.4	21.17
MTX3_HUMAN	Metaxin-3	MTX3	0	0	0	0	19.83	19.72
MYCB2_HUMAN	E3 ubiquitin-protein ligase MYCBP2 (EC 2.3.2.-) (Myc-binding protein 2) (Protein associated with Myc)	MYCBP2 KIAA0916 PAM	0	0	0	0	17.98	17.84
MYH9_HUMAN	Myosin-9 (Cellular myosin heavy chain, type A) (Myosin heavy chain 9) (Myosin heavy chain, non-muscle IIa) (Non-muscle myosin heavy chain A) (NMMHC-A) (Non-muscle myosin heavy chain IIa) (NMMHC II-a) (NMMHC-IIA)	MYH9	19.57	19.74	19.39	19.73	21	20.72
MYO19_HUMAN	Unconventional myosin-XIX (Myosin head domain-containing protein 1)	MYO19 MYOHD1	0	0	0	0	0	18.5
MYO1G_HUMAN	Unconventional myosin-Ig [Cleaved into: Minor histocompatibility antigen HA-2 (mHag HA-2)]	MYO1G HA2	21	19.76	19.49	19.1	20.81	24.16
MYOF_HUMAN	Myoferlin (Fer-1-like protein 3)	MYOF FER1L3 KIAA1207	0	0	0	0	16.3	0
NACAM_HUMAN	Nascent polypeptide-associated complex subunit alpha, muscle-specific form (Alpha-NAC, muscle-specific form) (skNAC)	NACA	0	18.23	21.8	0	16.33	0
NAL11_HUMAN	NACHT, LRR and PYD domains-containing protein 11 (Nucleotide-binding oligomerization domain protein 17) (PAAD-and NACHT domain-containing protein 10) (PYRIN-containing APAF1-like protein 6)	NLRP11 NALP11 NOD17 PAN10 PYPAF6	0	0	0	0	0	0
NB5R1_HUMAN	NADH-cytochrome b5 reductase 1 (b5R.1) (EC 1.6.2.2) (Humb5R2) (NAD(P)H:quinone oxidoreductase type 3 polypeptide A2)	CYB5R1 NQO3A2 UNQ3049/PRO9865	0	0	0	0	21.26	0
NCS1_HUMAN	Neuronal calcium sensor 1 (NCS-1) (Frequenin homolog) (Frequenin-like protein) (Frequenin-like ubiquitous protein)	NCS1 FLUP FREQ	0	0	0	0	0	16.58
NDK7_HUMAN	Nucleoside diphosphate kinase 7 (NDK 7) (NDP kinase 7) (EC 2.7.4.6) (nm23-H7)	NME7	0	0	0	0	0	0
NDKA_HUMAN	Nucleoside diphosphate kinase A (NDK A) (NDP kinase A) (EC 2.7.4.6) (Granzyme A-activated DNase) (GAAD) (Metastasis inhibition factor nm23) (NM23-H1) (Tumor metastatic process-associated protein)	NME1 NDPKA NM23	0	0	0	0	21.08	0
NDUA2_HUMAN	NADH dehydrogenase [ubiquinone] 1 alpha subcomplex subunit 2 (Complex I-B8) (CI-B8) (NADH-ubiquinone oxidoreductase B8 subunit)	NDUFA2	0	18.64	17.59	18.76	0	0
NDUA4_HUMAN	Cytochrome c oxidase subunit NDUFA4 (Complex I-MLRQ) (CI-MLRQ) (NADH-ubiquinone oxidoreductase MLRQ subunit)	NDUFA4	21.54	0	0	0	0	0
NDUA7_HUMAN	NADH dehydrogenase [ubiquinone] 1 alpha subcomplex subunit 7 (Complex I-B14.5a) (CI-B14.5a) (NADH-ubiquinone oxidoreductase subunit B14.5a)	NDUFA7	0	0	0	0	18.6	0
NDUA9_HUMAN	NADH dehydrogenase [ubiquinone] 1 alpha subcomplex subunit 9, mitochondrial (Complex I-39kD) (CI-39kD) (NADH-ubiquinone oxidoreductase 39 kDa subunit)	NDUFA9 NDUFS2L	0	0	0	0	21.38	21.86
NDUAD_HUMAN	NADH dehydrogenase [ubiquinone] 1 alpha subcomplex subunit 13 (Cell death regulatory protein GRIM-19) (Complex I-B16.6) (CI-B16.6) (Gene associated with retinoic and interferon-induced mortality 19 protein) (GRIM-19) (Gene associated with retinoic and IFN-induced mortality 19 protein) (NADH-ubiquinone oxidoreductase B16.6 subunit)	NDUFA13 GRIM19 CDA016 CGI-39	0	0	0	0	22.59	21.12
NDUB4_HUMAN	NADH dehydrogenase [ubiquinone] 1 beta subcomplex subunit 4 (Complex I-B15) (CI-B15) (NADH-ubiquinone oxidoreductase B15 subunit)	NDUFB4	0	0	17.98	19.08	0	16.91
NDUB7_HUMAN	NADH dehydrogenase [ubiquinone] 1 beta subcomplex subunit 7 (Cell adhesion protein SQM1) (Complex I-B18) (CI-B18) (NADH-ubiquinone oxidoreductase B18 subunit)	NDUFB7	0	0	0	0	21.1	0
NDUB8_HUMAN	NADH dehydrogenase [ubiquinone] 1 beta subcomplex subunit 8, mitochondrial (Complex I-ASHI) (CI-ASHI) (NADH-ubiquinone oxidoreductase ASHI subunit)	NDUFB8	0	0	0	18.22	0	0
NDUC2_HUMAN	NADH dehydrogenase [ubiquinone] 1 subunit C2 (Complex I-B14.5b) (CI-B14.5b) (Human lung cancer oncogene 1 protein) (HLC-1) (NADH-ubiquinone oxidoreductase subunit B14.5b)	NDUFC2 HLC1	0	0	0	0	20.03	22.46
NDUF3_HUMAN	NADH dehydrogenase [ubiquinone] 1 alpha subcomplex assembly factor 3	NDUFAF3 C3orf60	0	0	0	0	0	0
NDUS1_HUMAN	NADH-ubiquinone oxidoreductase 75 kDa subunit, mitochondrial (EC 1.6.99.3) (EC 7.1.1.2) (Complex I-75kD) (CI-75kD)	NDUFS1	19.8	16.8	18.37	0	20.43	21.27
NDUS4_HUMAN	NADH dehydrogenase [ubiquinone] iron-sulfur protein 4, mitochondrial (Complex I-18 kDa) (CI-18 kDa) (Complex I-AQDQ) (CI-AQDQ) (NADH-ubiquinone oxidoreductase 18 kDa subunit)	NDUFS4	0	0	0	0	20.04	0
NDUS6_HUMAN	NADH dehydrogenase [ubiquinone] iron-sulfur protein 6, mitochondrial (Complex I-13kD-A) (CI-13kD-A) (NADH-ubiquinone oxidoreductase 13 kDa-A subunit)	NDUFS6	0	0	0	0	20.92	0
NDUV2_HUMAN	NADH dehydrogenase [ubiquinone] flavoprotein 2, mitochondrial (EC 1.6.99.3) (EC 7.1.1.2) (NADH-ubiquinone oxidoreductase 24 kDa subunit)	NDUFV2	0	0	0	0	20.24	18.54
NEGR1_HUMAN	Neuronal growth regulator 1 (IgLON family member 4)	NEGR1 IGLON4 UNQ2433/PRO4993	0	0	0	0	15.78	0
NNTM_HUMAN	NAD(P) transhydrogenase, mitochondrial (EC 7.1.1.1) (Nicotinamide nucleotide transhydrogenase) (Pyridine nucleotide transhydrogenase)	NNT	0	19.4	19.22	19.28	20.15	19.86
NOP2_HUMAN	Probable 28S rRNA (cytosine(4447)-C(5))-methyltransferase (EC 2.1.1.-) (Nucleolar protein 1) (Nucleolar protein 2 homolog) (Proliferating-cell nucleolar antigen p120) (Proliferation-associated nucleolar protein p120)	NOP2 NOL1 NSUN1	0	0	19.17	0	0	0
NOP58_HUMAN	Nucleolar protein 58 (Nucleolar protein 5)	NOP58 NOL5 NOP5 HSPC120	0	0	18.25	18.96	0	0
NPM_HUMAN	Nucleophosmin (NPM) (Nucleolar phosphoprotein B23) (Nucleolar protein NO38) (Numatrin)	NPM1 NPM	21.36	0	20.65	20.38	25.71	25.98
NPM3_HUMAN	Nucleoplasmin-3	NPM3	0	0	0	0	19.97	0
NSUN2_HUMAN	RNA cytosine C(5)-methyltransferase NSUN2 (EC 2.1.1.-) (Myc-induced SUN domain-containing protein) (Misu) (NOL1/NOP2/Sun domain family member 2) (Substrate of AIM1/Aurora kinase B) (mRNA cytosine C(5)-methyltransferase) (EC 2.1.1.-) (tRNA cytosine C(5)-methyltransferase) (EC 2.1.1.-) (EC 2.1.1.203) (tRNA methyltransferase 4 homolog) (hTrm4)	NSUN2 SAKI TRM4	0	0	0	16.89	16.88	17.01
NTAL_HUMAN	Linker for activation of T-cells family member 2 (Linker for activation of B-cells) (Membrane-associated adapter molecule) (Non-T-cell activation linker) (Williams-Beuren syndrome chromosomal region 15 protein) (Williams-Beuren syndrome chromosomal region 5 protein)	LAT2 LAB NTAL WBS15 WBSCR15 WBSCR5 HSPC046	20.99	20.33	0	0	21.75	21.38
NUCL_HUMAN	Nucleolin (Protein C23)	NCL	19.48	17.43	18.36	19.32	20.09	20.18
NUDC_HUMAN	Nuclear migration protein nudC (Nuclear distribution protein C homolog)	NUDC	0	0	0	0	19.81	0
NUDC1_HUMAN	NudC domain-containing protein 1 (Chronic myelogenous leukemia tumor antigen 66) (Tumor antigen CML66)	NUDCD1 CML66	0	0	0	0	0	0
ODFP2_HUMAN	Outer dense fiber protein 2 (Cenexin) (Outer dense fiber of sperm tails protein 2)	ODF2	0	0	0	0	18.76	0
ODPB_HUMAN	Pyruvate dehydrogenase E1 component subunit beta, mitochondrial (PDHE1-B) (EC 1.2.4.1)	PDHB PHE1B	0	0	19.99	0	16.06	0
OGT1_HUMAN	UDP-N-acetylglucosamine--peptide N-acetylglucosaminyltransferase 110 kDa subunit (EC 2.4.1.255) (O-GlcNAc transferase subunit p110) (O-linked N-acetylglucosamine transferase 110 kDa subunit) (OGT)	OGT	0	0	0	0	18.88	18.07
OSBL5_HUMAN	Oxysterol-binding protein-related protein 5 (ORP-5) (OSBP-related protein 5) (Oxysterol-binding protein homolog 1)	OSBPL5 KIAA1534 OBPH1 ORP5	18.58	0	0	0	0	21.67
P85A_HUMAN	Phosphatidylinositol 3-kinase regulatory subunit alpha (PI3-kinase regulatory subunit alpha) (PI3K regulatory subunit alpha) (PtdIns-3-kinase regulatory subunit alpha) (Phosphatidylinositol 3-kinase 85 kDa regulatory subunit alpha) (PI3-kinase subunit p85-alpha) (PtdIns-3-kinase regulatory subunit p85-alpha)	PIK3R1 GRB1	0	0	0	0	17.8	0
PA2G4_HUMAN	Proliferation-associated protein 2G4 (Cell cycle protein p38-2G4 homolog) (hG4-1) (ErbB3-binding protein 1)	PA2G4 EBP1	19.18	19.71	0	17	20.75	19.99
PCBP1_HUMAN	Poly(rC)-binding protein 1 (Alpha-CP1) (Heterogeneous nuclear ribonucleoprotein E1) (hnRNP E1) (Nucleic acid-binding protein SUB2.3)	PCBP1	0	0	0	0	21.12	20.5
PCBP2_HUMAN	Poly(rC)-binding protein 2 (Alpha-CP2) (Heterogeneous nuclear ribonucleoprotein E2) (hnRNP E2)	PCBP2	0	0	24.67	20.72	21.79	0
PCNA_HUMAN	Proliferating cell nuclear antigen (PCNA) (Cyclin)	PCNA	0	0	0	0	18.43	16.43
PCNT_HUMAN	Pericentrin (Kendrin) (Pericentrin-B)	PCNT KIAA0402 PCNT2	0	0	0	0	18.24	18.05
PDCD6_HUMAN	Programmed cell death protein 6 (Apoptosis-linked gene 2 protein homolog) (ALG-2)	PDCD6 ALG2	0	0	0	0	19.23	0
PDIA1_HUMAN	Protein disulfide-isomerase (PDI) (EC 5.3.4.1) (Cellular thyroid hormone-binding protein) (Prolyl 4-hydroxylase subunit beta) (p55)	P4HB ERBA2L PDI PDIA1 PO4DB	21.42	19.39	21.02	18.69	21.19	21.77
PDIA4_HUMAN	Protein disulfide-isomerase A4 (EC 5.3.4.1) (Endoplasmic reticulum resident protein 70) (ER protein 70) (ERp70) (Endoplasmic reticulum resident protein 72) (ER protein 72) (ERp-72) (ERp72)	PDIA4 ERP70 ERP72	18.85	18.44	20.39	19.68	21.03	19.58
PDIA6_HUMAN	Protein disulfide-isomerase A6 (EC 5.3.4.1) (Endoplasmic reticulum protein 5) (ER protein 5) (ERp5) (Protein disulfide isomerase P5) (Thioredoxin domain-containing protein 7)	PDIA6 ERP5 P5 TXNDC7	0	0	0	0	0	16.05
PDS5A_HUMAN	Sister chromatid cohesion protein PDS5 homolog A (Cell proliferation-inducing gene 54 protein) (Sister chromatid cohesion protein 112) (SCC-112)	PDS5A KIAA0648 PDS5 PIG54	0	0	19.8	0	0	0
PFD6_HUMAN	Prefoldin subunit 6 (Protein Ke2)	PFDN6 HKE2 PFD6	0	0	0	21.73	0	0
PFKAL_HUMAN	ATP-dependent 6-phosphofructokinase, liver type (ATP-PFK) (PFK-L) (EC 2.7.1.11) (6-phosphofructokinase type B) (Phosphofructo-1-kinase isozyme B) (PFK-B) (Phosphohexokinase)	PFKL	0	0	0	0	19.19	18.74
PFKAP_HUMAN	ATP-dependent 6-phosphofructokinase, platelet type (ATP-PFK) (PFK-P) (EC 2.7.1.11) (6-phosphofructokinase type C) (Phosphofructo-1-kinase isozyme C) (PFK-C) (Phosphohexokinase)	PFKP PFKF	0	0	16.92	0	0	0
PGAM1_HUMAN	Phosphoglycerate mutase 1 (EC 5.4.2.11) (EC 5.4.2.4) (BPG-dependent PGAM 1) (Phosphoglycerate mutase isozyme B) (PGAM-B)	PGAM1 PGAMA CDABP0006	0	0	19.89	17.95	22.69	0
PGAM5_HUMAN	Serine/threonine-protein phosphatase PGAM5, mitochondrial (EC 3.1.3.16) (Bcl-XL-binding protein v68) (Phosphoglycerate mutase family member 5)	PGAM5	0	0	0	0	20.4	19.49
PGK1_HUMAN	Phosphoglycerate kinase 1 (EC 2.7.2.3) (Cell migration-inducing gene 10 protein) (Primer recognition protein 2) (PRP 2)	PGK1 PGKA MIG10 OK/SW-cl.110	16.48	0	18.7	18.35	0	0
PHAG1_HUMAN	Phosphoprotein associated with glycosphingolipid-enriched microdomains 1 (Csk-binding protein) (Transmembrane adapter protein PAG) (Transmembrane phosphoprotein Cbp)	PAG1 CBP PAG	17.57	0	0	0	18.65	20.07
PHF5A_HUMAN	PHD finger-like domain-containing protein 5A (PHD finger-like domain protein 5A) (Splicing factor 3B-associated 14 kDa protein) (SF3b14b)	PHF5A	0	0	19.03	0	0	0
PLCB2_HUMAN	1-phosphatidylinositol 4,5-bisphosphate phosphodiesterase beta-2 (EC 3.1.4.11) (Phosphoinositide phospholipase C-beta-2) (Phospholipase C-beta-2) (PLC-beta-2)	PLCB2	0	0	0	0	0	17.85
PLCE_HUMAN	1-acyl-sn-glycerol-3-phosphate acyltransferase epsilon (EC 2.3.1.51) (1-acylglycerol-3-phosphate O-acyltransferase 5) (1-AGP acyltransferase 5) (1-AGPAT 5) (Lysophosphatidic acid acyltransferase epsilon) (LPAAT-epsilon)	AGPAT5	0	21.44	0	0	21.31	22.33
PLD6_HUMAN	Mitochondrial cardiolipin hydrolase (EC 3.1.-.-) (Choline phosphatase 6) (Mitochondrial phospholipase) (MitoPLD) (Phosphatidylcholine-hydrolyzing phospholipase D6) (Phospholipase D6) (PLD 6) (Protein zucchini homolog)	PLD6	0	0	0	0	0	17.07
PLEC_HUMAN	Plectin (PCN) (PLTN) (Hemidesmosomal protein 1) (HD1) (Plectin-1)	PLEC PLEC1	19.32	18.89	19.48	0	19.27	18.27
PLEK_HUMAN	Pleckstrin (Platelet 47 kDa protein) (p47)	PLEK P47	0	0	20.06	0	0	19.24
PLIN3_HUMAN	Perilipin-3 (47 kDa mannose 6-phosphate receptor-binding protein) (47 kDa MPR-binding protein) (Cargo selection protein TIP47) (Mannose-6-phosphate receptor-binding protein 1) (Placental protein 17) (PP17)	PLIN3 M6PRBP1 TIP47	0	0	17.08	18.61	0	0
PLP2_HUMAN	Proteolipid protein 2 (Differentiation-dependent protein A4) (Intestinal membrane A4 protein)	PLP2 A4	0	0	0	0	19.94	19.98
PLRKT_HUMAN	Plasminogen receptor (KT) (Plg-R(KT))	PLGRKT C9orf46 AD025 MDS030	0	0	0	0	20.29	18.31
PLXB2_HUMAN	Plexin-B2 (MM1)	PLXNB2 KIAA0315	0	0	0	0	0	18.61
PML_HUMAN	Protein PML (Promyelocytic leukemia protein) (RING finger protein 71) (Tripartite motif-containing protein 19)	PML MYL PP8675 RNF71 TRIM19	0	0	0	0	0	0
PMVK_HUMAN	Phosphomevalonate kinase (PMKase) (hPMK) (EC 2.7.4.2)	PMVK PMKI	0	0	0	0	19.46	0
PNKD_HUMAN	Probable hydrolase PNKD (EC 3.-.-.-) (Myofibrillogenesis regulator 1) (MR-1) (Paroxysmal nonkinesiogenic dyskinesia protein) (Trans-activated by hepatitis C virus core protein 2)	PNKD KIAA1184 MR1 TAHCCP2 FKSG19 UNQ2491/PRO5778	18.3	0	0	0	0	0
PP1A_HUMAN	Serine/threonine-protein phosphatase PP1-alpha catalytic subunit (PP-1A) (EC 3.1.3.16)	PPP1CA PPP1A	0	0	0	0	19.97	20.45
PP1B_HUMAN	Serine/threonine-protein phosphatase PP1-beta catalytic subunit (PP-1B) (PPP1CD) (EC 3.1.3.16) (EC 3.1.3.53)	PPP1CB	0	0	0	0	19.09	0
PPIB_HUMAN	Peptidyl-prolyl cis-trans isomerase B (PPIase B) (EC 5.2.1.8) (CYP-S1) (Cyclophilin B) (Rotamase B) (S-cyclophilin) (SCYLP)	PPIB CYPB	0	0	20.4	0	20.74	0
PRDX3_HUMAN	Thioredoxin-dependent peroxide reductase, mitochondrial (EC 1.11.1.15) (Antioxidant protein 1) (AOP-1) (HBC189) (Peroxiredoxin III) (Prx-III) (Peroxiredoxin-3) (Protein MER5 homolog)	PRDX3 AOP1	0	0	18.52	0	0	0
PRDX5_HUMAN	Peroxiredoxin-5, mitochondrial (EC 1.11.1.15) (Alu corepressor 1) (Antioxidant enzyme B166) (AOEB166) (Liver tissue 2D-page spot 71B) (PLP) (Peroxiredoxin V) (Prx-V) (Peroxisomal antioxidant enzyme) (TPx type VI) (Thioredoxin peroxidase PMP20)	PRDX5 ACR1 SBBI10	0	0	20.64	19.33	0	0
PRDX6_HUMAN	Peroxiredoxin-6 (EC 1.11.1.15) (1-Cys peroxiredoxin) (1-Cys PRX) (24 kDa protein) (Acidic calcium-independent phospholipase A2) (aiPLA2) (EC 3.1.1.4) (Antioxidant protein 2) (Liver 2D page spot 40) (Non-selenium glutathione peroxidase) (NSGPx) (Red blood cells page spot 12)	PRDX6 AOP2 KIAA0106	18.55	18.41	0	20.42	19.56	17.32
PRKDC_HUMAN	DNA-dependent protein kinase catalytic subunit (DNA-PK catalytic subunit) (DNA-PKcs) (EC 2.7.11.1) (DNPK1) (p460)	PRKDC HYRC HYRC1	18.84	17.89	18.91	20.08	19.84	19.41
PROF1_HUMAN	Profilin-1 (Epididymis tissue protein Li 184a) (Profilin I)	PFN1	0	20.01	20.73	0	17.06	19.47
PRP19_HUMAN	Pre-mRNA-processing factor 19 (EC 2.3.2.27) (Nuclear matrix protein 200) (PRP19/PSO4 homolog) (hPso4) (RING-type E3 ubiquitin transferase PRP19) (Senescence evasion factor)	PRPF19 NMP200 PRP19 SNEV	0	0	0	18.08	0	0
PRP8_HUMAN	Pre-mRNA-processing-splicing factor 8 (220 kDa U5 snRNP-specific protein) (PRP8 homolog) (Splicing factor Prp8) (p220)	PRPF8 PRPC8	0	0	17.1	0	0	0
PRS6B_HUMAN	26S proteasome regulatory subunit 6B (26S proteasome AAA-ATPase subunit RPT3) (MB67-interacting protein) (MIP224) (Proteasome 26S subunit ATPase 4) (Tat-binding protein 7) (TBP-7)	PSMC4 MIP224 TBP7	0	0	17.64	0	0	0
PSA1_HUMAN	Proteasome subunit alpha type-1 (EC 3.4.25.1) (30 kDa prosomal protein) (PROS-30) (Macropain subunit C2) (Multicatalytic endopeptidase complex subunit C2) (Proteasome component C2) (Proteasome nu chain)	PSMA1 HC2 NU PROS30 PSC2	0	0	0	0	0	17.85
PSB1_HUMAN	Proteasome subunit beta type-1 (EC 3.4.25.1) (Macropain subunit C5) (Multicatalytic endopeptidase complex subunit C5) (Proteasome component C5) (Proteasome gamma chain)	PSMB1 PSC5	0	0	21.19	21.72	0	0
PSB4_HUMAN	Proteasome subunit beta type-4 (EC 3.4.25.1) (26 kDa prosomal protein) (HsBPROS26) (PROS-26) (Macropain beta chain) (Multicatalytic endopeptidase complex beta chain) (Proteasome beta chain) (Proteasome chain 3) (HsN3)	PSMB4 PROS26	0	0	0	0	0	19.7
PSD11_HUMAN	26S proteasome non-ATPase regulatory subunit 11 (26S proteasome regulatory subunit RPN6) (26S proteasome regulatory subunit S9) (26S proteasome regulatory subunit p44.5)	PSMD11	0	0	0	0	15.87	0
PSMD6_HUMAN	26S proteasome non-ATPase regulatory subunit 6 (26S proteasome regulatory subunit RPN7) (26S proteasome regulatory subunit S10) (Breast cancer-associated protein SGA-113M) (Phosphonoformate immuno-associated protein 4) (Proteasome regulatory particle subunit p44S10) (p42A)	PSMD6 KIAA0107 PFAAP4	0	0	0	0	19.09	0
PTPRC_HUMAN	Receptor-type tyrosine-protein phosphatase C (EC 3.1.3.48) (Leukocyte common antigen) (L-CA) (T200) (CD antigen CD45)	PTPRC CD45	0	0	0	0	18.85	20.1
PURA_HUMAN	Transcriptional activator protein Pur-alpha (Purine-rich single-stranded DNA-binding protein alpha)	PURA PUR1	0	0	16.76	0	0	0
PX11B_HUMAN	Peroxisomal membrane protein 11B (Peroxin-11B) (Peroxisomal biogenesis factor 11B) (Protein PEX11 homolog beta) (PEX11-beta)	PEX11B	0	0	0	0	18.91	18.88
PYM1_HUMAN	Partner of Y14 and mago (PYM homolog 1 exon junction complex-associated factor) (Protein wibg homolog)	PYM1 PYM WIBG	0	0	0	0	0	0
Q05BW5_HUMAN	SMARCC1 protein (Fragment)	SMARCC1	0	0	0	23.44	0	0
Q0QEN7_HUMAN	ATP synthase subunit beta (EC 7.1.2.2) (Fragment)	ATP5B	0	19.06	0	21.23	19.55	17.95
Q0QF12_HUMAN	Succinate dehydrogenase (quinone) (EC 1.3.5.1) (Fragment)	SDHA	0	0	21.11	0	18.4	0
Q0QF37_HUMAN	Malate dehydrogenase (EC 1.1.1.37) (Fragment)	MDH2	0	0	22.36	0	0	0
Q0VAB1_HUMAN	Mitochondrial import inner membrane translocase subunit TIM50	TIMM50	0	0	0	0	19.15	18.33
Q0VGD6_HUMAN	HNRPR protein (Fragment)	HNRPR	0	0	0	17.12	0	0
Q3MHU6_HUMAN	NDUFB1 protein (Fragment)	NDUFB1	0	0	0	0	22.92	0
Q4GCC3_HUMAN	Cytochrome c oxidase subunit 2	COII COX2	0	0	0	0	19.18	19.57
Q4LE64_HUMAN	NUMA1 variant protein (Fragment)	NUMA1 variant protein	0	0	19.21	20.27	0	0
Q4LE69_HUMAN	PIK4CA variant protein (Fragment)	PIK4CA variant protein	0	0	0	0	0	17.89
Q4TZM4_HUMAN	Hemoglobin beta chain (Fragment)	HBB	0	0	0	0	0	20.52
Q4W4Y1_HUMAN	Dopamine receptor interacting protein 4	DRIP4	0	0	0	0	19.15	19.92
Q53GN4_HUMAN	WD repeat domain 1, isoform CRA_a (WD repeat-containing protein 1 isoform 1 variant) (Fragment)	WDR1 hCG_19377	0	0	17.54	19.28	0	17.71
Q53T09_HUMAN	Uncharacterized protein XRCC5 (Fragment)	XRCC5	20.56	19.9	21.17	17.08	15.67	20.84
Q567R0_HUMAN	UQCRH protein (Ubiquinol-cytochrome c reductase hinge protein, isoform CRA_c)	UQCRH hCG_22091	0	0	0	0	24.96	24.7
Q58F09_HUMAN	Glucosidase I	GCS1	0	0	0	21.08	0	0
Q5JSD2_HUMAN	Voltage-dependent anion-selective channel protein 2 (Fragment)	VDAC2	0	0	0	0	20.43	0
Q5LJA5_HUMAN	Ubiquitin carboxyl-terminal hydrolase (EC 3.4.19.12)	UCHL5	0	0	0	0	17.56	0
Q5TDF0_HUMAN	Cancer-related nucleoside-triphosphatase (Chromosome 1 open reading frame 57, isoform CRA_a)	NTPCR C1orf57 hCG_15829	0	0	19.29	20.58	0	0
Q658S9_HUMAN	Uncharacterized protein DKFZp666I134 (Fragment)	DKFZp666I134	19.51	20.55	0	0	22.44	22.15
Q68D08_HUMAN	Uncharacterized protein DKFZp686B04128	DKFZp686B04128	0	0	20.66	19.71	0	0
Q6FG22_HUMAN	KCNAB2 protein (Fragment)	KCNAB2	0	0	17.31	18.98	0	0
Q6FIE5_HUMAN	PHP14 protein	PHP14	0	0	0	0	17.82	20.97
Q6FIG4_HUMAN	RAB1B protein	RAB1B	0	0	0	21.29	0	0
Q6I9T8_HUMAN	Serine/threonine-protein phosphatase (EC 3.1.3.16)	PPP2CA	0	0	19.04	22.35	0	0
Q6IAV5_HUMAN	Succinyl-CoA:3-ketoacid-coenzyme A transferase (EC 2.8.3.5)	OXCT	0	0	17.86	0	19.15	0
Q6IBS5_HUMAN	DLST protein	DLST	18.98	0	0	0	17.24	18.96
Q6IPX5_HUMAN	Ribosomal protein S2	RPS2	18.76	18.39	19.92	0	19.34	0
Q6LCZ7_HUMAN	C-X-C chemokine receptor type 2 (Interleukin-8 receptor type B) (Fragment)	CXCR2 IL8RB	0	0	0	0	0	0
Q6LET6_HUMAN	MGST1 protein (Fragment)	MGST1	0	0	0	0	0	0
Q6NTA2_HUMAN	HNRNPL protein (Fragment)	HNRNPL	0	0	19.32	20.35	0	0
Q6NUK7_HUMAN	Tyrosine-protein kinase (EC 2.7.10.2) (Fragment)	LYN	19.5	20.47	20.3	0	20.53	20.25
Q6NVY0_HUMAN	Calcyclin binding protein	CACYBP	0	0	16.64	0	0	0
Q6NZ55_HUMAN	60S ribosomal protein L13	RPL13	17.69	20.24	0	0	0	0
Q71UH4_HUMAN	DNA topoisomerase 2 (EC 5.6.2.2) (Fragment)	TOP2B	0	0	17.52	0	0	0
Q75MH1_HUMAN	40S ribosomal protein S26	RPS26 LOC285938 hCG_1745083 tcag7.125	0	0	21.37	0	22.13	0
Q8N5Z7_HUMAN	60S ribosomal protein L6	RPL6	20.18	21.08	0	0	21.58	21.34
Q8WVC2_HUMAN	40S ribosomal protein S21	RPS21	22.84	0	0	0	22.5	23.43
Q96DV6_HUMAN	40S ribosomal protein S6	RPS6	21.43	19.17	0	0	0	0
Q9BR63_HUMAN	FARSB protein (Fragment)	FARSB	0	0	0	0	0	17.31
Q9BSV4_HUMAN	SFPQ protein (Fragment)	SFPQ	0	0	20.62	21.03	20.97	0
Q9BYZ0_HUMAN	Beta-2 adrenergic receptor (Fragment)	ADRB2	0	0	0	0	0	15.68
Q9HB66_HUMAN	Alternative protein MKKS (McKusick-Kaufman syndrome, isoform CRA_a) (PNAS-117)	MKKS hCG_40237	0	0	18.19	0	15.64	0
QCR1_HUMAN	Cytochrome b-c1 complex subunit 1, mitochondrial (Complex III subunit 1) (Core protein I) (Ubiquinol-cytochrome-c reductase complex core protein 1)	UQCRC1	20.4	20.27	17.98	17.91	23.93	23.72
QCR2_HUMAN	Cytochrome b-c1 complex subunit 2, mitochondrial (Complex III subunit 2) (Core protein II) (Ubiquinol-cytochrome-c reductase complex core protein 2)	UQCRC2	0	17.48	19.65	23.2	19.76	20.56
QCR7_HUMAN	Cytochrome b-c1 complex subunit 7 (Complex III subunit 7) (Complex III subunit VII) (QP-C) (Ubiquinol-cytochrome c reductase complex 14 kDa protein)	UQCRB UQBP	17.54	18.04	20.71	17.97	21.68	17.1
RAB10_HUMAN	Ras-related protein Rab-10	RAB10	0	0	0	0	23.42	23.42
RAB14_HUMAN	Ras-related protein Rab-14	RAB14	0	19.78	0	0	19.76	17.01
RAB1A_HUMAN	Ras-related protein Rab-1A (YPT1-related protein)	RAB1A RAB1	0	0	20.66	0	0	0
RAB21_HUMAN	Ras-related protein Rab-21	RAB21 KIAA0118	0	0	0	0	0	21.02
RAB2A_HUMAN	Ras-related protein Rab-2A	RAB2A RAB2	0	0	18.77	0	0	0
RAB35_HUMAN	Ras-related protein Rab-35 (GTP-binding protein RAY) (Ras-related protein Rab-1C)	RAB35 RAB1C RAY	20.96	0	0	0	0	21.86
RAB3D_HUMAN	Ras-related protein Rab-3D	RAB3D GOV RAB16	0	0	0	0	18	0
RAB43_HUMAN	Ras-related protein Rab-43 (Ras-related protein Rab-41)	RAB43 RAB41	0	0	0	0	16.75	16.63
RAB5C_HUMAN	Ras-related protein Rab-5C (L1880) (RAB5L)	RAB5C RABL	19.52	20.74	0	0	19.79	21.7
RAB7A_HUMAN	Ras-related protein Rab-7a	RAB7A RAB7	0	0	17.37	0	16.07	0
RAB8A_HUMAN	Ras-related protein Rab-8A (Oncogene c-mel)	RAB8A MEL RAB8	0	0	0	0	20.72	0
RAC2_HUMAN	Ras-related C3 botulinum toxin substrate 2 (GX) (Small G protein) (p21-Rac2)	RAC2	0	0	0	0	20.83	21.25
RACK1_HUMAN	Receptor of activated protein C kinase 1 (Cell proliferation-inducing gene 21 protein) (Guanine nucleotide-binding protein subunit beta-2-like 1) (Guanine nucleotide-binding protein subunit beta-like protein 12.3) (Human lung cancer oncogene 7 protein) (HLC-7) (Receptor for activated C kinase) (Small ribosomal subunit protein RACK1) [Cleaved into: Receptor of activated protein C kinase 1, N-termi…	RACK1 GNB2L1 HLC7 PIG21	0	20.49	0	0	22.19	17.03
RAP1A_HUMAN	Ras-related protein Rap-1A (C21KG) (G-22K) (GTP-binding protein smg p21A) (Ras-related protein Krev-1)	RAP1A KREV1	0	0	19.06	0	0	0
RAP1B_HUMAN	Ras-related protein Rap-1b (GTP-binding protein smg p21B)	RAP1B OK/SW-cl.11	0	0	20.88	0	15.77	0
RAVR1_HUMAN	Ribonucleoprotein PTB-binding 1 (Protein raver-1)	RAVER1 KIAA1978	20.57	0	18.68	0	19.6	21.33
RB3GP_HUMAN	Rab3 GTPase-activating protein catalytic subunit (RAB3 GTPase-activating protein 130 kDa subunit) (Rab3-GAP p130) (Rab3-GAP)	RAB3GAP1 KIAA0066 RAB3GAP	0	0	0	0	0	17.13
RBGPR_HUMAN	Rab3 GTPase-activating protein non-catalytic subunit (RGAP-iso) (Rab3 GTPase-activating protein 150 kDa subunit) (Rab3-GAP p150) (Rab3-GAP150) (Rab3-GAP regulatory subunit)	RAB3GAP2 KIAA0839	0	0	0	20.55	0	0
RBP2_HUMAN	E3 SUMO-protein ligase RanBP2 (EC 2.3.2.-) (358 kDa nucleoporin) (Nuclear pore complex protein Nup358) (Nucleoporin Nup358) (Ran-binding protein 2) (RanBP2) (p270)	RANBP2 NUP358	0	0	0	0	0	0
RCC2_HUMAN	Protein RCC2 (RCC1-like protein TD-60) (Telophase disk protein of 60 kDa)	RCC2 KIAA1470 TD60	0	0	20.55	0	0	0
RCN1_HUMAN	Reticulocalbin-1	RCN1 RCN	0	0	0	0	0	0
RECQ1_HUMAN	ATP-dependent DNA helicase Q1 (EC 3.6.4.12) (DNA helicase, RecQ-like type 1) (RecQ1) (DNA-dependent ATPase Q1) (RecQ protein-like 1)	RECQL RECQ1 RECQL1	0	0	16.51	0	0	0
RENT1_HUMAN	Regulator of nonsense transcripts 1 (EC 3.6.4.-) (ATP-dependent helicase RENT1) (Nonsense mRNA reducing factor 1) (NORF1) (Up-frameshift suppressor 1 homolog) (hUpf1)	UPF1 KIAA0221 RENT1	0	0	0	0	0	0
RFA1_HUMAN	Replication protein A 70 kDa DNA-binding subunit (RP-A p70) (Replication factor A protein 1) (RF-A protein 1) (Single-stranded DNA-binding protein) [Cleaved into: Replication protein A 70 kDa DNA-binding subunit, N-terminally processed]	RPA1 REPA1 RPA70	0	0	0	17.06	18.97	19.84
RHG01_HUMAN	Rho GTPase-activating protein 1 (CDC42 GTPase-activating protein) (GTPase-activating protein rhoGAP) (Rho-related small GTPase protein activator) (Rho-type GTPase-activating protein 1) (p50-RhoGAP)	ARHGAP1 CDC42GAP RHOGAP1	0	0	19.51	0	0	0
RHOG_HUMAN	Rho-related GTP-binding protein RhoG	RHOG ARHG	0	0	19.26	0	0	0
RL10A_HUMAN	60S ribosomal protein L10a (CSA-19) (Large ribosomal subunit protein uL1) (Neural precursor cell expressed developmentally down-regulated protein 6) (NEDD-6)	RPL10A NEDD6	0	0	22.3	20.95	0	0
RL11_HUMAN	60S ribosomal protein L11 (CLL-associated antigen KW-12) (Large ribosomal subunit protein uL5)	RPL11	0	0	0	0	0	0
RL15_HUMAN	60S ribosomal protein L15 (Large ribosomal subunit protein eL15)	RPL15 EC45 TCBAP0781	0	0	0	0	0	0
RL3_HUMAN	60S ribosomal protein L3 (HIV-1 TAR RNA-binding protein B) (TARBP-B) (Large ribosomal subunit protein uL3)	RPL3 OK/SW-cl.32	20.58	19.25	16.44	20.45	21.47	21.5
RL34_HUMAN	60S ribosomal protein L34 (Large ribosomal subunit protein eL34)	RPL34	0	0	0	0	0	0
RL35A_HUMAN	60S ribosomal protein L35a (Cell growth-inhibiting gene 33 protein) (Large ribosomal subunit protein eL33)	RPL35A GIG33	0	19.79	0	0	21.71	21.05
RL5_HUMAN	60S ribosomal protein L5 (Large ribosomal subunit protein uL18)	RPL5 MSTP030	0	18.73	0	0	22.52	0
RLA2_HUMAN	60S acidic ribosomal protein P2 (Large ribosomal subunit protein P2) (Renal carcinoma antigen NY-REN-44)	RPLP2 D11S2243E RPP2	0	0	21.17	22.31	18.42	19.23
RM41_HUMAN	39S ribosomal protein L41, mitochondrial (L41mt) (MRP-L41) (39S ribosomal protein L27 homolog) (Bcl-2-interacting mitochondrial ribosomal protein L41) (Cell proliferation-inducing gene 3 protein) (MRP-L27 homolog) (Mitochondrial large ribosomal subunit protein mL41)	MRPL41 BMRP MRPL27 RPML27 PIG3	0	0	0	0	0	0
RMD2_HUMAN	Regulator of microtubule dynamics protein 2 (RMD-2) (hRMD-2) (Protein FAM82A1)	RMDN2 FAM82A FAM82A1 BLOCK18 UNQ9371/PRO34163	0	0	0	0	16.58	0
ROA0_HUMAN	Heterogeneous nuclear ribonucleoprotein A0 (hnRNP A0)	HNRNPA0 HNRPA0	0	0	19.64	17.36	0	0
ROA3_HUMAN	Heterogeneous nuclear ribonucleoprotein A3 (hnRNP A3)	HNRNPA3 HNRPA3	0	0	0	0	0	18.5
RPAB3_HUMAN	DNA-directed RNA polymerases I, II, and III subunit RPABC3 (RNA polymerases I, II, and III subunit ABC3) (DNA-directed RNA polymerase II subunit H) (DNA-directed RNA polymerases I, II, and III 17.1 kDa polypeptide) (RPB17) (RPB8 homolog) (hRPB8)	POLR2H	0	0	19.14	0	18.72	19.29
RPB1_HUMAN	DNA-directed RNA polymerase II subunit RPB1 (RNA polymerase II subunit B1) (EC 2.7.7.6) (DNA-directed RNA polymerase II subunit A) (DNA-directed RNA polymerase III largest subunit) (RNA-directed RNA polymerase II subunit RPB1) (EC 2.7.7.48)	POLR2A POLR2	0	0	19.19	0	0	0
RRS1_HUMAN	Ribosome biogenesis regulatory protein homolog	RRS1 KIAA0112 RRR	0	0	18.64	0	0	0
RS11_HUMAN	40S ribosomal protein S11 (Small ribosomal subunit protein uS17)	RPS11	0	20.32	0	0	0	0
RS12_HUMAN	40S ribosomal protein S12 (Small ribosomal subunit protein eS12)	RPS12	0	0	0	19.93	20.33	0
RS18_HUMAN	40S ribosomal protein S18 (Ke-3) (Ke3) (Small ribosomal subunit protein uS13)	RPS18 D6S218E	19.94	17.62	0	0	22.34	22.86
RS25_HUMAN	40S ribosomal protein S25 (Small ribosomal subunit protein eS25)	RPS25	0	0	0	0	0	0
RS27_HUMAN	40S ribosomal protein S27 (Metallopan-stimulin 1) (MPS-1) (Small ribosomal subunit protein eS27)	RPS27 MPS1	0	0	0	0	0	0
RS28_HUMAN	40S ribosomal protein S28 (Small ribosomal subunit protein eS28)	RPS28	21.52	19.9	0	0	0	0
RS3_HUMAN	40S ribosomal protein S3 (EC 4.2.99.18) (Small ribosomal subunit protein uS3)	RPS3 OK/SW-cl.26	22.22	21.67	0	20.02	21.62	22.52
RS8_HUMAN	40S ribosomal protein S8 (Small ribosomal subunit protein eS8)	RPS8 OK/SW-cl.83	21.16	20.89	20.24	20.67	22.03	21.79
RS9_HUMAN	40S ribosomal protein S9 (Small ribosomal subunit protein uS4)	RPS9	16.35	22.84	0	0	0	21.86
RUVB2_HUMAN	RuvB-like 2 (EC 3.6.4.12) (48 kDa TATA box-binding protein-interacting protein) (48 kDa TBP-interacting protein) (51 kDa erythrocyte cytosolic protein) (ECP-51) (INO80 complex subunit J) (Repressing pontin 52) (Reptin 52) (TIP49b) (TIP60-associated protein 54-beta) (TAP54-beta)	RUVBL2 INO80J TIP48 TIP49B CGI-46	0	20.02	20.06	19.36	19.73	0
RUXF_HUMAN	Small nuclear ribonucleoprotein F (snRNP-F) (Sm protein F) (Sm-F) (SmF)	SNRPF PBSCF	0	0	0	0	0	17.71
S10A7_HUMAN	Protein S100-A7 (Psoriasin) (S100 calcium-binding protein A7)	S100A7 PSOR1 S100A7C	0	0	0	0	0	0
S2546_HUMAN	Solute carrier family 25 member 46	SLC25A46 TB1	0	0	0	0	18.87	18.24
SAC1_HUMAN	Phosphatidylinositide phosphatase SAC1 (EC 3.1.3.-) (Suppressor of actin mutations 1-like protein)	SACM1L KIAA0851	0	0	0	0	20.24	0
SAHH_HUMAN	Adenosylhomocysteinase (AdoHcyase) (EC 3.3.1.1) (S-adenosyl-L-homocysteine hydrolase)	AHCY SAHH	0	0	22.78	23.15	0	0
SAM50_HUMAN	Sorting and assembly machinery component 50 homolog (Transformation-related gene 3 protein) (TRG-3)	SAMM50 SAM50 CGI-51 TRG3	0	0	0	0	0	21.19
SC22B_HUMAN	Vesicle-trafficking protein SEC22b (ER-Golgi SNARE of 24 kDa) (ERS-24) (ERS24) (SEC22 vesicle-trafficking protein homolog B) (SEC22 vesicle-trafficking protein-like 1)	SEC22B SEC22L1	0	0	0	0	20.14	19.68
SC61B_HUMAN	Protein transport protein Sec61 subunit beta	SEC61B	0	0	0	0	18.95	0
SCO2_HUMAN	Protein SCO2 homolog, mitochondrial	SCO2	0	0	0	0	21.24	20.42
SF3B1_HUMAN	Splicing factor 3B subunit 1 (Pre-mRNA-splicing factor SF3b 155 kDa subunit) (SF3b155) (Spliceosome-associated protein 155) (SAP 155)	SF3B1 SAP155	0	0	18.45	0	0	0
SF3B3_HUMAN	Splicing factor 3B subunit 3 (Pre-mRNA-splicing factor SF3b 130 kDa subunit) (SF3b130) (STAF130) (Spliceosome-associated protein 130) (SAP 130)	SF3B3 KIAA0017 SAP130	0	0	19.31	0	0	0
SF3B6_HUMAN	Splicing factor 3B subunit 6 (Pre-mRNA branch site protein p14) (SF3b 14 kDa subunit) (SF3B14a) (Spliceosome-associated protein, 14-kDa) (Splicing factor 3b, subunit 6, 14kDa)	SF3B6 SAP14 SF3B14 SF3B14A CGI-110 HSPC175 HT006	0	0	21.06	0	0	0
SFXN1_HUMAN	Sideroflexin-1	SFXN1	0	0	22.06	0	21.39	17.78
SGTA_HUMAN	Small glutamine-rich tetratricopeptide repeat-containing protein alpha (Alpha-SGT) (Vpu-binding protein) (UBP)	SGTA SGT SGT1	0	0	0	0	16.69	0
SHIP1_HUMAN	Phosphatidylinositol 3,4,5-trisphosphate 5-phosphatase 1 (EC 3.1.3.86) (Inositol polyphosphate-5-phosphatase D) (EC 3.1.3.56) (Inositol polyphosphate-5-phosphatase of 145 kDa) (SIP-145) (Phosphatidylinositol 4,5-bisphosphate 5-phosphatase) (EC 3.1.3.36) (SH2 domain-containing inositol 5'-phosphatase 1) (SH2 domain-containing inositol phosphatase 1) (SHIP-1) (p150Ship) (hp51CN)	INPP5D SHIP SHIP1	0	0	16.3	0	18.13	19.2
SHSA8_HUMAN	Protein shisa-8 (Shisa family member 8)	SHISA8 C22orf17	0	0	0	0	0	0
SNP29_HUMAN	Synaptosomal-associated protein 29 (SNAP-29) (Soluble 29 kDa NSF attachment protein) (Vesicle-membrane fusion protein SNAP-29)	SNAP29	0	0	0	0	18.79	0
SP16H_HUMAN	FACT complex subunit SPT16 (Chromatin-specific transcription elongation factor 140 kDa subunit) (FACT 140 kDa subunit) (FACTp140) (Facilitates chromatin transcription complex subunit SPT16) (hSPT16)	SUPT16H FACT140 FACTP140	0	0	22.12	20.21	0	0
SPEE_HUMAN	Spermidine synthase (SPDSY) (EC 2.5.1.16) (Putrescine aminopropyltransferase)	SRM SPS1 SRML1	0	0	0	17.83	0	0
SPRE_HUMAN	Sepiapterin reductase (SPR) (EC 1.1.1.153)	SPR	0	0	0	17.13	0	0
SPT6H_HUMAN	Transcription elongation factor SPT6 (hSPT6) (Histone chaperone suppressor of Ty6) (Tat-cotransactivator 2 protein) (Tat-CT2 protein)	SUPT6H KIAA0162 SPT6H	19.27	0	0	0	22.78	21.98
SPTC1_HUMAN	Serine palmitoyltransferase 1 (EC 2.3.1.50) (Long chain base biosynthesis protein 1) (LCB 1) (Serine-palmitoyl-CoA transferase 1) (SPT 1) (SPT1)	SPTLC1 LCB1	0	0	0	0	17.24	0
SRP68_HUMAN	Signal recognition particle subunit SRP68 (SRP68) (Signal recognition particle 68 kDa protein)	SRP68	0	0	0	18.79	20.72	18.11
SRP72_HUMAN	Signal recognition particle subunit SRP72 (SRP72) (Signal recognition particle 72 kDa protein)	SRP72	0	0	0	0	19.93	0
SRPRB_HUMAN	Signal recognition particle receptor subunit beta (SR-beta) (Protein APMCF1)	SRPRB PSEC0230	0	0	0	0	17.68	19.29
SRRT_HUMAN	Serrate RNA effector molecule homolog (Arsenite-resistance protein 2)	SRRT ARS2 ASR2	0	0	0	16.35	0	0
SRSF1_HUMAN	Serine/arginine-rich splicing factor 1 (Alternative-splicing factor 1) (ASF-1) (Splicing factor, arginine/serine-rich 1) (pre-mRNA-splicing factor SF2, P33 subunit)	SRSF1 ASF SF2 SF2P33 SFRS1 OK/SW-cl.3	19.55	18.68	0	0	20.39	20.86
SRSF3_HUMAN	Serine/arginine-rich splicing factor 3 (Pre-mRNA-splicing factor SRP20) (Splicing factor, arginine/serine-rich 3)	SRSF3 SFRS3 SRP20	17.6	0	0	0	0	20.2
SRSF9_HUMAN	Serine/arginine-rich splicing factor 9 (Pre-mRNA-splicing factor SRp30C) (Splicing factor, arginine/serine-rich 9)	SRSF9 SFRS9 SRP30C	0	0	0	0	17.75	17.44
SSRP1_HUMAN	FACT complex subunit SSRP1 (Chromatin-specific transcription elongation factor 80 kDa subunit) (Facilitates chromatin transcription complex 80 kDa subunit) (FACT 80 kDa subunit) (FACTp80) (Facilitates chromatin transcription complex subunit SSRP1) (Recombination signal sequence recognition protein 1) (Structure-specific recognition protein 1) (hSSRP1) (T160)	SSRP1 FACT80	0	0	20.22	21.63	17.8	0
STML2_HUMAN	Stomatin-like protein 2, mitochondrial (SLP-2) (EPB72-like protein 2) (Paraprotein target 7) (Paratarg-7)	STOML2 SLP2 HSPC108	19.67	0	0	17.28	20.38	20.68
STT3B_HUMAN	Dolichyl-diphosphooligosaccharide--protein glycosyltransferase subunit STT3B (Oligosaccharyl transferase subunit STT3B) (STT3-B) (EC 2.4.99.18) (Source of immunodominant MHC-associated peptides homolog)	STT3B SIMP	0	0	0	0	0	17.08
STXB3_HUMAN	Syntaxin-binding protein 3 (Platelet Sec1 protein) (PSP) (Protein unc-18 homolog 3) (Unc18-3) (Protein unc-18 homolog C) (Unc-18C)	STXBP3	0	0	0	0	16.99	0
SUCB2_HUMAN	Succinate--CoA ligase [GDP-forming] subunit beta, mitochondrial (EC 6.2.1.4) (GTP-specific succinyl-CoA synthetase subunit beta) (G-SCS) (GTPSCS) (Succinyl-CoA synthetase beta-G chain) (SCS-betaG)	SUCLG2	0	0	17.17	0	0	0
SYAC_HUMAN	Alanine--tRNA ligase, cytoplasmic (EC 6.1.1.7) (Alanyl-tRNA synthetase) (AlaRS) (Renal carcinoma antigen NY-REN-42)	AARS	20.38	19.17	20.1	0	18.75	18.17
SYDC_HUMAN	Aspartate--tRNA ligase, cytoplasmic (EC 6.1.1.12) (Aspartyl-tRNA synthetase) (AspRS) (Cell proliferation-inducing gene 40 protein)	DARS PIG40	18.15	0	17.35	0	19.16	19.12
SYEP_HUMAN	Bifunctional glutamate/proline--tRNA ligase (Bifunctional aminoacyl-tRNA synthetase) (Cell proliferation-inducing gene 32 protein) (Glutamatyl-prolyl-tRNA synthetase) [Includes: Glutamate--tRNA ligase (EC 6.1.1.17) (Glutamyl-tRNA synthetase) (GluRS); Proline--tRNA ligase (EC 6.1.1.15) (Prolyl-tRNA synthetase)]	EPRS GLNS PARS QARS QPRS PIG32	19.31	18.26	18.48	0	20.45	20.16
SYK_HUMAN	Lysine--tRNA ligase (EC 2.7.7.-) (EC 6.1.1.6) (Lysyl-tRNA synthetase) (LysRS)	KARS1 KARS KIAA0070	0	0	0	0	16.24	0
SYRC_HUMAN	Arginine--tRNA ligase, cytoplasmic (EC 6.1.1.19) (Arginyl-tRNA synthetase) (ArgRS)	RARS	0	0	17.73	0	0	19.8
SYVC_HUMAN	Valine--tRNA ligase (EC 6.1.1.9) (Protein G7a) (Valyl-tRNA synthetase) (ValRS)	VARS G7A VARS2	0	0	0	0	19.43	19.51
SYWC_HUMAN	Tryptophan--tRNA ligase, cytoplasmic (EC 6.1.1.2) (Interferon-induced protein 53) (IFP53) (Tryptophanyl-tRNA synthetase) (TrpRS) (hWRS) [Cleaved into: T1-TrpRS; T2-TrpRS]	WARS IFI53 WRS	0	0	21.82	0	16.73	0
SYYC_HUMAN	Tyrosine--tRNA ligase, cytoplasmic (EC 6.1.1.1) (Tyrosyl-tRNA synthetase) (TyrRS) [Cleaved into: Tyrosine--tRNA ligase, cytoplasmic, N-terminally processed]	YARS	0	0	0	22.2	19.84	19.67
TBA1A_HUMAN	Tubulin alpha-1A chain (Alpha-tubulin 3) (Tubulin B-alpha-1) (Tubulin alpha-3 chain) [Cleaved into: Detyrosinated tubulin alpha-1A chain]	TUBA1A TUBA3	0	0	18.29	0	0	0
TCPA_HUMAN	T-complex protein 1 subunit alpha (TCP-1-alpha) (CCT-alpha)	TCP1 CCT1 CCTA	0	0	17.37	0	18.77	18.92
TCPB_HUMAN	T-complex protein 1 subunit beta (TCP-1-beta) (CCT-beta)	CCT2 99D8.1 CCTB	0	16.33	20.18	0	20.41	21.45
TERA_HUMAN	Transitional endoplasmic reticulum ATPase (TER ATPase) (EC 3.6.4.6) (15S Mg(2+)-ATPase p97 subunit) (Valosin-containing protein) (VCP)	VCP	0	0	19.25	0	21.21	0
TGON2_HUMAN	Trans-Golgi network integral membrane protein 2 (Trans-Golgi network glycoprotein 46) (TGN38 homolog) (hTGN46) (Trans-Golgi network glycoprotein 48) (hTGN48) (Trans-Golgi network glycoprotein 51) (hTGN51) (Trans-Golgi network protein 2)	TGOLN2 TGN46 TGN51	0	0	0	0	19.13	19.1
TIF1B_HUMAN	Transcription intermediary factor 1-beta (TIF1-beta) (E3 SUMO-protein ligase TRIM28) (EC 2.3.2.27) (KRAB-associated protein 1) (KAP-1) (KRAB-interacting protein 1) (KRIP-1) (Nuclear corepressor KAP-1) (RING finger protein 96) (RING-type E3 ubiquitin transferase TIF1-beta) (Tripartite motif-containing protein 28)	TRIM28 KAP1 RNF96 TIF1B	0	0	19.29	18.16	0	0
TIM21_HUMAN	Mitochondrial import inner membrane translocase subunit Tim21 (TIM21-like protein, mitochondrial)	TIMM21 C18orf55 TIM21 HSPC154	0	0	0	0	0	19.93
TIM8A_HUMAN	Mitochondrial import inner membrane translocase subunit Tim8 A (Deafness dystonia protein 1) (X-linked deafness dystonia protein)	TIMM8A DDP DDP1 TIM8A	0	0	0	0	17.46	0
TIM9_HUMAN	Mitochondrial import inner membrane translocase subunit Tim9	TIMM9 TIM9 TIM9A TIMM9A	0	0	0	0	19.7	0
TNPO1_HUMAN	Transportin-1 (Importin beta-2) (Karyopherin beta-2) (M9 region interaction protein) (MIP)	TNPO1 KPNB2 MIP1 TRN	0	0	17.24	20.63	0	19.08
TOM20_HUMAN	Mitochondrial import receptor subunit TOM20 homolog (Mitochondrial 20 kDa outer membrane protein) (Outer mitochondrial membrane receptor Tom20)	TOMM20 KIAA0016	23.57	0	0	0	20.16	20.67
TOM22_HUMAN	Mitochondrial import receptor subunit TOM22 homolog (hTom22) (1C9-2) (Translocase of outer membrane 22 kDa subunit homolog)	TOMM22 TOM22	19.2	20.74	18.28	0	21.07	21.45
TOM40_HUMAN	Mitochondrial import receptor subunit TOM40 homolog (Protein Haymaker) (Translocase of outer membrane 40 kDa subunit homolog) (p38.5)	TOMM40 C19orf1 PEREC1 TOM40	0	0	0	0	21.72	0
TOM6_HUMAN	Mitochondrial import receptor subunit TOM6 homolog (Overexpressed breast tumor protein) (Translocase of outer membrane 6 kDa subunit homolog)	TOMM6 OBTP TOM6	0	21.31	0	0	0	0
TOR1B_HUMAN	Torsin-1B (Torsin ATPase-1B) (EC 3.6.4.-) (Torsin family 1 member B)	TOR1B DQ1 FKSG18	0	0	0	0	0	18.31
TOR4A_HUMAN	Torsin-4A (Torsin family 4 member A)	TOR4A C9orf167	0	0	0	0	17.37	0
TPIS_HUMAN	Triosephosphate isomerase (TIM) (EC 5.3.1.1) (Methylglyoxal synthase) (EC 4.2.3.3) (Triose-phosphate isomerase)	TPI1 TPI	0	0	23.21	21.49	21.12	0
TPM3_HUMAN	Tropomyosin alpha-3 chain (Gamma-tropomyosin) (Tropomyosin-3) (Tropomyosin-5) (hTM5)	TPM3	0	0	22.73	0	20	18.28
TPR_HUMAN	Nucleoprotein TPR (Megator) (NPC-associated intranuclear protein) (Translocated promoter region protein)	TPR	0	0	17.88	0	0	0
TRIP6_HUMAN	Thyroid receptor-interacting protein 6 (TR-interacting protein 6) (TRIP-6) (Opa-interacting protein 1) (OIP-1) (Zyxin-related protein 1) (ZRP-1)	TRIP6 OIP1	0	0	16.31	0	19.38	0
TTC37_HUMAN	Tetratricopeptide repeat protein 37 (TPR repeat protein 37) (SKI3 homolog) (Ski3) (Tricho-hepatic-enteric syndrome protein) (Thespin)	TTC37 KIAA0372	0	0	0	0	0	17
TTC7A_HUMAN	Tetratricopeptide repeat protein 7A (TPR repeat protein 7A)	TTC7A KIAA1140 TTC7	0	0	0	0	19.39	17.9
TTL12_HUMAN	Tubulin--tyrosine ligase-like protein 12 (Inactive tubulin--tyrosine ligase-like protein 12)	TTLL12 KIAA0153	0	0	0	0	16.97	0
U520_HUMAN	U5 small nuclear ribonucleoprotein 200 kDa helicase (EC 3.6.4.13) (Activating signal cointegrator 1 complex subunit 3-like 1) (BRR2 homolog) (U5 snRNP-specific 200 kDa protein) (U5-200KD)	SNRNP200 ASCC3L1 HELIC2 KIAA0788	0	0	17.2	0	0	0
UBA1_HUMAN	Ubiquitin-like modifier-activating enzyme 1 (EC 6.2.1.45) (Protein A1S9) (Ubiquitin-activating enzyme E1)	UBA1 A1S9T UBE1	0	0	21.61	19.74	19.29	18.63
UBA6_HUMAN	Ubiquitin-like modifier-activating enzyme 6 (Ubiquitin-activating enzyme 6) (EC 6.2.1.45) (Monocyte protein 4) (MOP-4) (Ubiquitin-activating enzyme E1-like protein 2) (E1-L2)	UBA6 MOP4 UBE1L2	0	0	16.56	0	0	0
UBC12_HUMAN	NEDD8-conjugating enzyme Ubc12 (EC 2.3.2.-) (NEDD8 carrier protein) (Ubiquitin-conjugating enzyme E2 M)	UBE2M UBC12	0	0	21.37	0	0	0
UBE3C_HUMAN	Ubiquitin-protein ligase E3C (EC 2.3.2.26) (HECT-type ubiquitin transferase E3C) (HectH2)	UBE3C KIAA0010 KIAA10	0	0	0	0	0	0
UBP5_HUMAN	Ubiquitin carboxyl-terminal hydrolase 5 (EC 3.4.19.12) (Deubiquitinating enzyme 5) (Isopeptidase T) (Ubiquitin thioesterase 5) (Ubiquitin-specific-processing protease 5)	USP5 ISOT	16.4	17.93	0	0	19.03	19.98
UGGG1_HUMAN	UDP-glucose:glycoprotein glucosyltransferase 1 (UGT1) (hUGT1) (EC 2.4.1.-) (UDP--Glc:glycoprotein glucosyltransferase) (UDP-glucose ceramide glucosyltransferase-like 1)	UGGT1 GT UGCGL1 UGGT UGT1 UGTR	0	0	0	0	0	0
UN13D_HUMAN	Protein unc-13 homolog D (Munc13-4)	UNC13D	0	0	22.01	0	19.72	18.21
UNC80_HUMAN	Protein unc-80 homolog	UNC80 C2orf21 KIAA1843	0	0	0	0	20.05	0
URP2_HUMAN	Fermitin family homolog 3 (Kindlin-3) (MIG2-like protein) (Unc-112-related protein 2)	FERMT3 KIND3 MIG2B URP2	0	0	17.97	0	0	18.56
USO1_HUMAN	General vesicular transport factor p115 (Protein USO1 homolog) (Transcytosis-associated protein) (TAP) (Vesicle-docking protein)	USO1 VDP	0	0	0	0	18.17	0
UTRO_HUMAN	Utrophin (Dystrophin-related protein 1) (DRP-1)	UTRN DMDL DRP1	0	0	0	0	17.92	18.49
V9HW42_HUMAN	Epididymis secretory protein Li 105	HEL-S-105	0	0	21.57	0	0	0
V9HW65_HUMAN	Annexin	HEL-S-270	0	0	19.59	19.81	23.02	22.63
VAMP8_HUMAN	Vesicle-associated membrane protein 8 (VAMP-8) (Endobrevin) (EDB)	VAMP8	0	0	0	0	0	19.25
VATA_HUMAN	V-type proton ATPase catalytic subunit A (V-ATPase subunit A) (EC 7.1.2.2) (V-ATPase 69 kDa subunit) (Vacuolar ATPase isoform VA68) (Vacuolar proton pump subunit alpha)	ATP6V1A ATP6A1 ATP6V1A1 VPP2	0	0	0	0	20.2	0
VATB2_HUMAN	V-type proton ATPase subunit B, brain isoform (V-ATPase subunit B 2) (Endomembrane proton pump 58 kDa subunit) (HO57) (Vacuolar proton pump subunit B 2)	ATP6V1B2 ATP6B2 VPP3	0	0	0	0	21.49	20.68
VATF_HUMAN	V-type proton ATPase subunit F (V-ATPase subunit F) (V-ATPase 14 kDa subunit) (Vacuolar proton pump subunit F)	ATP6V1F ATP6S14 VATF	0	0	0	0	0	0
VATG1_HUMAN	V-type proton ATPase subunit G 1 (V-ATPase subunit G 1) (V-ATPase 13 kDa subunit 1) (Vacuolar proton pump subunit G 1) (Vacuolar proton pump subunit M16)	ATP6V1G1 ATP6G ATP6G1 ATP6J	0	0	0	0	0	20.95
VAV_HUMAN	Proto-oncogene vav	VAV1 VAV	0	0	0	0	19.4	0
VDAC1_HUMAN	Voltage-dependent anion-selective channel protein 1 (VDAC-1) (hVDAC1) (Outer mitochondrial membrane protein porin 1) (Plasmalemmal porin) (Porin 31HL) (Porin 31HM)	VDAC1 VDAC	24.39	0	0	0	22.61	20.99
VDAC3_HUMAN	Voltage-dependent anion-selective channel protein 3 (VDAC-3) (hVDAC3) (Outer mitochondrial membrane protein porin 3)	VDAC3	20.74	21.57	22.73	0	19.99	17.57
VIME_HUMAN	Vimentin	VIM	18.91	20.25	18.9	19.54	22.07	20.4
VP13C_HUMAN	Vacuolar protein sorting-associated protein 13C	VPS13C KIAA1421	0	0	0	0	14.85	17.56
VPP3_HUMAN	V-type proton ATPase 116 kDa subunit a isoform 3 (V-ATPase 116 kDa isoform a3) (Osteoclastic proton pump 116 kDa subunit) (OC-116 kDa) (OC116) (T-cell immune regulator 1) (T-cell immune response cDNA7 protein) (TIRC7) (Vacuolar proton translocating ATPase 116 kDa subunit a isoform 3)	TCIRG1 ATP6N1C ATP6V0A3	0	0	0	0	0	0
VPS35_HUMAN	Vacuolar protein sorting-associated protein 35 (hVPS35) (Maternal-embryonic 3) (Vesicle protein sorting 35)	VPS35 MEM3 TCCCTA00141	0	0	0	0	0	0
WDFY1_HUMAN	WD repeat and FYVE domain-containing protein 1 (FYVE domain-containing protein localized to endosomes 1) (FENS-1) (Phosphoinositide-binding protein 1) (WD40- and FYVE domain-containing protein 1) (Zinc finger FYVE domain-containing protein 17)	WDFY1 FENS1 KIAA1435 WDF1 ZFYVE17	0	0	0	0	21.95	16.41
WDR82_HUMAN	WD repeat-containing protein 82 (Protein TMEM113) (Swd2)	WDR82 TMEM113 WDR82A UNQ9342/PRO34047	0	0	0	17.42	0	0
WDR91_HUMAN	WD repeat-containing protein 91	WDR91 HSPC049	0	0	0	0	0	18.57
X6RJP6_HUMAN	Transgelin-2 (Fragment)	TAGLN2	19.11	16.63	17.64	19.38	0	18.69
XPO2_HUMAN	Exportin-2 (Exp2) (Cellular apoptosis susceptibility protein) (Chromosome segregation 1-like protein) (Importin-alpha re-exporter)	CSE1L CAS XPO2	0	0	15.76	0	20.12	19.8
XRCC6_HUMAN	X-ray repair cross-complementing protein 6 (EC 3.6.4.-) (EC 4.2.99.-) (5'-deoxyribose-5-phosphate lyase Ku70) (5'-dRP lyase Ku70) (70 kDa subunit of Ku antigen) (ATP-dependent DNA helicase 2 subunit 1) (ATP-dependent DNA helicase II 70 kDa subunit) (CTC box-binding factor 75 kDa subunit) (CTC75) (CTCBF) (DNA repair protein XRCC6) (Lupus Ku autoantigen protein p70) (Ku70) (Thyroid-lupus autoantige…	XRCC6 G22P1	0	19.43	22.48	19.98	18.92	16.85
YBOX1_HUMAN	Y-box-binding protein 1 (YB-1) (CCAAT-binding transcription factor I subunit A) (CBF-A) (DNA-binding protein B) (DBPB) (Enhancer factor I subunit A) (EFI-A) (Nuclease-sensitive element-binding protein 1) (Y-box transcription factor)	YBX1 NSEP1 YB1	15.97	18.2	0	0	16.1	19.82
ZA2G_HUMAN	Zinc-alpha-2-glycoprotein (Zn-alpha-2-GP) (Zn-alpha-2-glycoprotein)	AZGP1 ZAG ZNGP1	0	0	0	0	0	0
ZCCHV_HUMAN	Zinc finger CCCH-type antiviral protein 1 (ADP-ribosyltransferase diphtheria toxin-like 13) (ARTD13) (Inactive Poly [ADP-ribose] polymerase 13) (PARP13) (Zinc finger CCCH domain-containing protein 2) (Zinc finger antiviral protein) (ZAP)	ZC3HAV1 ZC3HDC2 PRO1677	16.57	0	0	0	0	0
ZDHC5_HUMAN	Palmitoyltransferase ZDHHC5 (EC 2.3.1.225) (Zinc finger DHHC domain-containing protein 5) (DHHC-5) (Zinc finger protein 375)	ZDHHC5 KIAA1748 ZNF375	0	0	0	0	0	0
