# Supplementary material for: Graphdiyne oxide nanosheets display selective anti-leukemia efficacy against DNMT3A-mutant AML cells
Source: Nat Commun. 2022 Sep 26;13:5657. doi: 10.1038/s41467-022-33410-w (PMC9512932; doi:10.1038/s41467-022-33410-w)
Supplement: Supplementary file 5 — Supplementary Data 2 [file 41467_2022_33410_MOESM5_ESM.xlsx]

## Sheet: Mouse plasma
Table S2. Protein mass spectrometry revealed the proteins binding to GDYO in mouse plasma, Related to Figure 4.
Protein description	Gene name	LFQ intensity GDYO_M1	LFQ intensity GDYO_M2	LFQ intensity GDYO_M3
Fibrinogen alpha chain OS=Mus musculus OX=10090 GN=Fga PE=1 SV=1	Fga	78797000	79033000	86867000
Fibrinogen beta chain OS=Mus musculus OX=10090 GN=Fgb PE=1 SV=1	Fgb	69842000	72219000	77238000
Fibrinogen gamma chain OS=Mus musculus OX=10090 GN=Fgg PE=1 SV=1	Fgg	66106000	65022000	70236000
Hemoglobin subunit beta-1 OS=Mus musculus OX=10090 GN=Hbb-b1 PE=1 SV=2	Hbb-b1	25063000	25497000	26084000
Fibronectin OS=Mus musculus OX=10090 GN=Fn1 PE=1 SV=4	Fn1	18702000	19471000	20665000
Beta-2-glycoprotein 1 OS=Mus musculus OX=10090 GN=Apoh PE=1 SV=1	Apoh	17309000	16681000	18766000
Vitronectin OS=Mus musculus OX=10090 GN=Vtn PE=1 SV=2	Vtn	17264000	16199000	18127000
Coagulation factor XII OS=Mus musculus OX=10090 GN=F12 PE=1 SV=2	F12	14939000	14486000	15497000
Hemoglobin subunit alpha OS=Mus musculus OX=10090 GN=Hba PE=1 SV=2	Hba	12906000	13719000	13353000
Histidine-rich glycoprotein OS=Mus musculus OX=10090 GN=Hrg PE=1 SV=2	Hrg	12083000	12838000	13954000
Albumin OS=Mus musculus OX=10090 GN=Alb PE=1 SV=3	Alb	15168000	11319000	9239000
Plasminogen OS=Mus musculus OX=10090 GN=Plg PE=1 SV=3	Plg	11316000	10451000	12706000
Immunoglobulin heavy constant mu OS=Mus musculus OX=10090 GN=Ighm PE=1 SV=2	Ighm	11267000	10578000	12095000
Inter alpha-trypsin inhibitor, heavy chain 4 OS=Mus musculus OX=10090 GN=Itih4 PE=1 SV=2	Itih4	10260000	10573000	11570000
Apolipoprotein E OS=Mus musculus OX=10090 GN=Apoe PE=1 SV=2	Apoe	9443300	10052000	10360000
Apolipoprotein A-I OS=Mus musculus OX=10090 GN=Apoa1 PE=1 SV=2	Apoa1	9000800	8950300	8994300
Complement C1q subcomponent subunit A OS=Mus musculus OX=10090 GN=C1qa PE=1 SV=2	C1qa	7440800	8038600	7707800
Kininogen-1 OS=Mus musculus OX=10090 GN=Kng1 PE=1 SV=1	Kng1	7117400	7224400	8063700
Alpha-2-HS-glycoprotein OS=Mus musculus OX=10090 GN=Ahsg PE=1 SV=1	Ahsg	7381000	6976200	7941300
Complement C1q subcomponent subunit B OS=Mus musculus OX=10090 GN=C1qb PE=1 SV=2	C1qb	6791800	7135300	7037100
Complement factor H OS=Mus musculus OX=10090 GN=Cfh PE=1 SV=2	Cfh	6314300	6214400	6919800
Coagulation factor XIII A chain OS=Mus musculus OX=10090 GN=F13a1 PE=1 SV=3	F13a1	6122400	6395200	6732600
Apolipoprotein C-I OS=Mus musculus OX=10090 GN=Apoc1 PE=1 SV=1	Apoc1	5575000	6210000	6464400
Platelet factor 4 OS=Mus musculus OX=10090 GN=Pf4 PE=1 SV=1	Pf4	5533300	6403400	5881700
Coagulation factor XIII B chain OS=Mus musculus OX=10090 GN=F13b PE=1 SV=2	F13b	5517400	5804100	6224700
Ig gamma-2A chain C region secreted form OS=Mus musculus OX=10090 PE=1 SV=1	--	5304900	5444100	6354300
Tensin-4 OS=Mus musculus OX=10090 GN=Tns4 PE=2 SV=2	Tns4	4610300	4698900	5507500
Selenoprotein P OS=Mus musculus OX=10090 GN=Selenop PE=1 SV=3	Selenop	4394400	4421500	4923500
Immunoglobulin kappa constant OS=Mus musculus OX=10090 GN=Igkc PE=1 SV=2	Igkc	3914900	4451200	3645300
Complement C1q subcomponent subunit C OS=Mus musculus OX=10090 GN=C1qc PE=1 SV=2	C1qc	3691500	3834700	3868700
C4b-binding protein OS=Mus musculus OX=10090 GN=C4bpa PE=1 SV=3	C4bpa	3211400	3140800	3430000
Antithrombin-III OS=Mus musculus OX=10090 GN=Serpinc1 PE=1 SV=1	Serpinc1	3673100	2965300	3122400
Ig gamma-2B chain C region OS=Mus musculus OX=10090 GN=Igh-3 PE=1 SV=3	Igh-3	3025400	2971500	3664800
Clusterin OS=Mus musculus OX=10090 GN=Clu PE=1 SV=1	Clu	2863200	3076100	3288600
Complement factor I OS=Mus musculus OX=10090 GN=Cfi PE=1 SV=3	Cfi	2962900	2932900	3193800
Carboxypeptidase N catalytic chain OS=Mus musculus OX=10090 GN=Cpn1 PE=1 SV=1	Cpn1	2798400	2945700	2951900
Coagulation factor V OS=Mus musculus OX=10090 GN=F5 PE=1 SV=1	F5	2428800	2507000	2654200
Prolactin-8A8 OS=Mus musculus OX=10090 GN=Prl8a8 PE=2 SV=1	Prl8a8	2351400	2501300	2587300
Alpha-1-antitrypsin 1-4 OS=Mus musculus OX=10090 GN=Serpina1d PE=1 SV=1	Serpina1d	2883200	2418100	2085100
Retinoic acid receptor responder protein 2 OS=Mus musculus OX=10090 GN=Rarres2 PE=1 SV=1	Rarres2	2384500	2430200	2384900
Apolipoprotein A-IV OS=Mus musculus OX=10090 GN=Apoa4 PE=1 SV=3	Apoa4	2601100	2296200	2251800
Retinol-binding protein 4 OS=Mus musculus OX=10090 GN=Rbp4 PE=1 SV=2	Rbp4	2285100	2407600	2360700
Ig gamma-3 chain C region OS=Mus musculus OX=10090 PE=1 SV=2	--	2253300	2179400	2494800
Plasma kallikrein OS=Mus musculus OX=10090 GN=Klkb1 PE=1 SV=2	Klkb1	2040000	2139300	2276600
Extracellular matrix protein 1 OS=Mus musculus OX=10090 GN=Ecm1 PE=1 SV=2	Ecm1	1987200	1953000	2125200
Actin, cytoplasmic 1 OS=Mus musculus OX=10090 GN=Actb PE=1 SV=1	Actb	2113600	2062700	1814300
Pigment epithelium-derived factor OS=Mus musculus OX=10090 GN=Serpinf1 PE=1 SV=2	Serpinf1	1861200	1895100	2107700
Complement C3 OS=Mus musculus OX=10090 GN=C3 PE=1 SV=3	C3	1863800	1806700	2001600
Hemopexin OS=Mus musculus OX=10090 GN=Hpx PE=1 SV=2	Hpx	1874400	1753600	1855800
Ig heavy chain V region AC38 205.12 OS=Mus musculus OX=10090 PE=1 SV=1	--	1678400	1715900	2009000
Apolipoprotein C-IV OS=Mus musculus OX=10090 GN=Apoc4 PE=1 SV=1	Apoc4	1632400	1639800	1680400
Lipopolysaccharide-binding protein OS=Mus musculus OX=10090 GN=Lbp PE=1 SV=2	Lbp	1532100	1606300	1636300
Beta-2-microglobulin OS=Mus musculus OX=10090 GN=B2m PE=1 SV=2	B2m	1386300	1586100	1324400
Immunoglobulin J chain OS=Mus musculus OX=10090 GN=Jchain PE=1 SV=4	Jchain	1411300	1213700	1492500
Alpha-1B-glycoprotein OS=Mus musculus OX=10090 GN=A1bg PE=1 SV=1	A1bg	1219900	1179200	1419700
Serine protease inhibitor A3N OS=Mus musculus OX=10090 GN=Serpina3n PE=1 SV=1	Serpina3n	1286300	1174900	1349400
Gelsolin OS=Mus musculus OX=10090 GN=Gsn PE=1 SV=3	Gsn	1377500	1175300	1186700
Complement C4-B OS=Mus musculus OX=10090 GN=C4b PE=1 SV=3	C4b	1110600	1131100	1156700
Alpha-1-antitrypsin 1-3 OS=Mus musculus OX=10090 GN=Serpina1c PE=1 SV=2	Serpina1c	1344100	1016000	973290
Hyaluronan-binding protein 2 OS=Mus musculus OX=10090 GN=Habp2 PE=1 SV=2	Habp2	1057900	1023000	1184700
Complement factor B OS=Mus musculus OX=10090 GN=Cfb PE=1 SV=2	Cfb	1020200	966910	1090600
Alpha-2-antiplasmin OS=Mus musculus OX=10090 GN=Serpinf2 PE=1 SV=1	Serpinf2	1112000	1004500	892530
Insulin-like growth factor-binding protein 4 OS=Mus musculus OX=10090 GN=Igfbp4 PE=1 SV=2	Igfbp4	892610	889780	1015000
Serine protease inhibitor A3K OS=Mus musculus OX=10090 GN=Serpina3k PE=1 SV=2	Serpina3k	1151100	897880	677340
Insulin-like growth factor-binding protein 3 OS=Mus musculus OX=10090 GN=Igfbp3 PE=2 SV=2	Igfbp3	881220	887010	946190
Growth hormone receptor OS=Mus musculus OX=10090 GN=Ghr PE=1 SV=1	Ghr	890650	876420	935450
Pregnancy zone protein OS=Mus musculus OX=10090 GN=Pzp PE=1 SV=3	Pzp	1040400	811930	702390
Metalloproteinase inhibitor 3 OS=Mus musculus OX=10090 GN=Timp3 PE=1 SV=1	Timp3	795060	822200	886480
Inter-alpha-trypsin inhibitor heavy chain H1 OS=Mus musculus OX=10090 GN=Itih1 PE=1 SV=2	Itih1	781800	779260	832100
Plasma protease C1 inhibitor OS=Mus musculus OX=10090 GN=Serping1 PE=1 SV=3	Serping1	718740	770160	865600
Insulin-like growth factor-binding protein 2 OS=Mus musculus OX=10090 GN=Igfbp2 PE=2 SV=2	Igfbp2	723650	754230	852580
Inter-alpha-trypsin inhibitor heavy chain H2 OS=Mus musculus OX=10090 GN=Itih2 PE=1 SV=1	Itih2	733710	747540	831500
von Willebrand factor OS=Mus musculus OX=10090 GN=Vwf PE=1 SV=2	Vwf	722490	761520	820290
Sulfhydryl oxidase 1 OS=Mus musculus OX=10090 GN=Qsox1 PE=1 SV=1	Qsox1	733070	722530	821260
Hepatocyte growth factor-like protein OS=Mus musculus OX=10090 GN=Mst1 PE=2 SV=2	Mst1	766800	724490	780190
Carboxypeptidase N subunit 2 OS=Mus musculus OX=10090 GN=Cpn2 PE=1 SV=2	Cpn2	696880	738700	808690
Collagen alpha-2(I) chain OS=Mus musculus OX=10090 GN=Col1a2 PE=1 SV=2	Col1a2	765470	742740	692200
Cystatin-C OS=Mus musculus OX=10090 GN=Cst3 PE=1 SV=2	Cst3	718410	747210	713560
Actin, alpha skeletal muscle OS=Mus musculus OX=10090 GN=Acta1 PE=1 SV=1	Acta1	675410	754670	730350
Prothrombin OS=Mus musculus OX=10090 GN=F2 PE=1 SV=1	F2	721340	686620	734240
C-C motif chemokine 8 OS=Mus musculus OX=10090 GN=Ccl8 PE=3 SV=1	Ccl8	676420	655460	745070
Beta-nerve growth factor OS=Mus musculus OX=10090 GN=Ngf PE=1 SV=2	Ngf	612690	668650	717070
Ribonuclease 4 OS=Mus musculus OX=10090 GN=Rnase4 PE=1 SV=1	Rnase4	593270	662430	649640
Ig kappa chain V-III region PC 7183 OS=Mus musculus OX=10090 PE=1 SV=1	--	612070	666080	589430
Collagen alpha-1(I) chain OS=Mus musculus OX=10090 GN=Col1a1 PE=1 SV=4	Col1a1	637600	647770	522800
Tetranectin OS=Mus musculus OX=10090 GN=Clec3b PE=1 SV=2	Clec3b	571630	579470	622980
Corticosteroid-binding globulin OS=Mus musculus OX=10090 GN=Serpina6 PE=1 SV=1	Serpina6	697740	514960	387970
Ig kappa chain V-III region MOPC 70 OS=Mus musculus OX=10090 PE=1 SV=1	--	521020	526260	546620
CD5 antigen-like OS=Mus musculus OX=10090 GN=Cd5l PE=1 SV=3	Cd5l	496960	482950	579960
Complement C5 OS=Mus musculus OX=10090 GN=C5 PE=1 SV=2	C5	488450	444400	578170
Ig kappa chain V-II region 7S34.1 OS=Mus musculus OX=10090 PE=1 SV=1	--	477360	474640	508230
Band 3 anion transport protein OS=Mus musculus OX=10090 GN=Slc4a1 PE=1 SV=1	Slc4a1	497010	493280	457920
Ig heavy chain V-III region ABE-47N OS=Mus musculus OX=10090 PE=1 SV=1	--	473030	431670	502900
Protein AMBP OS=Mus musculus OX=10090 GN=Ambp PE=1 SV=2	Ambp	460140	422740	455150
Ig kappa chain V19-17 OS=Mus musculus OX=10090 GN=Igk-V19-17 PE=1 SV=1	Igk-V19-17	414960	430970	479900
Serotransferrin OS=Mus musculus OX=10090 GN=Tf PE=1 SV=1	Tf	462580	403910	377950
Ig heavy chain V region 36-65 OS=Mus musculus OX=10090 PE=1 SV=1	--	0	591720	626340
Carboxylesterase 1C OS=Mus musculus OX=10090 GN=Ces1c PE=1 SV=4	Ces1c	535090	391600	284630
Ig heavy chain V region 1-72 OS=Mus musculus OX=10090 GN=Ighv1-72 PE=1 SV=2	Ighv1-72	396570	428150	383300
Inhibitor of carbonic anhydrase OS=Mus musculus OX=10090 GN=Ica PE=1 SV=1	Ica	386950	366630	405620
Ig kappa chain V-V region HP R16.7 OS=Mus musculus OX=10090 PE=1 SV=1	--	380820	329800	404390
Renin-2 OS=Mus musculus OX=10090 GN=Ren2 PE=1 SV=1	Ren2	351970	361630	392200
Alpha-1-antitrypsin 1-2 OS=Mus musculus OX=10090 GN=Serpina1b PE=1 SV=2	Serpina1b	438390	351590	315670
Ig kappa chain V-V region K2 (Fragment) OS=Mus musculus OX=10090 PE=1 SV=1	--	360540	345130	392190
Fetuin-B OS=Mus musculus OX=10090 GN=Fetub PE=1 SV=1	Fetub	366170	338010	375870
Ig heavy chain V region 6.96 OS=Mus musculus OX=10090 PE=4 SV=1	--	323780	337250	411470
Carboxypeptidase B2 OS=Mus musculus OX=10090 GN=Cpb2 PE=1 SV=1	Cpb2	331230	342040	396220
Acyl-CoA-binding protein OS=Mus musculus OX=10090 GN=Dbi PE=1 SV=2	Dbi	364560	339100	344410
Elongation factor 1-alpha 1 OS=Mus musculus OX=10090 GN=Eef1a1 PE=1 SV=3	Eef1a1	373930	339160	311770
Multimerin-1 OS=Mus musculus OX=10090 GN=Mmrn1 PE=1 SV=2	Mmrn1	318720	335000	354770
Glia-derived nexin OS=Mus musculus OX=10090 GN=Serpine2 PE=1 SV=2	Serpine2	320020	344340	339530
Transcobalamin-2 OS=Mus musculus OX=10090 GN=Tcn2 PE=1 SV=1	Tcn2	320260	328450	350550
Transthyretin OS=Mus musculus OX=10090 GN=Ttr PE=1 SV=1	Ttr	355590	317300	280130
Glyceraldehyde-3-phosphate dehydrogenase OS=Mus musculus OX=10090 GN=Gapdh PE=1 SV=2	Gapdh	307490	289780	322370
Insulin-like growth factor I OS=Mus musculus OX=10090 GN=Igf1 PE=1 SV=2	Igf1	288670	313260	312780
Kallikrein 1-related peptidase b27 OS=Mus musculus OX=10090 GN=Klk1b27 PE=1 SV=1	Klk1b27	271220	277730	306410
Mannose-binding protein C OS=Mus musculus OX=10090 GN=Mbl2 PE=1 SV=2	Mbl2	268850	263000	304080
Ig kappa chain V-V regions OS=Mus musculus OX=10090 PE=1 SV=1	--	371220	0	450100
Insulin-like growth factor-binding protein complex acid labile subunit OS=Mus musculus OX=10090 GN=Igfals PE=1 SV=1	Igfals	271680	256030	285590
Cathepsin J OS=Mus musculus OX=10090 GN=Ctsj PE=2 SV=2	Ctsj	368650	0	423610
Hepatocyte growth factor activator OS=Mus musculus OX=10090 GN=Hgfac PE=1 SV=1	Hgfac	244880	255490	278470
Ig lambda-1 chain C region OS=Mus musculus OX=10090 PE=1 SV=1	--	234240	255000	279210
Thrombospondin-4 OS=Mus musculus OX=10090 GN=Thbs4 PE=1 SV=1	Thbs4	263800	233510	267130
Collectin-11 OS=Mus musculus OX=10090 GN=Colec11 PE=2 SV=2	Colec11	219530	278730	266170
Serum paraoxonase/arylesterase 1 OS=Mus musculus OX=10090 GN=Pon1 PE=1 SV=2	Pon1	289810	228930	240450
Murinoglobulin-1 OS=Mus musculus OX=10090 GN=Mug1 PE=1 SV=3	Mug1	281170	240460	213970
Lysyl oxidase homolog 1 OS=Mus musculus OX=10090 GN=Loxl1 PE=2 SV=3	Loxl1	220290	240430	269370
Coagulation factor XI OS=Mus musculus OX=10090 GN=F11 PE=2 SV=2	F11	243060	250650	216690
Complement component C8 alpha chain OS=Mus musculus OX=10090 GN=C8a PE=1 SV=1	C8a	228050	217580	249190
Apolipoprotein C-III OS=Mus musculus OX=10090 GN=Apoc3 PE=1 SV=2	Apoc3	262350	223840	208600
Proteoglycan 4 OS=Mus musculus OX=10090 GN=Prg4 PE=1 SV=2	Prg4	217680	248120	223020
Apolipoprotein F OS=Mus musculus OX=10090 GN=Apof PE=2 SV=2	Apof	197630	213660	252040
Vitamin D-binding protein OS=Mus musculus OX=10090 GN=Gc PE=1 SV=2	Gc	255480	199460	199870
Ig kappa chain V-VI region J539 OS=Mus musculus OX=10090 PE=1 SV=1	--	211480	213530	205920
Ig kappa chain V-V region L6 (Fragment) OS=Mus musculus OX=10090 PE=4 SV=1	--	197490	217580	211850
Collagen alpha-1(XVIII) chain OS=Mus musculus OX=10090 GN=Col18a1 PE=1 SV=4	Col18a1	192950	209160	212330
Zinc-alpha-2-glycoprotein OS=Mus musculus OX=10090 GN=Azgp1 PE=1 SV=2	Azgp1	200380	197140	215270
Glutaminyl-peptide cyclotransferase OS=Mus musculus OX=10090 GN=Qpct PE=1 SV=2	Qpct	195160	193710	215720
Heparin cofactor 2 OS=Mus musculus OX=10090 GN=Serpind1 PE=1 SV=1	Serpind1	193110	186140	220990
Histone H4 OS=Mus musculus OX=10090 GN=H4c1 PE=1 SV=2	H4c1	220370	155930	163580
Matrix metalloproteinase-19 OS=Mus musculus OX=10090 GN=Mmp19 PE=2 SV=1	Mmp19	173790	176360	189050
Ceruloplasmin OS=Mus musculus OX=10090 GN=Cp PE=1 SV=2	Cp	212030	165100	143420
Complement component C8 beta chain OS=Mus musculus OX=10090 GN=C8b PE=1 SV=1	C8b	161570	157650	174650
Serum amyloid A-4 protein OS=Mus musculus OX=10090 GN=Saa4 PE=1 SV=2	Saa4	162950	170290	158260
Ig kappa chain V-V region L7 (Fragment) OS=Mus musculus OX=10090 GN=Gm10881 PE=1 SV=1	Gm10881	155550	159960	172440
Ig heavy chain V region 5-84 OS=Mus musculus OX=10090 PE=1 SV=1	--	156960	147820	172490
Peptidyl-prolyl cis-trans isomerase A OS=Mus musculus OX=10090 GN=Ppia PE=1 SV=2	Ppia	155170	137560	181060
Ig lambda-3 chain C region OS=Mus musculus OX=10090 GN=Iglc3 PE=1 SV=1	Iglc3	153100	170850	131000
Histone H2A type 1-I OS=Mus musculus OX=10090 GN=H2ac13 PE=1 SV=1	H2ac13	180930	133730	118450
Kallikrein 1-related peptidase b22 OS=Mus musculus OX=10090 GN=Klk1b22 PE=1 SV=1	Klk1b22	211870	0	218600
H2B.U histone 2 OS=Mus musculus OX=10090 GN=H2bu2 PE=1 SV=3	H2bu2	224740	108650	96519
Lithostathine-1 OS=Mus musculus OX=10090 GN=Reg1 PE=1 SV=1	Reg1	138240	138720	150700
Myosin-9 OS=Mus musculus OX=10090 GN=Myh9 PE=1 SV=4	Myh9	143970	149290	132750
Hepcidin OS=Mus musculus OX=10090 GN=Hamp PE=2 SV=1	Hamp	122560	135160	164730
Transforming growth factor-beta-induced protein ig-h3 OS=Mus musculus OX=10090 GN=Tgfbi PE=1 SV=1	Tgfbi	134640	141790	140950
Phospholipase A1 member A OS=Mus musculus OX=10090 GN=Pla1a PE=2 SV=3	Pla1a	136780	142980	135880
Transforming growth factor beta-1 proprotein OS=Mus musculus OX=10090 GN=Tgfb1 PE=1 SV=1	Tgfb1	131490	130740	140090
Protein S100-A9 OS=Mus musculus OX=10090 GN=S100a9 PE=1 SV=3	S100a9	116630	132630	150180
Leukemia inhibitory factor receptor OS=Mus musculus OX=10090 GN=Lifr PE=1 SV=1	Lifr	160850	124490	110690
Phospholipid transfer protein OS=Mus musculus OX=10090 GN=Pltp PE=1 SV=1	Pltp	134090	117610	135110
Out at first protein homolog OS=Mus musculus OX=10090 GN=Oaf PE=2 SV=1	Oaf	129840	117090	131620
Reelin OS=Mus musculus OX=10090 GN=Reln PE=1 SV=3	Reln	119700	123180	134570
Mannan-binding lectin serine protease 1 OS=Mus musculus OX=10090 GN=Masp1 PE=1 SV=2	Masp1	120630	113000	137010
Latent-transforming growth factor beta-binding protein 1 OS=Mus musculus OX=10090 GN=Ltbp1 PE=1 SV=2	Ltbp1	107470	118790	130840
Antileukoproteinase OS=Mus musculus OX=10090 GN=Slpi PE=1 SV=1	Slpi	100710	122050	128040
EMILIN-1 OS=Mus musculus OX=10090 GN=Emilin1 PE=1 SV=1	Emilin1	106240	113550	122390
Protein 4.2 OS=Mus musculus OX=10090 GN=Epb42 PE=1 SV=3	Epb42	117260	115760	103760
Regenerating islet-derived protein 3-gamma OS=Mus musculus OX=10090 GN=Reg3g PE=1 SV=1	Reg3g	108150	116650	105470
Asporin OS=Mus musculus OX=10090 GN=Aspn PE=1 SV=1	Aspn	107040	113570	109390
Secreted phosphoprotein 24 OS=Mus musculus OX=10090 GN=Spp2 PE=1 SV=2	Spp2	99284	113460	109500
Serine protease inhibitor A3M OS=Mus musculus OX=10090 GN=Serpina3m PE=1 SV=2	Serpina3m	124450	90064	106250
Ankyrin-1 OS=Mus musculus OX=10090 GN=Ank1 PE=1 SV=2	Ank1	104310	114730	99171
Ficolin-1 OS=Mus musculus OX=10090 GN=Fcn1 PE=1 SV=1	Fcn1	97764	102000	111640
Fermitin family homolog 3 OS=Mus musculus OX=10090 GN=Fermt3 PE=1 SV=1	Fermt3	102830	103750	104720
Complement C2 OS=Mus musculus OX=10090 GN=C2 PE=1 SV=2	C2	96255	97533	107310
Platelet glycoprotein Ib beta chain OS=Mus musculus OX=10090 GN=Gp1bb PE=1 SV=1	Gp1bb	95281	109010	89429
Complement component C8 gamma chain OS=Mus musculus OX=10090 GN=C8g PE=1 SV=1	C8g	95781	93961	102910
Spectrin beta chain, erythrocytic OS=Mus musculus OX=10090 GN=Sptb PE=1 SV=4	Sptb	97863	104210	87035
Properdin OS=Mus musculus OX=10090 GN=Cfp PE=1 SV=2	Cfp	103770	88144	92279
GTP-binding nuclear protein Ran, testis-specific isoform OS=Mus musculus OX=10090 GN=Rasl2-9 PE=2 SV=1	Rasl2-9	103450	84812	86883
Flavin reductase (NADPH) OS=Mus musculus OX=10090 GN=Blvrb PE=1 SV=3	Blvrb	81571	93483	98664
Filamin-A OS=Mus musculus OX=10090 GN=Flna PE=1 SV=5	Flna	92001	92014	87438
Myosin light polypeptide 6 OS=Mus musculus OX=10090 GN=Myl6 PE=1 SV=3	Myl6	97247	91649	80555
Mannosyl-oligosaccharide 1,2-alpha-mannosidase IA OS=Mus musculus OX=10090 GN=Man1a1 PE=1 SV=1	Man1a1	80642	87290	100430
H-2 class I histocompatibility antigen, Q10 alpha chain OS=Mus musculus OX=10090 GN=H2-Q10 PE=1 SV=3	H2-Q10	104730	89593	63214
C-type lectin domain family 4 member F OS=Mus musculus OX=10090 GN=Clec4f PE=1 SV=1	Clec4f	76528	85743	91305
Apolipoprotein A-V OS=Mus musculus OX=10090 GN=Apoa5 PE=1 SV=1	Apoa5	79797	82538	87382
Myosin regulatory light polypeptide 9 OS=Mus musculus OX=10090 GN=Myl9 PE=1 SV=3	Myl9	76764	87886	82934
Epidermal growth factor-binding protein type B OS=Mus musculus OX=10090 GN=Egfbp2 PE=1 SV=1	Egfbp2	79323	78731	83270
Spectrin alpha chain, erythrocytic 1 OS=Mus musculus OX=10090 GN=Spta1 PE=1 SV=3	Spta1	80348	85066	73404
Insulin-like growth factor-binding protein 6 OS=Mus musculus OX=10090 GN=Igfbp6 PE=2 SV=2	Igfbp6	82987	71267	73299
ADP/ATP translocase 2 OS=Mus musculus OX=10090 GN=Slc25a5 PE=1 SV=3	Slc25a5	82809	69583	65761
Carbonic anhydrase 2 OS=Mus musculus OX=10090 GN=Ca2 PE=1 SV=4	Ca2	72065	61555	79670
Prolactin-3B1 OS=Mus musculus OX=10090 GN=Prl3b1 PE=1 SV=1	Prl3b1	69691	75897	66948
Papilin OS=Mus musculus OX=10090 GN=Papln PE=2 SV=2	Papln	72388	72331	67599
Integrin beta-3 OS=Mus musculus OX=10090 GN=Itgb3 PE=1 SV=2	Itgb3	72114	71576	68151
Serine protease inhibitor Kazal-type 1 OS=Mus musculus OX=10090 GN=Spink1 PE=1 SV=1	Spink1	70461	64840	74783
Insulin-like growth factor-binding protein 5 OS=Mus musculus OX=10090 GN=Igfbp5 PE=1 SV=1	Igfbp5	67115	70990	71206
Coagulation factor X OS=Mus musculus OX=10090 GN=F10 PE=1 SV=1	F10	67405	67992	71574
Glutathione peroxidase 3 OS=Mus musculus OX=10090 GN=Gpx3 PE=1 SV=2	Gpx3	79743	59769	65596
Angiopoietin-related protein 6 OS=Mus musculus OX=10090 GN=Angptl6 PE=2 SV=1	Angptl6	61934	65662	76319
Integrin alpha-IIb OS=Mus musculus OX=10090 GN=Itga2b PE=1 SV=2	Itga2b	65943	71609	63469
Tropomyosin alpha-3 chain OS=Mus musculus OX=10090 GN=Tpm3 PE=1 SV=3	Tpm3	71341	64707	62237
Suprabasin OS=Mus musculus OX=10090 GN=Sbsn PE=2 SV=1	Sbsn	61983	62258	66790
Coagulation factor VII OS=Mus musculus OX=10090 GN=F7 PE=1 SV=1	F7	60251	58717	62572
Complement C1q tumor necrosis factor-related protein 3 OS=Mus musculus OX=10090 GN=C1qtnf3 PE=2 SV=1	C1qtnf3	58042	57603	65036
Ig kappa chain V-V region MOPC 41 OS=Mus musculus OX=10090 GN=Gm5571 PE=1 SV=1	Gm5571	57299	55539	64448
Endoplasmic reticulum chaperone BiP OS=Mus musculus OX=10090 GN=Hspa5 PE=1 SV=3	Hspa5	63774	52597	57939
Four and a half LIM domains protein 1 OS=Mus musculus OX=10090 GN=Fhl1 PE=1 SV=3	Fhl1	50539	58595	63843
Sushi, von Willebrand factor type A, EGF and pentraxin domain-containing protein 1 OS=Mus musculus OX=10090 GN=Svep1 PE=1 SV=1	Svep1	53803	55426	62045
Lipoprotein lipase OS=Mus musculus OX=10090 GN=Lpl PE=1 SV=3	Lpl	57997	55273	57791
Angiopoietin-related protein 3 OS=Mus musculus OX=10090 GN=Angptl3 PE=1 SV=1	Angptl3	55735	55209	59379
Ubiquitin-60S ribosomal protein L40 OS=Mus musculus OX=10090 GN=Uba52 PE=1 SV=2	Uba52	52152	57299	60246
Protein CTLA-2-alpha OS=Mus musculus OX=10090 GN=Ctla2a PE=2 SV=2	Ctla2a	54695	54048	51084
Lactotransferrin OS=Mus musculus OX=10090 GN=Ltf PE=1 SV=4	Ltf	51230	51196	54669
Collectin-10 OS=Mus musculus OX=10090 GN=Colec10 PE=2 SV=1	Colec10	79294	76387	0
Talin-1 OS=Mus musculus OX=10090 GN=Tln1 PE=1 SV=2	Tln1	51604	52834	48556
55 kDa erythrocyte membrane protein OS=Mus musculus OX=10090 GN=Mpp1 PE=1 SV=1	Mpp1	53201	54768	44875
Moesin OS=Mus musculus OX=10090 GN=Msn PE=1 SV=3	Msn	49793	50046	52132
Prolactin-8A9 OS=Mus musculus OX=10090 GN=Prl8a9 PE=2 SV=1	Prl8a9	44103	47718	57911
Proprotein convertase subtilisin/kexin type 9 OS=Mus musculus OX=10090 GN=Pcsk9 PE=1 SV=2	Pcsk9	41445	55104	52892
14-3-3 protein zeta/delta OS=Mus musculus OX=10090 GN=Ywhaz PE=1 SV=1	Ywhaz	54105	45706	49267
Osteopontin OS=Mus musculus OX=10090 GN=Spp1 PE=1 SV=1	Spp1	45776	49768	52960
Pro-epidermal growth factor OS=Mus musculus OX=10090 GN=Egf PE=1 SV=2	Egf	48417	46150	52992
Guanine nucleotide-binding protein G(i) subunit alpha-2 OS=Mus musculus OX=10090 GN=Gnai2 PE=1 SV=5	Gnai2	48662	49765	41012
Phosphatidylinositol-glycan-specific phospholipase D OS=Mus musculus OX=10090 GN=Gpld1 PE=1 SV=1	Gpld1	47468	45998	43176
Calmodulin-3 OS=Mus musculus OX=10090 GN=Calm3 PE=1 SV=1	Calm3	59974	39460	35808
Mannose-binding protein A OS=Mus musculus OX=10090 GN=Mbl1 PE=1 SV=1	Mbl1	46394	40731	46212
Insulin-like growth factor-binding protein 7 OS=Mus musculus OX=10090 GN=Igfbp7 PE=1 SV=3	Igfbp7	44976	39317	47929
Stomatin OS=Mus musculus OX=10090 GN=Stom PE=1 SV=3	Stom	40201	41681	49222
Basigin OS=Mus musculus OX=10090 GN=Bsg PE=1 SV=2	Bsg	44931	44490	39339
Protein-glutamine gamma-glutamyltransferase 2 OS=Mus musculus OX=10090 GN=Tgm2 PE=1 SV=4	Tgm2	41835	42153	44196
Mannan-binding lectin serine protease 2 OS=Mus musculus OX=10090 GN=Masp2 PE=1 SV=1	Masp2	38831	40870	48160
Neutrophilic granule protein OS=Mus musculus OX=10090 GN=Ngp PE=1 SV=1	Ngp	0	54425	67483
Insulin-like 3 OS=Mus musculus OX=10090 GN=Insl3 PE=1 SV=2	Insl3	40561	39533	41543
Coagulation factor VIII OS=Mus musculus OX=10090 GN=F8 PE=2 SV=2	F8	36661	38937	44060
Pleckstrin OS=Mus musculus OX=10090 GN=Plek PE=1 SV=1	Plek	56990	61292	0
Protein 4.1 OS=Mus musculus OX=10090 GN=Epb41 PE=1 SV=2	Epb41	40280	45979	31235
Lysozyme C-1 OS=Mus musculus OX=10090 GN=Lyz1 PE=1 SV=1	Lyz1	35970	37989	43098
Angiopoietin-1 OS=Mus musculus OX=10090 GN=Angpt1 PE=1 SV=2	Angpt1	35369	39594	40225
Tartrate-resistant acid phosphatase type 5 OS=Mus musculus OX=10090 GN=Acp5 PE=1 SV=2	Acp5	39048	39822	34183
Cofilin-1 OS=Mus musculus OX=10090 GN=Cfl1 PE=1 SV=3	Cfl1	47879	23429	37904
Platelet glycoprotein 4 OS=Mus musculus OX=10090 GN=Cd36 PE=1 SV=2	Cd36	37953	33102	33745
Procollagen C-endopeptidase enhancer 1 OS=Mus musculus OX=10090 GN=Pcolce PE=1 SV=2	Pcolce	52033	0	51454
Ig kappa chain V-V region MOPC 149 OS=Mus musculus OX=10090 PE=1 SV=1	--	30329	33837	35956
Complement C1q and tumor necrosis factor-related protein 9 OS=Mus musculus OX=10090 GN=C1qtnf9 PE=1 SV=1	C1qtnf9	27504	32621	32317
Transgelin OS=Mus musculus OX=10090 GN=Tagln PE=1 SV=3	Tagln	30696	29256	32315
Prolactin-2B1 OS=Mus musculus OX=10090 GN=Prl2b1 PE=2 SV=1	Prl2b1	29550	31327	31240
Serum amyloid A-1 protein OS=Mus musculus OX=10090 GN=Saa1 PE=1 SV=2	Saa1	29493	31035	30460
Inter-alpha-trypsin inhibitor heavy chain H3 OS=Mus musculus OX=10090 GN=Itih3 PE=1 SV=3	Itih3	26910	28001	34093
Tubulin alpha-1B chain OS=Mus musculus OX=10090 GN=Tuba1b PE=1 SV=2	Tuba1b	69152	18427	0
Peroxidasin homolog OS=Mus musculus OX=10090 GN=Pxdn PE=1 SV=2	Pxdn	26296	27612	32082
ATP synthase subunit alpha, mitochondrial OS=Mus musculus OX=10090 GN=Atp5f1a PE=1 SV=1	Atp5f1a	29584	31129	24795
Ectonucleotide pyrophosphatase/phosphodiesterase family member 2 OS=Mus musculus OX=10090 GN=Enpp2 PE=1 SV=3	Enpp2	24086	23880	36229
Cadherin-5 OS=Mus musculus OX=10090 GN=Cdh5 PE=1 SV=2	Cdh5	26287	26925	28587
Leukocyte cell-derived chemotaxin-2 OS=Mus musculus OX=10090 GN=Lect2 PE=1 SV=1	Lect2	25400	24068	29066
Procathepsin L OS=Mus musculus OX=10090 GN=Ctsl PE=1 SV=2	Ctsl	19926	15805	41865
Cysteine and glycine-rich protein 1 OS=Mus musculus OX=10090 GN=Csrp1 PE=1 SV=3	Csrp1	22661	27704	26412
Guanylate cyclase activator 2B OS=Mus musculus OX=10090 GN=Guca2b PE=1 SV=2	Guca2b	19170	22798	34741
Bone morphogenetic protein 1 OS=Mus musculus OX=10090 GN=Bmp1 PE=1 SV=2	Bmp1	25095	27259	19923
Platelet-activating factor acetylhydrolase OS=Mus musculus OX=10090 GN=Pla2g7 PE=1 SV=2	Pla2g7	20400	23324	28210
Trem-like transcript 1 protein OS=Mus musculus OX=10090 GN=Treml1 PE=1 SV=2	Treml1	35033	36134	0
ATP synthase subunit beta, mitochondrial OS=Mus musculus OX=10090 GN=Atp5f1b PE=1 SV=2	Atp5f1b	22204	27513	16924
Monocarboxylate transporter 1 OS=Mus musculus OX=10090 GN=Slc16a1 PE=1 SV=1	Slc16a1	0	32548	23065
Prorelaxin 1 OS=Mus musculus OX=10090 GN=Rln1 PE=1 SV=1	Rln1	24738	0	27056
Biglycan OS=Mus musculus OX=10090 GN=Bgn PE=1 SV=1	Bgn	23870	24820	0
Tropomyosin alpha-4 chain OS=Mus musculus OX=10090 GN=Tpm4 PE=1 SV=3	Tpm4	13663	17472	13555
Alpha-enolase OS=Mus musculus OX=10090 GN=Eno1 PE=1 SV=3	Eno1	21391	17943	0
Basement membrane-specific heparan sulfate proteoglycan core protein OS=Mus musculus OX=10090 GN=Hspg2 PE=1 SV=1	Hspg2	23188	15496	0
Prolactin-inducible protein homolog OS=Mus musculus OX=10090 GN=Pip PE=2 SV=3	Pip	9562.9	0	17092
		5.89278e+08	587057997	625348268

## Sheet: FBS
Table S2. Protein mass spectrometry revealed the proteins binding to GDYO in FBS, Related to Figure 4.
Protein accession	Protein description	Gene name	LFQ intensity GDYO_M1	LFQ intensity GDYO_M2	LFQ intensity GDYO_M3
P60712	Actin, cytoplasmic 1 OS=Bos taurus OX=9913 GN=ACTB PE=1 SV=1	ACTB	15596000	19121000	16065000
P02465	Collagen alpha-2(I) chain OS=Bos taurus OX=9913 GN=COL1A2 PE=1 SV=2	COL1A2	9357300	10351000	10680000
P02453	Collagen alpha-1(I) chain OS=Bos taurus OX=9913 GN=COL1A1 PE=1 SV=3	COL1A1	7935700	8223900	8528000
P01035	Cystatin-C OS=Bos taurus OX=9913 GN=CST3 PE=1 SV=2	CST3	6134900	8640300	9163300
P07589	Fibronectin OS=Bos taurus OX=9913 GN=FN1 PE=1 SV=4	FN1	7488800	7805100	7761500
P82943	Regakine-1 OS=Bos taurus OX=9913 PE=1 SV=2	REG1	6259600	7168300	7115000
P01888	Beta-2-microglobulin OS=Bos taurus OX=9913 GN=B2M PE=1 SV=2	B2M	8356300	6485500	5305500
E1BI98	Collagen type VI alpha 1 chain OS=Bos taurus OX=9913 GN=COL6A1 PE=1 SV=1	COL6A1	5088600	6912200	7206800
P62935	Peptidyl-prolyl cis-trans isomerase A OS=Bos taurus OX=9913 GN=PPIA PE=1 SV=2	PPIA	5683200	7085000	6055600
P18902	Retinol-binding protein 4 OS=Bos taurus OX=9913 GN=RBP4 PE=1 SV=1	RBP4	5763000	6162300	6590100
G3N076	TBC1 domain family member 16 OS=Bos taurus OX=9913 GN=TBC1D16 PE=4 SV=2	TBC1D16	4569700	6890300	7001200
D1Z308	Periostin OS=Bos taurus OX=9913 GN=POSTN PE=1 SV=2	POSTN	5655000	6431200	5976800
A0A3Q1MHU8	Complement factor properdin OS=Bos taurus OX=9913 GN=CFP PE=4 SV=1	CFP	5375300	5779400	6038000
Q3SWW8	Thrombospondin-4 OS=Bos taurus OX=9913 GN=THBS4 PE=2 SV=1	THBS4	5044800	5527400	6056100
P13384	Insulin-like growth factor-binding protein 2 OS=Bos taurus OX=9913 GN=IGFBP2 PE=1 SV=2	IGFBP2	4887200	4987900	5587500
O46375	Transthyretin OS=Bos taurus OX=9913 GN=TTR PE=1 SV=1	TTR	5297200	4185000	4854000
Q3SZZ9	FGG protein OS=Bos taurus OX=9913 GN=FGG PE=2 SV=1	FGG	4893500	4761000	4391100
A0A3Q1LI40	Complement component C7 OS=Bos taurus OX=9913 GN=C7 PE=3 SV=1	C7	4507700	3804500	4398700
E1B726	Plasminogen OS=Bos taurus OX=9913 GN=PLG PE=3 SV=2	PLG	3978600	4133400	4500000
Q5E9F5	Transgelin-2 OS=Bos taurus OX=9913 GN=TAGLN2 PE=2 SV=3	TAGLN2	5194400	3376800	3516600
Q8SPP7	Peptidoglycan recognition protein 1 OS=Bos taurus OX=9913 GN=PGLYRP1 PE=1 SV=1	PGLYRP1	3846400	3465700	4512500
G3X6N3	Beta-1 metal-binding globulin OS=Bos taurus OX=9913 GN=TF PE=1 SV=2	TF	5142800	3269400	3046000
A0A3Q1NJB1	Ceruloplasmin OS=Bos taurus OX=9913 GN=CP PE=1 SV=1	CP	3528100	3858100	3885900
A0A3Q1LKE5	Tenascin C OS=Bos taurus OX=9913 GN=TNC PE=3 SV=1	TNC	3165100	3818300	3837100
P19035	Apolipoprotein C-III OS=Bos taurus OX=9913 GN=APOC3 PE=1 SV=2	APOC3	3568700	3972000	3230000
Q2HJB6	Procollagen C-endopeptidase enhancer OS=Bos taurus OX=9913 GN=PCOLCE PE=2 SV=1	PCOLCE	3446100	3696700	3575300
G3MZI7	Collagen type V alpha 1 chain OS=Bos taurus OX=9913 GN=COL5A1 PE=4 SV=2	COL5A1	3263100	3987200	3461500
P20959	Insulin-like growth factor-binding protein 3 OS=Bos taurus OX=9913 GN=IGFBP3 PE=1 SV=3	IGFBP3	3814200	3471800	3349300
E1BB91	Collagen type VI alpha 3 chain OS=Bos taurus OX=9913 GN=COL6A3 PE=1 SV=2	COL6A3	3110500	3777800	3609800
E1BDW7	Hepatocyte growth factor-like protein OS=Bos taurus OX=9913 GN=MST1 PE=3 SV=2	MST1	3548700	2440900	4203200
F1MER7	Heparan sulfate proteoglycan 2 OS=Bos taurus OX=9913 GN=HSPG2 PE=1 SV=2	HSPG2	2924300	3709400	3530600
Q08DQ6	Zyxin OS=Bos taurus OX=9913 GN=ZYX PE=1 SV=1	ZYX	2596800	3399600	3275900
A0A3Q1LPG0	Uncharacterized protein OS=Bos taurus OX=9913 PE=1 SV=1	--	2318600	3087300	3358000
A0A3Q1LWV8	Ig-like domain-containing protein OS=Bos taurus OX=9913 PE=1 SV=1	--	3470700	2196400	3013900
F1MX81	Receptor protein-tyrosine kinase OS=Bos taurus OX=9913 GN=TIE1 PE=4 SV=2	TIE1	2602800	2684600	2827400
P02459	Collagen alpha-1(II) chain OS=Bos taurus OX=9913 GN=COL2A1 PE=1 SV=4	COL2A1	2437400	2735200	2865000
F1MMQ8	Spectrin alpha, erythrocytic 1 OS=Bos taurus OX=9913 GN=SPTA1 PE=3 SV=3	SPTA1	2292200	2815200	2850500
E1BNR0	Apolipoprotein B OS=Bos taurus OX=9913 GN=APOB PE=1 SV=3	APOB	2229400	2392600	2330900
P07456	Insulin-like growth factor II OS=Bos taurus OX=9913 GN=IGF2 PE=1 SV=4	IGF2	2035700	2504600	2406300
F1N102	Complement component 8 subunit beta OS=Bos taurus OX=9913 GN=C8B PE=3 SV=3	C8B	2092000	2264500	2416600
F1MNV5	Kininogen-1 OS=Bos taurus OX=9913 GN=KNG1 PE=4 SV=2	KNG1	2510200	2210200	2043800
A0A3Q1LSP4	Complement C8 alpha chain OS=Bos taurus OX=9913 GN=C8A PE=3 SV=1	C8A	2221400	2350700	2116400
A0A3Q1M7H6	Contactin-1 OS=Bos taurus OX=9913 GN=CNTN1 PE=3 SV=1	CNTN1	1901600	2251200	2300700
Q05718	Insulin-like growth factor-binding protein 6 OS=Bos taurus OX=9913 GN=IGFBP6 PE=2 SV=2	IGFBP6	2305300	2021400	2111700
Q6URK6	Cadherin-5 OS=Bos taurus OX=9913 GN=CDH5 PE=2 SV=1	CDH5	1662600	2083200	2170400
Q2KIV9	Complement C1q subcomponent subunit B OS=Bos taurus OX=9913 GN=C1QB PE=1 SV=1	C1QB	1744700	2048200	2005600
A0A3Q1MUA3	Collagen type XV alpha 1 chain OS=Bos taurus OX=9913 GN=COL15A1 PE=4 SV=1	COL15A1	2028600	1660100	2049600
Q27967	Secreted phosphoprotein 24 OS=Bos taurus OX=9913 GN=SPP2 PE=1 SV=2	SPP2	2026100	1738600	1934900
E1BJ49	Mannan binding lectin serine peptidase 2 OS=Bos taurus OX=9913 GN=MASP2 PE=4 SV=3	MASP2	1685800	1950900	1916800
A0A3Q1MLQ7	Talin 1 OS=Bos taurus OX=9913 GN=TLN1 PE=1 SV=1	TLN1	1688100	1932900	1929700
Q05716	Insulin-like growth factor-binding protein 4 OS=Bos taurus OX=9913 GN=IGFBP4 PE=2 SV=1	IGFBP4	1802600	1802000	1853400
Q9TTJ5	Regucalcin OS=Bos taurus OX=9913 GN=RGN PE=2 SV=1	RGN	1473900	1941200	1913600
E1B9F6	Elongation factor 1-alpha OS=Bos taurus OX=9913 PE=3 SV=3	--	1607800	1807500	1868800
A5D7L1	C-type lectin domain containing 11A OS=Bos taurus OX=9913 GN=CLEC11A PE=2 SV=1	CLEC11A	1544500	1809000	1749400
F1MC45	Uncharacterized protein OS=Bos taurus OX=9913 GN=LOC100336868 PE=4 SV=3	LOC100336868	1746500	1254000	2034200
A0A5H1ZRH6	Cadherin-2 OS=Bos taurus OX=9913 GN=CDH2 PE=4 SV=1	CDH2	1385600	1837500	1781900
F1MBC5	Christmas factor OS=Bos taurus OX=9913 GN=F9 PE=4 SV=3	F9	1431700	1766600	1714600
Q3SYV4	Adenylyl cyclase-associated protein 1 OS=Bos taurus OX=9913 GN=CAP1 PE=2 SV=3	CAP1	1324100	1576600	1637600
F1N401	Collagen alpha-1(XII) chain OS=Bos taurus OX=9913 GN=COL12A1 PE=4 SV=3	COL12A1	1431500	1508900	1552800
P22226	Cathelicidin-1 OS=Bos taurus OX=9913 GN=CATHL1 PE=1 SV=2	CATHL1	1380500	1533200	1331100
P80425	Fatty acid-binding protein, liver OS=Bos taurus OX=9913 GN=FABP1 PE=1 SV=1	FABP1	1259000	1375700	1368600
Q9XSJ4	Alpha-enolase OS=Bos taurus OX=9913 GN=ENO1 PE=1 SV=4	ENO1	1202000	1461600	1306000
A0A3Q1N9Y5	Sulfhydryl oxidase OS=Bos taurus OX=9913 GN=QSOX1 PE=3 SV=1	QSOX1	1183700	1435100	1307800
F1N0R5	von Willebrand factor OS=Bos taurus OX=9913 GN=VWF PE=4 SV=3	VWF	1189800	1319600	1391900
A0A3B0IZF8	Adiponectin B OS=Bos taurus OX=9913 GN=C1QC PE=4 SV=1	C1QC	992950	1486700	1396200
A0A3Q1NNK1	Periostin OS=Bos taurus OX=9913 GN=POSTN PE=1 SV=1	POSTN	1785000	982170	1080600
P37141	Glutathione peroxidase 3 OS=Bos taurus OX=9913 GN=GPX3 PE=2 SV=2	GPX3	959720	1429400	1446000
A0A3Q1M315	Uncharacterized protein OS=Bos taurus OX=9913 GN=LOC790886 PE=4 SV=1	LOC790886	1368800	1156600	1288900
Q3SX14	Gelsolin OS=Bos taurus OX=9913 GN=GSN PE=2 SV=1	GSN	913570	1502300	1389000
P00974	Pancreatic trypsin inhibitor OS=Bos taurus OX=9913 PE=1 SV=2	--	1655600	779550	1363400
Q09TE3	Insulin-like growth factor binding protein acid labile subunit OS=Bos taurus OX=9913 GN=IGFALS PE=2 SV=1	IGFALS	1142100	1160600	1285900
Q3MHL4	Adenosylhomocysteinase OS=Bos taurus OX=9913 GN=AHCY PE=2 SV=3	AHCY	1057900	1262900	1222900
F1N169	Filamin A OS=Bos taurus OX=9913 GN=FLNA PE=1 SV=3	FLNA	1000200	1258200	1241900
P10096	Glyceraldehyde-3-phosphate dehydrogenase OS=Bos taurus OX=9913 GN=GAPDH PE=1 SV=4	GAPDH	1060300	1299300	1124000
Q27965	Heat shock 70 kDa protein 1B OS=Bos taurus OX=9913 GN=HSPA1B PE=2 SV=1	HSPA1B	1001000	1265400	1187800
F1MVS9	Mannan binding lectin serine peptidase 1 OS=Bos taurus OX=9913 GN=MASP1 PE=4 SV=1	MASP1	1152400	1081800	1205200
A0A452DJ82	Rho GDP-dissociation inhibitor 1 OS=Bos taurus OX=9913 GN=ARHGDIA PE=3 SV=1	ARHGDIA	767970	1195200	1137100
A0A3Q1M0W4	Transforming growth factor beta receptor 3 OS=Bos taurus OX=9913 GN=TGFBR3 PE=4 SV=1	TGFBR3	981110	1126300	947790
F1MW44	Coagulation factor XIII A chain OS=Bos taurus OX=9913 GN=F13A1 PE=3 SV=2	F13A1	936110	1011900	979360
F1MPP2	Insulin like growth factor binding protein 7 OS=Bos taurus OX=9913 GN=IGFBP7 PE=4 SV=2	IGFBP7	870670	1050400	936070
Q5DPW9	Cystatin E/M OS=Bos taurus OX=9913 GN=CST6 PE=4 SV=1	CST6	815180	1049400	964570
Q3ZC30	Sulfotransferase OS=Bos taurus OX=9913 GN=SULT1E1 PE=2 SV=1	SULT1E1	859170	984330	978490
Q5E9C0	Ras suppressor protein 1 OS=Bos taurus OX=9913 GN=RSU1 PE=2 SV=1	RSU1	878790	1049400	893320
A2VE41	EGF containing fibulin extracellular matrix protein 1 OS=Bos taurus OX=9913 GN=EFEMP1 PE=1 SV=1	EFEMP1	961700	884350	948470
Q2KJ63	Plasma kallikrein OS=Bos taurus OX=9913 GN=KLKB1 PE=2 SV=1	KLKB1	900980	919570	956250
P19120	Heat shock cognate 71 kDa protein OS=Bos taurus OX=9913 GN=HSPA8 PE=1 SV=2	HSPA8	773070	1006300	917010
A7Z014	TKT protein OS=Bos taurus OX=9913 GN=TKT PE=1 SV=1	TKT	762500	1028100	893580
P19034	Apolipoprotein C-II OS=Bos taurus OX=9913 GN=APOC2 PE=1 SV=2	APOC2	1085700	840470	727610
F1MXR3	ADAMTS like 4 OS=Bos taurus OX=9913 GN=ADAMTSL4 PE=4 SV=1	ADAMTSL4	983370	787380	866590
F1N6W9	Collagen type XVIII alpha 1 chain OS=Bos taurus OX=9913 GN=COL18A1 PE=4 SV=3	COL18A1	898860	788320	946250
A0A3Q1NEH4	Reticulocalbin-3 OS=Bos taurus OX=9913 GN=RCN3 PE=4 SV=1	RCN3	1026600	622910	983660
A7MB82	Adiponectin M OS=Bos taurus OX=9913 GN=C1QTNF3 PE=2 SV=1	C1QTNF3	804500	838800	934690
P00743	Coagulation factor X OS=Bos taurus OX=9913 GN=F10 PE=1 SV=1	F10	894020	810990	861660
Q58CS8	N-acetylglucosamine-1-phosphotransferase subunit gamma OS=Bos taurus OX=9913 GN=GNPTG PE=1 SV=4	GNPTG	678880	989250	894750
A0A3Q1N521	Neogenin 1 OS=Bos taurus OX=9913 GN=NEO1 PE=3 SV=1	NEO1	729170	825770	932080
F1MMJ5	Fermitin family homolog 3 OS=Bos taurus OX=9913 GN=FERMT3 PE=3 SV=3	FERMT3	739300	926920	785550
Q5E998	Cathepsin L2 OS=Bos taurus OX=9913 GN=CTSV PE=2 SV=1	CTSV	721100	871220	798200
Q3ZC85	Plasmalemma vesicle associated protein OS=Bos taurus OX=9913 GN=PLVAP PE=2 SV=1	PLVAP	746140	839850	800030
Q3T0A3	Complement factor D OS=Bos taurus OX=9913 GN=CFD PE=2 SV=1	CFD	755710	869680	739500
F1MLW8	Uncharacterized protein OS=Bos taurus OX=9913 GN=LOC100847119 PE=1 SV=2	LOC100847119	0	982950	1348700
Q05717	Insulin-like growth factor-binding protein 5 OS=Bos taurus OX=9913 GN=IGFBP5 PE=2 SV=2	IGFBP5	660660	805610	844180
Q28035	Glutathione S-transferase A1 OS=Bos taurus OX=9913 GN=GSTA1 PE=2 SV=3	GSTA1	680960	784910	797920
A5D984	Pyruvate kinase OS=Bos taurus OX=9913 GN=PKM PE=1 SV=1	PKM	630310	833930	729850
A0A3Q1NGJ6	Syntaxin-7 OS=Bos taurus OX=9913 GN=STX7 PE=3 SV=1	STX7	605420	770620	734720
A0A3Q1LS74	Complement factor H OS=Bos taurus OX=9913 GN=CFH PE=4 SV=1	CFH	594340	758910	754100
A5PK77	SERPINA11 protein OS=Bos taurus OX=9913 GN=SERPINA11 PE=2 SV=1	SERPINA11	541510	755470	767880
F1N5L6	Desmocollin-3 OS=Bos taurus OX=9913 GN=DSC3 PE=4 SV=3	DSC3	662800	679820	701390
Q0VCP3	Olfactomedin-like protein 3 OS=Bos taurus OX=9913 GN=OLFML3 PE=2 SV=1	OLFML3	612380	722370	660420
E1BCW0	HGF activator OS=Bos taurus OX=9913 GN=HGFAC PE=4 SV=3	HGFAC	865290	552230	576080
G3N019	Transmembrane protein 132C OS=Bos taurus OX=9913 GN=TMEM132C PE=3 SV=2	TMEM132C	601380	707050	677270
F1N0K0	Collagen alpha-1(XI) chain OS=Bos taurus OX=9913 GN=COL11A1 PE=4 SV=3	COL11A1	853180	577570	529500
F1MKG2	Collagen type VI alpha 2 chain OS=Bos taurus OX=9913 GN=COL6A2 PE=1 SV=3	COL6A2	543210	686910	708360
Q2KJD0	Tubulin beta-5 chain OS=Bos taurus OX=9913 GN=TUBB5 PE=2 SV=1	TUBB5	677760	846940	369620
A0A3Q1LQU4	Alpha-dystroglycan OS=Bos taurus OX=9913 GN=DAG1 PE=4 SV=1	DAG1	513200	671510	704970
A0A3Q1M6N6	Coagulation factor XII OS=Bos taurus OX=9913 GN=F12 PE=4 SV=1	F12	566590	637800	682050
G3MZT8	Latent transforming growth factor beta binding protein 4 OS=Bos taurus OX=9913 GN=LTBP4 PE=4 SV=2	LTBP4	585060	612690	662280
A0A3Q1NDG3	Cyclic nucleotide-gated cation channel alpha-3 OS=Bos taurus OX=9913 GN=CNGA3 PE=4 SV=1	CNGA3	0	871250	936160
P55906	Transforming growth factor-beta-induced protein ig-h3 OS=Bos taurus OX=9913 GN=TGFBI PE=1 SV=2	TGFBI	536530	627110	629460
E1BN89	Cytokine like 1 OS=Bos taurus OX=9913 GN=CYTL1 PE=4 SV=2	CYTL1	1107200	0	678530
Q5E9Z2	Hyaluronan-binding protein 2 OS=Bos taurus OX=9913 GN=HABP2 PE=2 SV=1	HABP2	686440	565060	522390
Q29RU4	Complement component C6 OS=Bos taurus OX=9913 GN=C6 PE=2 SV=1	C6	573900	553340	622540
A0A140T851	Vitamin K-dependent protein C OS=Bos taurus OX=9913 GN=PROC PE=4 SV=2	PROC	572250	530440	626900
P33072	Protein-lysine 6-oxidase OS=Bos taurus OX=9913 GN=LOX PE=1 SV=3	LOX	579880	332630	813560
F1MPK6	Tenascin XB OS=Bos taurus OX=9913 GN=TNXB PE=3 SV=3	TNXB	504190	622620	587920
Q2TA49	Vasodilator-stimulated phosphoprotein OS=Bos taurus OX=9913 GN=VASP PE=2 SV=3	VASP	562090	603980	537610
Q2HJ49	Moesin OS=Bos taurus OX=9913 GN=MSN PE=2 SV=3	MSN	615940	522810	556450
A0A3Q1MRQ2	Complement C8 gamma chain OS=Bos taurus OX=9913 GN=C8G PE=3 SV=1	C8G	474930	582020	631510
A0A3Q1MQ68	Dihydropyrimidinase-related protein 2 OS=Bos taurus OX=9913 GN=DPYSL2 PE=1 SV=1	DPYSL2	487280	649870	549530
A0A3Q1MR54	Complement C8 gamma chain OS=Bos taurus OX=9913 GN=C8G PE=4 SV=1	C8G	798750	589370	291990
Q2HJH9	Programmed cell death protein 5 OS=Bos taurus OX=9913 GN=PDCD5 PE=2 SV=3	PDCD5	477090	626350	531000
F1MAZ4	Chordin like 1 OS=Bos taurus OX=9913 GN=CHRDL1 PE=4 SV=2	CHRDL1	494990	529400	588770
Q5E9F7	Cofilin-1 OS=Bos taurus OX=9913 GN=CFL1 PE=2 SV=3	CFL1	529330	529130	541570
F1MGX7	Immunoglobulin superfamily DCC subclass member 4 OS=Bos taurus OX=9913 GN=IGDCC4 PE=4 SV=3	IGDCC4	355210	577490	656820
Q3SZB7	Fructose-1,6-bisphosphatase 1 OS=Bos taurus OX=9913 GN=FBP1 PE=2 SV=3	FBP1	453050	594940	537380
A0A3Q1NNJ3	Flavin reductase (NADPH) OS=Bos taurus OX=9913 GN=BLVRB PE=1 SV=1	BLVRB	407020	638400	538660
Q9TS87	Transgelin OS=Bos taurus OX=9913 GN=TAGLN PE=1 SV=4	TAGLN	469530	585960	528080
A6QNS6	NID1 protein OS=Bos taurus OX=9913 GN=NID1 PE=2 SV=1	NID1	467480	545650	565490
A0A3Q1MNN6	Uncharacterized protein OS=Bos taurus OX=9913 GN=LOC506828 PE=3 SV=1	LOC506828	471850	513480	544910
P00975	Serum basic protease inhibitor OS=Bos taurus OX=9913 PE=1 SV=1	--	705300	383600	441010
A0A452DHZ5	Nucleobindin-1 OS=Bos taurus OX=9913 GN=NUCB1 PE=3 SV=1	NUCB1	454780	520530	539540
C0HLN2	Collagen alpha-2(IX) chain OS=Bos taurus OX=9913 GN=COL9A2 PE=1 SV=1	COL9A2	370640	625060	494110
Q3SYU6	Calponin-2 OS=Bos taurus OX=9913 GN=CNN2 PE=2 SV=3	CNN2	457340	499910	519230
F1MVP0	ADAM metallopeptidase with thrombospondin type 1 motif 13 OS=Bos taurus OX=9913 GN=ADAMTS13 PE=4 SV=3	ADAMTS13	476160	460540	497230
A4IFA5	VASN protein OS=Bos taurus OX=9913 GN=VASN PE=2 SV=1	VASN	488830	448420	495580
Q3T0S5	Fructose-bisphosphate aldolase B OS=Bos taurus OX=9913 GN=ALDOB PE=2 SV=1	ALDOB	475890	468610	476890
A0A452DI46	Alpha-mannosidase OS=Bos taurus OX=9913 GN=MAN2B1 PE=3 SV=1	MAN2B1	413640	498670	500510
Q9BGI3	Peroxiredoxin-2 OS=Bos taurus OX=9913 GN=PRDX2 PE=2 SV=1	PRDX2	433390	512190	464030
F1MJH0	Serine peptidase inhibitor Kazal type 5 OS=Bos taurus OX=9913 GN=SPINK5 PE=4 SV=3	SPINK5	409100	514380	460410
A6H7E3	PDZ and LIM domain 1 OS=Bos taurus OX=9913 GN=PDLIM1 PE=1 SV=1	PDLIM1	408120	546230	423530
P31976	Ezrin OS=Bos taurus OX=9913 GN=EZR PE=1 SV=2	EZR	412860	515780	442620
P80189	Lysozyme C, non-stomach isozyme OS=Bos taurus OX=9913 GN=LYS PE=2 SV=4	LYS	421170	461350	481420
P16368	Metalloproteinase inhibitor 2 OS=Bos taurus OX=9913 GN=TIMP2 PE=1 SV=2	TIMP2	340770	526760	490470
Q2KJH4	WD repeat-containing protein 1 OS=Bos taurus OX=9913 GN=WDR1 PE=2 SV=3	WDR1	373040	505340	479050
P23805	Conglutinin OS=Bos taurus OX=9913 GN=CGN1 PE=1 SV=2	CGN1	440090	435400	454760
Q5E9I4	Alpha-1,3-mannosyl-glycoprotein 2-beta-N-acetylglucosaminyltransferase OS=Bos taurus OX=9913 GN=MGAT1 PE=2 SV=1	MGAT1	348830	482310	490810
Q17QI3	Acetyl-CoA acetyltransferase 2 OS=Bos taurus OX=9913 GN=ACAT2 PE=1 SV=1	ACAT2	322870	504710	483770
P00432	Catalase OS=Bos taurus OX=9913 GN=CAT PE=1 SV=3	CAT	350070	487020	470890
A0A3Q1MVL8	A disintegrin and metalloproteinase with thrombospondin motifs 2 OS=Bos taurus OX=9913 GN=ADAMTS2 PE=4 SV=1	ADAMTS2	308190	557230	424960
Q5EAD2	D-3-phosphoglycerate dehydrogenase OS=Bos taurus OX=9913 GN=PHGDH PE=2 SV=3	PHGDH	347070	509190	433190
Q5E9E3	Complement C1q subcomponent subunit A OS=Bos taurus OX=9913 GN=C1QA PE=2 SV=1	C1QA	386740	458070	443260
A2VE99	Septin-11 OS=Bos taurus OX=9913 GN=SEPTIN11 PE=2 SV=1	SEPTIN11	386530	469110	425360
A0A3Q1M299	CD109 molecule OS=Bos taurus OX=9913 GN=CD109 PE=3 SV=1	CD109	458190	543720	272060
P07107	Acyl-CoA-binding protein OS=Bos taurus OX=9913 GN=DBI PE=1 SV=2	DBI	352740	483350	437190
A0A3Q1LG82	Fibronectin type III domain containing 1 OS=Bos taurus OX=9913 GN=FNDC1 PE=4 SV=1	FNDC1	461920	512130	295220
Q3ZBD9	Microtubule-associated protein RP/EB family member 1 OS=Bos taurus OX=9913 GN=MAPRE1 PE=2 SV=3	MAPRE1	327290	528270	413060
Q95116	Thrombospondin-2 OS=Bos taurus OX=9913 GN=THBS2 PE=2 SV=2	THBS2	373190	402670	478400
Q9TU03	Rho GDP-dissociation inhibitor 2 OS=Bos taurus OX=9913 GN=ARHGDIB PE=2 SV=3	ARHGDIB	383010	420530	432060
Q5NTB3	Coagulation factor XI OS=Bos taurus OX=9913 GN=F11 PE=1 SV=1	F11	374830	375260	473870
P35246	Pulmonary surfactant-associated protein D OS=Bos taurus OX=9913 GN=SFTPD PE=1 SV=2	SFTPD	337710	461180	414420
E1BNG2	alpha-1,2-Mannosidase OS=Bos taurus OX=9913 GN=MAN1A1 PE=3 SV=2	MAN1A1	393150	432950	384370
Q2TA29	Ras-related protein Rab-11A OS=Bos taurus OX=9913 GN=RAB11A PE=2 SV=3	RAB11A	329230	396330	471540
A0A3Q1LL32	Papilin, proteoglycan like sulfated glycoprotein OS=Bos taurus OX=9913 GN=PAPLN PE=4 SV=1	PAPLN	351380	416450	400400
Q6B855	Transketolase OS=Bos taurus OX=9913 GN=TKT PE=2 SV=1	TKT	733700	0	424410
A0A3Q1MUR2	Ig-like domain-containing protein OS=Bos taurus OX=9913 PE=4 SV=1	--	351020	443960	360750
A0A3Q1LNY4	Protein-tyrosine-phosphatase OS=Bos taurus OX=9913 GN=PTPRS PE=3 SV=1	PTPRS	322590	397520	433420
Q0VCX1	Complement C1s subcomponent OS=Bos taurus OX=9913 GN=C1S PE=2 SV=2	C1S	476220	294590	372520
O62644	Leukocyte cell-derived chemotaxin-2 OS=Bos taurus OX=9913 GN=LECT2 PE=1 SV=1	LECT2	350650	403610	372040
Q3SZP2	Microtubule-associated protein RP/EB family member 2 OS=Bos taurus OX=9913 GN=MAPRE2 PE=2 SV=1	MAPRE2	338080	381150	398000
P55052	Fatty acid-binding protein 5 OS=Bos taurus OX=9913 GN=FABP5 PE=1 SV=4	FABP5	372130	356320	378090
Q58DP6	Ribonuclease A family member 4 OS=Bos taurus OX=9913 GN=RNASE4 PE=2 SV=1	RNASE4	351270	371220	373990
A0A3Q1M5R4	L-lactate dehydrogenase OS=Bos taurus OX=9913 GN=LDHB PE=1 SV=1	LDHB	332310	346920	411830
F1N160	Uncharacterized protein OS=Bos taurus OX=9913 PE=4 SV=3	--	257000	342360	485780
Q29RU2	Oncoprotein-induced transcript 3 protein OS=Bos taurus OX=9913 GN=OIT3 PE=2 SV=1	OIT3	356870	398400	326570
P62958	Adenosine 5'-monophosphoramidase HINT1 OS=Bos taurus OX=9913 GN=HINT1 PE=1 SV=2	HINT1	335780	338050	407170
Q3SZV3	Elongation factor 1-gamma OS=Bos taurus OX=9913 GN=EEF1G PE=2 SV=1	EEF1G	325840	370050	378420
G3N148	Ig-like domain-containing protein OS=Bos taurus OX=9913 PE=4 SV=2	--	222790	704780	143710
G3N0V0	Uncharacterized protein OS=Bos taurus OX=9913 PE=1 SV=1	--	341690	294620	424890
Q27972	Chondroadherin OS=Bos taurus OX=9913 GN=CHAD PE=1 SV=1	CHAD	331900	391400	331790
P04815	Spleen trypsin inhibitor I OS=Bos taurus OX=9913 PE=1 SV=2	--	321110	360640	369070
P24591	Insulin-like growth factor-binding protein 1 OS=Bos taurus OX=9913 GN=IGFBP1 PE=2 SV=2	IGFBP1	455860	180570	380620
Q3SZC4	NSFL1 cofactor p47 OS=Bos taurus OX=9913 GN=NSFL1C PE=2 SV=1	NSFL1C	277000	389330	348850
Q2KJH6	Serpin H1 OS=Bos taurus OX=9913 GN=SERPINH1 PE=2 SV=1	SERPINH1	290730	352160	370150
A0A3Q1M5Q6	Extracellular matrix protein 1 OS=Bos taurus OX=9913 GN=ECM1 PE=4 SV=1	ECM1	330020	294610	386720
A0A3Q1LRG2	Cathelicidin 1 OS=Bos taurus OX=9913 GN=LOC112441458 PE=1 SV=1	LOC112441458	265980	411340	332660
A0A452DI85	Heat shock protein HSP 90-alpha OS=Bos taurus OX=9913 GN=HSP90AA1 PE=1 SV=1	HSP90AA1	343400	347030	318490
F1MD94	Matrilin 3 OS=Bos taurus OX=9913 GN=MATN3 PE=4 SV=2	MATN3	295780	342530	370130
Q0VCX2	Endoplasmic reticulum chaperone BiP OS=Bos taurus OX=9913 GN=HSPA5 PE=2 SV=1	HSPA5	292650	382180	325750
Q5E946	Parkinson disease protein 7 homolog OS=Bos taurus OX=9913 GN=PARK7 PE=2 SV=1	PARK7	267020	377630	343040
F1MTI7	Protein CutA OS=Bos taurus OX=9913 GN=CUTA PE=3 SV=1	CUTA	317240	430730	237040
A0A3Q1MCE8	Stathmin OS=Bos taurus OX=9913 GN=STMN1 PE=1 SV=1	STMN1	276780	368340	326060
G3MZE2	Non-specific serine/threonine protein kinase OS=Bos taurus OX=9913 GN=PAK2 PE=1 SV=2	PAK2	246310	364060	346470
A0A3Q1N764	Collectin-11 OS=Bos taurus OX=9913 GN=COLEC11 PE=4 SV=1	COLEC11	317250	399280	235870
Q3SZK8	Na(+)/H(+) exchange regulatory cofactor NHE-RF1 OS=Bos taurus OX=9913 GN=SLC9A3R1 PE=2 SV=1	SLC9A3R1	233730	391290	319580
A0A3Q1LTK0	Uncharacterized protein OS=Bos taurus OX=9913 GN=LOC789148 PE=3 SV=1	LOC789148	356900	260230	308490
A0A3S5ZPM3	6-phosphogluconate dehydrogenase, decarboxylating OS=Bos taurus OX=9913 GN=PGD PE=1 SV=1	PGD	272500	317450	326670
F1MWK8	Protein tyrosine kinase 7 (inactive) OS=Bos taurus OX=9913 GN=PTK7 PE=3 SV=2	PTK7	287640	278210	342170
O77834	Peroxiredoxin-6 OS=Bos taurus OX=9913 GN=PRDX6 PE=1 SV=3	PRDX6	235400	335040	336770
Q0P5K3	Ubiquitin-conjugating enzyme E2 N OS=Bos taurus OX=9913 GN=UBE2N PE=2 SV=1	UBE2N	236170	346510	316190
Q76LV1	Heat shock protein HSP 90-beta OS=Bos taurus OX=9913 GN=HSP90AB1 PE=2 SV=3	HSP90AB1	266950	313290	317590
A0A3Q1M0L5	Uncharacterized protein OS=Bos taurus OX=9913 PE=4 SV=1	--	316850	289890	290010
A0A3Q1MQZ5	Glycosyl-phosphatidylinositol-specific phospholipase D OS=Bos taurus OX=9913 GN=GPLD1 PE=3 SV=1	GPLD1	297300	307400	288300
A0A3Q1LPV3	Prolyl endopeptidase FAP OS=Bos taurus OX=9913 GN=FAP PE=4 SV=1	FAP	312200	302530	277650
F1MLW0	Non-muscle caldesmon OS=Bos taurus OX=9913 GN=CALD1 PE=1 SV=2	CALD1	263990	311930	286360
Q3MHM5	Tubulin beta-4B chain OS=Bos taurus OX=9913 GN=TUBB4B PE=2 SV=1	TUBB4B	469650	0	392040
Q3T0P6	Phosphoglycerate kinase 1 OS=Bos taurus OX=9913 GN=PGK1 PE=2 SV=3	PGK1	263130	311590	280970
P52176	Matrix metalloproteinase-9 OS=Bos taurus OX=9913 GN=MMP9 PE=2 SV=1	MMP9	254810	261460	334960
C9EGT0	Complement C3d receptor 2 OS=Bos taurus OX=9913 GN=CR2 PE=2 SV=2	CR2	294790	241640	314740
Q3SZ19	26S proteasome non-ATPase regulatory subunit 9 OS=Bos taurus OX=9913 GN=PSMD9 PE=1 SV=1	PSMD9	245230	342060	263440
P22457	Coagulation factor VII OS=Bos taurus OX=9913 GN=F7 PE=1 SV=2	F7	343010	230490	273030
A0A3Q1N6D1	Macrophage-capping protein OS=Bos taurus OX=9913 GN=CAPG PE=1 SV=1	CAPG	232270	318890	288970
A6QP30	CPN2 protein OS=Bos taurus OX=9913 GN=CPN2 PE=2 SV=1	CPN2	278890	251900	306900
F6Q794	Proprotein convertase subtilisin/kexin type 1 inhibitor OS=Bos taurus OX=9913 GN=PCSK1N PE=4 SV=1	PCSK1N	213020	351950	260520
P02253	Histone H1.2 OS=Bos taurus OX=9913 GN=H1-2 PE=1 SV=2	H1-2	248680	295300	272900
A0A3Q1LNI1	72 kDa gelatinase OS=Bos taurus OX=9913 GN=MMP2 PE=3 SV=1	MMP2	178120	325920	307800
Q5E9A3	Poly(rC)-binding protein 1 OS=Bos taurus OX=9913 GN=PCBP1 PE=2 SV=1	PCBP1	233660	309040	268020
Q28120	Glutaminyl-peptide cyclotransferase OS=Bos taurus OX=9913 GN=QPCT PE=1 SV=1	QPCT	330240	269660	205900
F1MYX2	Apolipoprotein M OS=Bos taurus OX=9913 GN=APOM PE=3 SV=1	APOM	256220	216950	328430
A6QLL8	Fructose-bisphosphate aldolase OS=Bos taurus OX=9913 GN=ALDOA PE=1 SV=1	ALDOA	249700	279530	266410
E1B9K4	Hemicentin 2 OS=Bos taurus OX=9913 GN=HMCN2 PE=4 SV=3	HMCN2	216500	313590	255850
P11116	Galectin-1 OS=Bos taurus OX=9913 GN=LGALS1 PE=1 SV=2	LGALS1	267000	265910	244190
Q08E11	Peptidyl-prolyl cis-trans isomerase C OS=Bos taurus OX=9913 GN=PPIC PE=2 SV=1	PPIC	366370	399750	0
Q5EA20	4-hydroxyphenylpyruvate dioxygenase OS=Bos taurus OX=9913 GN=HPD PE=2 SV=3	HPD	218060	283950	260070
G3MXK9	Collagen type XVI alpha 1 chain OS=Bos taurus OX=9913 GN=COL16A1 PE=4 SV=2	COL16A1	256090	217940	285860
Q3T149	Heat shock protein beta-1 OS=Bos taurus OX=9913 GN=HSPB1 PE=2 SV=1	HSPB1	206090	298750	245420
A7MBJ4	Receptor-type tyrosine-protein phosphatase F OS=Bos taurus OX=9913 GN=PTPRF PE=2 SV=1	PTPRF	181010	304880	260800
F1MQ37	Myosin heavy chain 9 OS=Bos taurus OX=9913 GN=MYH9 PE=1 SV=3	MYH9	226220	258000	248220
A5PKI3	Protein FAM3C OS=Bos taurus OX=9913 GN=FAM3C PE=2 SV=1	FAM3C	157390	292050	279350
F1MYG5	Lamin A/C OS=Bos taurus OX=9913 GN=LMNA PE=1 SV=1	LMNA	195180	280170	250660
Q28038	Melanoma-derived growth regulatory protein OS=Bos taurus OX=9913 GN=MIA PE=2 SV=1	MIA	213700	251360	258280
F1N468	Adenosine kinase OS=Bos taurus OX=9913 GN=ADK PE=1 SV=2	ADK	248110	244060	227410
Q3ZC84	Cytosolic non-specific dipeptidase OS=Bos taurus OX=9913 GN=CNDP2 PE=2 SV=1	CNDP2	186040	250960	273770
A0A3Q1LU84	Ig-like domain-containing protein OS=Bos taurus OX=9913 PE=4 SV=1	--	220360	241290	243420
Q3ZCD3	Tax1-binding protein 3 OS=Bos taurus OX=9913 GN=TAX1BP3 PE=1 SV=1	TAX1BP3	0	362170	338850
Q3SYU2	Elongation factor 2 OS=Bos taurus OX=9913 GN=EEF2 PE=2 SV=3	EEF2	214700	241770	244530
Q58D31	Sorbitol dehydrogenase OS=Bos taurus OX=9913 GN=SORD PE=1 SV=3	SORD	238630	246500	212830
A5D7A0	EF-hand domain-containing protein D2 OS=Bos taurus OX=9913 GN=EFHD2 PE=2 SV=1	EFHD2	233550	213480	242440
Q2KJB3	Angiopoietin-like 3 OS=Bos taurus OX=9913 GN=ANGPTL3 PE=2 SV=1	ANGPTL3	210030	221390	252010
Q3ZBZ8	Stress-induced-phosphoprotein 1 OS=Bos taurus OX=9913 GN=STIP1 PE=2 SV=1	STIP1	196290	250600	230060
F1MNH3	Sushi, von Willebrand factor type A, EGF and pentraxin domain containing 1 OS=Bos taurus OX=9913 GN=SVEP1 PE=4 SV=3	SVEP1	227570	233320	213860
Q3SZX4	Carbonic anhydrase 3 OS=Bos taurus OX=9913 GN=CA3 PE=2 SV=3	CA3	403170	0	269830
A0A3Q1LI44	Ig-like domain-containing protein OS=Bos taurus OX=9913 PE=4 SV=1	--	356500	133360	179020
Q08DP0	Phosphoglucomutase-1 OS=Bos taurus OX=9913 GN=PGM1 PE=2 SV=1	PGM1	173920	235640	251580
E1B805	Uncharacterized protein OS=Bos taurus OX=9913 GN=LOC528040 PE=4 SV=3	LOC528040	208780	213390	236940
P38657	Protein disulfide-isomerase A3 OS=Bos taurus OX=9913 GN=PDIA3 PE=2 SV=1	PDIA3	200420	237180	216190
A6QQF6	Suprabasin OS=Bos taurus OX=9913 GN=SBSN PE=2 SV=1	SBSN	172390	218300	258460
A0A3Q1MFJ2	Uncharacterized protein OS=Bos taurus OX=9913 GN=LOC112441469 PE=4 SV=1	LOC112441469	272150	0	374600
P60661	Myosin light polypeptide 6 OS=Bos taurus OX=9913 GN=MYL6 PE=2 SV=2	MYL6	162280	240950	238340
E1B818	Olfactomedin like 2A OS=Bos taurus OX=9913 GN=OLFML2A PE=4 SV=2	OLFML2A	167710	228800	240880
A0A3Q1MG73	Fibulin-1 OS=Bos taurus OX=9913 GN=FBLN1 PE=1 SV=1	FBLN1	197130	219780	213140
O18879	Glutathione S-transferase A2 OS=Bos taurus OX=9913 GN=GSTA2 PE=2 SV=4	GSTA2	159200	354540	110260
A0A3Q1MSA0	Peroxidase OS=Bos taurus OX=9913 GN=PXDN PE=4 SV=1	PXDN	155040	243060	221280
P19660	Cathelicidin-2 OS=Bos taurus OX=9913 GN=CATHL2 PE=1 SV=2	CATHL2	223040	230130	161530
F1N2E4	Elastin microfibril interfacer 3 OS=Bos taurus OX=9913 GN=EMILIN3 PE=4 SV=3	EMILIN3	177080	228800	207740
A0A3Q1M8Y3	FAT atypical cadherin 1 OS=Bos taurus OX=9913 GN=FAT1 PE=4 SV=1	FAT1	167180	230500	213790
P13696	Phosphatidylethanolamine-binding protein 1 OS=Bos taurus OX=9913 GN=PEBP1 PE=1 SV=2	PEBP1	257340	154720	195240
Q5EA88	Glycerol-3-phosphate dehydrogenase [NAD(+)], cytoplasmic OS=Bos taurus OX=9913 GN=GPD1 PE=2 SV=3	GPD1	169040	210060	220430
E1BE11	Hemicentin 1 OS=Bos taurus OX=9913 GN=HMCN1 PE=4 SV=3	HMCN1	157790	207930	228620
O77783	Exostosin-2 OS=Bos taurus OX=9913 GN=EXT2 PE=1 SV=1	EXT2	179890	206650	206080
Q3ZC07	Actin, alpha cardiac muscle 1 OS=Bos taurus OX=9913 GN=ACTC1 PE=2 SV=1	ACTC1	140480	252860	198730
Q2KHW7	Regulator of G-protein signaling 10 OS=Bos taurus OX=9913 GN=RGS10 PE=2 SV=1	RGS10	131200	245380	213730
Q2HJ62	Spondin 2 OS=Bos taurus OX=9913 GN=SPON2 PE=2 SV=1	SPON2	243480	187380	143810
F1MDD5	Laminin subunit alpha 3 OS=Bos taurus OX=9913 GN=LAMA3 PE=1 SV=3	LAMA3	178070	195070	200690
F1N6N3	EH domain containing 3 OS=Bos taurus OX=9913 GN=EHD3 PE=4 SV=3	EHD3	170050	194230	208060
A0A3Q1MF21	Periostin OS=Bos taurus OX=9913 GN=POSTN PE=1 SV=1	POSTN	175310	198450	194930
A0A3Q1LP14	AP2-associated protein kinase 1 OS=Bos taurus OX=9913 GN=AAK1 PE=4 SV=1	AAK1	157590	236800	170490
P13605	Fibromodulin OS=Bos taurus OX=9913 GN=FMOD PE=1 SV=2	FMOD	153860	192890	209590
Q3SYW7	SPARC-like protein 1 OS=Bos taurus OX=9913 GN=SPARCL1 PE=2 SV=1	SPARCL1	202800	178140	175390
P80311	Peptidyl-prolyl cis-trans isomerase B OS=Bos taurus OX=9913 GN=PPIB PE=1 SV=4	PPIB	166140	205040	184620
A0A3Q1MN97	Metavinculin OS=Bos taurus OX=9913 GN=VCL PE=1 SV=1	VCL	164960	200790	189340
A0A3Q1MAF9	AIG1-type G domain-containing protein OS=Bos taurus OX=9913 GN=LOC768255 PE=1 SV=1	LOC768255	136860	204130	214090
A0A3Q1M1Z2	Tubulin alpha chain OS=Bos taurus OX=9913 GN=TUBA4A PE=3 SV=1	TUBA4A	274580	156030	121140
A0A3Q1N1S7	Collectin-12 OS=Bos taurus OX=9913 GN=COLEC12 PE=4 SV=1	COLEC12	204680	150670	196090
A0A3Q1N775	Collagen type XIV alpha 1 chain OS=Bos taurus OX=9913 GN=COL14A1 PE=1 SV=1	COL14A1	141270	181890	226880
A0A3Q1NCY0	S-adenosylmethionine synthase OS=Bos taurus OX=9913 GN=MAT1A PE=3 SV=1	MAT1A	133850	220180	191480
A0A3Q1M5Y4	Dermokine OS=Bos taurus OX=9913 GN=DMKN PE=4 SV=1	DMKN	192900	179290	173310
A0A3Q1LZ43	Protein-tyrosine-phosphatase OS=Bos taurus OX=9913 GN=PTPRD PE=3 SV=1	PTPRD	162100	213500	168720
E1BF27	Solute carrier family 38 member 10 OS=Bos taurus OX=9913 GN=SLC38A10 PE=1 SV=3	SLC38A10	150930	190020	202090
Q29RI6	Calcium-binding protein 39 OS=Bos taurus OX=9913 GN=CAB39 PE=2 SV=1	CAB39	141490	170440	229050
E1BLA8	Golgi membrane protein 1 OS=Bos taurus OX=9913 GN=GOLM1 PE=3 SV=1	GOLM1	164420	194440	180660
Q08E20	S-formylglutathione hydrolase OS=Bos taurus OX=9913 GN=ESD PE=2 SV=1	ESD	179300	227700	131320
A0A3Q1M0Y7	Filamin B OS=Bos taurus OX=9913 GN=FLNB PE=1 SV=1	FLNB	135000	218640	180340
A0A3Q1N0F2	Heart development protein with EGF like domains 1 OS=Bos taurus OX=9913 GN=HEG1 PE=4 SV=1	HEG1	173420	200300	158860
F1N7T2	Alpha-mannosidase OS=Bos taurus OX=9913 GN=MAN2A1 PE=3 SV=3	MAN2A1	166690	214060	150780
E1B9T2	Semaphorin 3B OS=Bos taurus OX=9913 GN=SEMA3B PE=3 SV=2	SEMA3B	132090	208230	181150
P19858	L-lactate dehydrogenase A chain OS=Bos taurus OX=9913 GN=LDHA PE=2 SV=2	LDHA	152550	169310	194530
Q3MHF7	S-methyl-5'-thioadenosine phosphorylase OS=Bos taurus OX=9913 GN=MTAP PE=1 SV=1	MTAP	155100	195450	157140
Q148C9	Heme-binding protein 1 OS=Bos taurus OX=9913 GN=HEBP1 PE=2 SV=1	HEBP1	144410	198280	164990
Q95M12	Legumain OS=Bos taurus OX=9913 GN=LGMN PE=1 SV=1	LGMN	151270	208770	147480
Q148J6	Actin-related protein 2/3 complex subunit 4 OS=Bos taurus OX=9913 GN=ARPC4 PE=1 SV=3	ARPC4	144780	210610	149600
P48616	Vimentin OS=Bos taurus OX=9913 GN=VIM PE=1 SV=3	VIM	140840	200710	160690
E1BB36	Alpha-1,6-mannosyl-glycoprotein 2-beta-N-acetylglucosaminyltransferase OS=Bos taurus OX=9913 GN=MGAT2 PE=3 SV=3	MGAT2	138510	193100	169380
P08037	Beta-1,4-galactosyltransferase 1 OS=Bos taurus OX=9913 GN=B4GALT1 PE=1 SV=3	B4GALT1	152080	207620	133330
F1N4Q3	Polypeptide N-acetylgalactosaminyltransferase OS=Bos taurus OX=9913 GN=GALNT7 PE=3 SV=3	GALNT7	146660	156830	187980
Q3T168	Calcyclin-binding protein OS=Bos taurus OX=9913 GN=CACYBP PE=2 SV=1	CACYBP	171900	144130	175180
P63103	14-3-3 protein zeta/delta OS=Bos taurus OX=9913 GN=YWHAZ PE=1 SV=1	YWHAZ	151870	172040	166200
F1MUS6	Reelin OS=Bos taurus OX=9913 GN=RELN PE=3 SV=3	RELN	135290	177640	176640
A6H7C4	CBX3 protein OS=Bos taurus OX=9913 GN=CBX3 PE=1 SV=1	CBX3	147710	153090	188280
A0A3Q1NDS5	Betaine--homocysteine S-methyltransferase 1 OS=Bos taurus OX=9913 GN=BHMT PE=4 SV=1	BHMT	126530	129830	228600
Q3B7M5	LIM and SH3 domain protein 1 OS=Bos taurus OX=9913 GN=LASP1 PE=2 SV=1	LASP1	131740	161290	191740
Q9TRY0	Peptidyl-prolyl cis-trans isomerase FKBP4 OS=Bos taurus OX=9913 GN=FKBP4 PE=1 SV=4	FKBP4	117050	173050	193100
F1N2L9	4-trimethylaminobutyraldehyde dehydrogenase OS=Bos taurus OX=9913 GN=ALDH9A1 PE=3 SV=3	ALDH9A1	130260	184670	164590
A5D7I4	Exostosin-1 OS=Bos taurus OX=9913 GN=EXT1 PE=2 SV=1	EXT1	129290	182620	167510
A5PJB8	CTRB1 protein OS=Bos taurus OX=9913 GN=CTRB1 PE=2 SV=1	CTRB1	158910	161530	154060
P80221	C-X-C motif chemokine 6 OS=Bos taurus OX=9913 GN=CXCL6 PE=1 SV=2	CXCL6	228190	232840	0
A0A3Q1MUG9	Matrix remodeling-associated protein 8 OS=Bos taurus OX=9913 GN=MXRA8 PE=4 SV=1	MXRA8	146120	132480	174660
A0A0A0MP92	Serpin A3-7 OS=Bos taurus OX=9913 GN=SERPINA3-7 PE=1 SV=1	SERPINA3-7	342680	58965	49356
A7YY28	Protein ABHD14B OS=Bos taurus OX=9913 GN=ABHD14B PE=2 SV=1	ABHD14B	147120	152600	148730
Q3T0E0	Copper transport protein ATOX1 OS=Bos taurus OX=9913 GN=ATOX1 PE=3 SV=1	ATOX1	137630	168040	142730
E1BMB5	Regulator of G protein signaling 18 OS=Bos taurus OX=9913 GN=RGS18 PE=4 SV=1	RGS18	166980	280620	0
F1MKS5	Histidine-rich glycoprotein OS=Bos taurus OX=9913 GN=HRG PE=4 SV=3	HRG	117960	129590	197300
F1N6D1	WAP domain-containing protein OS=Bos taurus OX=9913 PE=4 SV=3	--	205060	116220	123510
Q0IIG2	EGF containing fibulin extracellular matrix protein 2 OS=Bos taurus OX=9913 GN=EFEMP2 PE=2 SV=1	EFEMP2	147030	137210	160490
Q0VCV6	V-type proton ATPase subunit G OS=Bos taurus OX=9913 GN=ATP6V1G2 PE=1 SV=1	ATP6V1G2	0	278730	165930
F1MEW5	Fibulin 7 OS=Bos taurus OX=9913 GN=FBLN7 PE=4 SV=3	FBLN7	125960	165620	152550
P01246	Somatotropin OS=Bos taurus OX=9913 GN=GH1 PE=1 SV=1	GH1	155380	137460	144740
A0A3Q1LKB0	Lipopolysaccharide-binding protein OS=Bos taurus OX=9913 GN=LBP PE=3 SV=1	LBP	165850	147840	122090
A0A3Q1MK50	Ig-like domain-containing protein OS=Bos taurus OX=9913 PE=4 SV=1	--	174640	123610	135560
P33046	Cathelicidin-4 OS=Bos taurus OX=9913 GN=CATHL4 PE=1 SV=1	CATHL4	146760	138790	147500
Q5E9X7	Inactive serine protease 35 OS=Bos taurus OX=9913 GN=PRSS35 PE=2 SV=2	PRSS35	124870	157590	150530
E1BMX5	Neuropilin OS=Bos taurus OX=9913 GN=NRP1 PE=3 SV=2	NRP1	137910	142280	145160
Q2TBW7	Sorting nexin-2 OS=Bos taurus OX=9913 GN=SNX2 PE=2 SV=1	SNX2	155600	151030	118090
Q8HXK9	Apoptosis-associated speck-like protein containing a CARD OS=Bos taurus OX=9913 GN=PYCARD PE=2 SV=1	PYCARD	136710	143710	143780
Q2KI84	Histidine--tRNA ligase, cytoplasmic OS=Bos taurus OX=9913 GN=HARS1 PE=2 SV=1	HARS1	98880	160410	159100
F1MRZ8	Pleckstrin OS=Bos taurus OX=9913 GN=PLEK PE=4 SV=2	PLEK	125960	150220	140830
A0A3Q1ML30	Actin-depolymerizing factor OS=Bos taurus OX=9913 GN=DSTN PE=1 SV=1	DSTN	86766	147690	182070
Q3B7M2	Hydroxyacylglutathione hydrolase, mitochondrial OS=Bos taurus OX=9913 GN=HAGH PE=2 SV=3	HAGH	108910	94422	212700
A5D989	Elongation factor 1-delta OS=Bos taurus OX=9913 GN=EEF1D PE=2 SV=2	EEF1D	128310	136310	150310
A0A452DI24	Rab GDP dissociation inhibitor OS=Bos taurus OX=9913 GN=GDI2 PE=3 SV=1	GDI2	109400	148710	154370
P79105	Protein S100-A12 OS=Bos taurus OX=9913 GN=S100A12 PE=1 SV=3	S100A12	160240	79993	170610
A0A3Q1NAA7	ADAM metallopeptidase domain 15 OS=Bos taurus OX=9913 GN=ADAM15 PE=4 SV=1	ADAM15	115790	145260	147860
Q95122	Monocyte differentiation antigen CD14 OS=Bos taurus OX=9913 GN=CD14 PE=2 SV=2	CD14	128630	145250	134190
Q3SYW2	Complement C2 OS=Bos taurus OX=9913 GN=C2 PE=2 SV=1	C2	128600	131270	147730
E1BPT8	Notch receptor 3 OS=Bos taurus OX=9913 GN=NOTCH3 PE=3 SV=2	NOTCH3	144100	104820	157150
E1BGN5	VWFA domain-containing protein OS=Bos taurus OX=9913 PE=4 SV=3	--	142320	113740	145120
E1BB48	Polypeptide N-acetylgalactosaminyltransferase OS=Bos taurus OX=9913 GN=GALNT2 PE=3 SV=3	GALNT2	107770	124940	162820
A6QLZ0	Galectin OS=Bos taurus OX=9913 GN=LGALS3 PE=1 SV=1	LGALS3	108050	139970	138720
E1BE12	Contactin 4 OS=Bos taurus OX=9913 GN=CNTN4 PE=4 SV=3	CNTN4	110310	134080	138830
Q58CX7	Divergent protein kinase domain 2B OS=Bos taurus OX=9913 GN=DIPK2B PE=2 SV=1	DIPK2B	110640	137920	133530
Q1JPG7	Pyruvate kinase OS=Bos taurus OX=9913 GN=PKLR PE=2 SV=1	PKLR	115130	93265	172510
A0A3Q1LSN0	Lymphocyte cytosolic protein 1 OS=Bos taurus OX=9913 GN=LCP1 PE=1 SV=1	LCP1	89566	188200	102480
Q5E9B7	Chloride intracellular channel protein 1 OS=Bos taurus OX=9913 GN=CLIC1 PE=2 SV=3	CLIC1	108810	188390	77408
P52898	Dihydrodiol dehydrogenase 3 OS=Bos taurus OX=9913 PE=2 SV=1	--	121750	127810	123990
Q5E947	Peroxiredoxin-1 OS=Bos taurus OX=9913 GN=PRDX1 PE=2 SV=1	PRDX1	0	207140	166020
Q2KJ64	Arginase-1 OS=Bos taurus OX=9913 GN=ARG1 PE=2 SV=1	ARG1	0	209500	153660
G3MZZ6	Protein-L-isoaspartate O-methyltransferase OS=Bos taurus OX=9913 GN=PCMT1 PE=3 SV=2	PCMT1	150470	78114	131360
A0A3Q1M7R2	Matrix metallopeptidase 19 OS=Bos taurus OX=9913 GN=MMP19 PE=3 SV=1	MMP19	112640	118170	127300
F6RXU6	Uncharacterized protein OS=Bos taurus OX=9913 GN=LOC534578 PE=4 SV=1	LOC534578	100800	134070	122400
A6QLI2	Secretogranin-3 OS=Bos taurus OX=9913 GN=SCG3 PE=2 SV=1	SCG3	74907	139560	137560
G3X745	Glypican-1 OS=Bos taurus OX=9913 GN=GPC1 PE=2 SV=1	GPC1	97300	126470	127120
A0A3Q1MHT0	AHNAK nucleoprotein OS=Bos taurus OX=9913 GN=AHNAK PE=1 SV=1	AHNAK	0	177120	171410
E1BEM3	CDV3 homolog OS=Bos taurus OX=9913 GN=CDV3 PE=1 SV=3	CDV3	83793	122910	141630
A0A3Q1MKW8	Angiopoietin like 2 OS=Bos taurus OX=9913 GN=ANGPTL2 PE=4 SV=1	ANGPTL2	99390	111990	133360
P42916	Collectin-43 OS=Bos taurus OX=9913 GN=CL43 PE=1 SV=2	CL43	168330	82911	91084
Q2TBQ8	6-phosphogluconolactonase OS=Bos taurus OX=9913 GN=PGLS PE=2 SV=1	PGLS	76122	128800	135990
E1BKL4	Cartilage intermediate layer protein 2 OS=Bos taurus OX=9913 GN=CILP2 PE=4 SV=1	CILP2	90213	123460	119810
F1MI35	HHIP like 1 OS=Bos taurus OX=9913 GN=HHIPL1 PE=3 SV=2	HHIPL1	113130	111450	106120
E1BMV3	Matrilin 1 OS=Bos taurus OX=9913 GN=MATN1 PE=4 SV=3	MATN1	80133	120540	125640
F6QH94	Protein disulfide-isomerase A6 OS=Bos taurus OX=9913 GN=PDIA6 PE=1 SV=1	PDIA6	94107	121040	111040
E1BNJ1	Stabilin 1 OS=Bos taurus OX=9913 GN=STAB1 PE=4 SV=2	STAB1	117420	98413	105460
E1BMG1	MOB kinase activator 1B OS=Bos taurus OX=9913 GN=MOB1B PE=4 SV=2	MOB1B	135830	0	182040
P26882	Peptidyl-prolyl cis-trans isomerase D OS=Bos taurus OX=9913 GN=PPID PE=1 SV=6	PPID	95450	133860	86444
F1MCZ3	Adseverin OS=Bos taurus OX=9913 GN=SCIN PE=3 SV=3	SCIN	103100	109080	102740
Q3T0V7	Endothelial differentiation-related factor 1 OS=Bos taurus OX=9913 GN=EDF1 PE=2 SV=1	EDF1	104930	109690	98078
A4FUA8	F-actin-capping protein subunit alpha-1 OS=Bos taurus OX=9913 GN=CAPZA1 PE=2 SV=1	CAPZA1	120920	191230	0
A0A3Q1LL62	Tropomodulin 3 OS=Bos taurus OX=9913 GN=TMOD3 PE=1 SV=1	TMOD3	70717	117550	123110
A6H7G2	Drebrin-like protein OS=Bos taurus OX=9913 GN=DBNL PE=2 SV=1	DBNL	115400	107800	88137
Q3SX40	PDZ and LIM domain protein 7 OS=Bos taurus OX=9913 GN=PDLIM7 PE=2 SV=1	PDLIM7	90078	110960	108450
F1MJQ6	Collagen type V alpha 3 chain OS=Bos taurus OX=9913 GN=COL5A3 PE=4 SV=3	COL5A3	0	148810	155740
O97680	Thioredoxin OS=Bos taurus OX=9913 GN=TXN PE=3 SV=3	TXN	0	157950	143500
Q3ZC42	Alcohol dehydrogenase class-3 OS=Bos taurus OX=9913 GN=ADH5 PE=2 SV=1	ADH5	91940	113970	94761
F1MMT2	Laminin subunit alpha 2 OS=Bos taurus OX=9913 GN=LAMA2 PE=4 SV=3	LAMA2	147800	0	148850
A0A3Q1LMX0	NADH-cytochrome b5 reductase OS=Bos taurus OX=9913 GN=CYB5R3 PE=1 SV=1	CYB5R3	82346	123060	81012
F1N367	Aggrecan core protein OS=Bos taurus OX=9913 GN=ACAN PE=3 SV=2	ACAN	112230	72765	99354
P10575	Glutaredoxin-1 OS=Bos taurus OX=9913 GN=GLRX PE=1 SV=3	GLRX	81552	104080	91951
Q9XTA3	Myocilin OS=Bos taurus OX=9913 GN=MYOC PE=2 SV=1	MYOC	76181	89323	107750
Q58DL9	Phospholipid transfer protein OS=Bos taurus OX=9913 GN=PLTP PE=2 SV=1	PLTP	87565	102520	83098
A0A3Q1N7G4	Homogentisate 1,2-dioxygenase OS=Bos taurus OX=9913 GN=HGD PE=1 SV=1	HGD	151980	0	114950
Q3T0F9	Growth factor receptor-bound protein 2 OS=Bos taurus OX=9913 GN=GRB2 PE=2 SV=1	GRB2	83408	87802	93743
A6QR61	SNX12 protein OS=Bos taurus OX=9913 GN=SNX12 PE=2 SV=1	SNX12	95761	79061	87408
A0A3Q1N552	Uncharacterized protein OS=Bos taurus OX=9913 GN=LOC112441545 PE=3 SV=1	LOC112441545	77453	93324	90259
A6H768	Galactokinase OS=Bos taurus OX=9913 GN=GALK1 PE=2 SV=2	GALK1	83715	109090	65511
F1MD77	Laminin subunit gamma 1 OS=Bos taurus OX=9913 GN=LAMC1 PE=1 SV=2	LAMC1	68311	94944	94887
Q32PA9	Peptidyl-prolyl cis-trans isomerase FKBP2 OS=Bos taurus OX=9913 GN=FKBP2 PE=2 SV=1	FKBP2	112660	144960	0
A1A4J1	ATP-dependent 6-phosphofructokinase, liver type OS=Bos taurus OX=9913 GN=PFKL PE=2 SV=1	PFKL	68357	104200	84094
E1BIM6	Neuronal pentraxin 1 OS=Bos taurus OX=9913 GN=NPTX1 PE=4 SV=1	NPTX1	84667	87774	83392
F1MSW0	Meprin A subunit OS=Bos taurus OX=9913 GN=MEP1A PE=4 SV=3	MEP1A	76245	87921	90338
Q3SWY2	Integrin-linked protein kinase OS=Bos taurus OX=9913 GN=ILK PE=2 SV=1	ILK	0	146140	104010
O18836	Growth/differentiation factor 8 OS=Bos taurus OX=9913 GN=MSTN PE=1 SV=2	MSTN	0	132100	112780
A0A3S5ZPB0	Fructose-bisphosphate aldolase OS=Bos taurus OX=9913 GN=ALDOC PE=1 SV=1	ALDOC	61897	127200	55753
E1BKM4	Programmed cell death 6 interacting protein OS=Bos taurus OX=9913 GN=PDCD6IP PE=1 SV=3	PDCD6IP	63905	100420	79761
A0A3Q1M119	14-3-3 protein epsilon OS=Bos taurus OX=9913 GN=YWHAE PE=1 SV=1	YWHAE	0	135520	107080
A0A3Q1MFB6	DnaJ homolog subfamily C member 3 OS=Bos taurus OX=9913 GN=DNAJC3 PE=4 SV=1	DNAJC3	65721	87220	84845
G3X6G7	Meteorin-like protein OS=Bos taurus OX=9913 GN=METRNL PE=3 SV=1	METRNL	89389	71413	74785
Q3SZJ0	Argininosuccinate lyase OS=Bos taurus OX=9913 GN=ASL PE=2 SV=1	ASL	56751	86728	87605
F1MF42	Uncharacterized protein OS=Bos taurus OX=9913 PE=3 SV=3	--	74796	70614	83977
A0A3Q1LLB2	Calpain inhibitor OS=Bos taurus OX=9913 GN=CAST PE=1 SV=1	CAST	72988	78465	74018
A0A3Q1M4L0	HipN domain-containing protein OS=Bos taurus OX=9913 PE=4 SV=1	--	131390	94015	0
A7MBH9	G protein subunit alpha i2 OS=Bos taurus OX=9913 GN=GNAI2 PE=2 SV=1	GNAI2	101730	0	122270
Q56JZ9	Glia maturation factor gamma OS=Bos taurus OX=9913 GN=GMFG PE=2 SV=1	GMFG	105720	116530	0
P00517	cAMP-dependent protein kinase catalytic subunit alpha OS=Bos taurus OX=9913 GN=PRKACA PE=1 SV=3	PRKACA	56627	76112	89011
Q3ZBH5	Proliferation-associated 2G4 OS=Bos taurus OX=9913 GN=PA2G4 PE=1 SV=1	PA2G4	0	110590	111160
F1ME46	Lectin, mannose binding 1 OS=Bos taurus OX=9913 GN=LMAN1 PE=1 SV=3	LMAN1	146940	0	71568
E1BB63	C-type lectin domain family 4 member F OS=Bos taurus OX=9913 GN=CLEC4F PE=4 SV=2	CLEC4F	55749	78368	74793
Q5EA62	Fibulin-5 OS=Bos taurus OX=9913 GN=FBLN5 PE=2 SV=1	FBLN5	135180	0	73648
P60984	Glia maturation factor beta OS=Bos taurus OX=9913 GN=GMFB PE=1 SV=2	GMFB	68748	68744	71288
P08169	Cation-independent mannose-6-phosphate receptor OS=Bos taurus OX=9913 GN=IGF2R PE=1 SV=2	IGF2R	66569	60827	80872
A0A3Q1LSC6	Uncharacterized protein OS=Bos taurus OX=9913 GN=LOC519737 PE=4 SV=1	LOC519737	64953	74365	66608
P17248	Tryptophan--tRNA ligase, cytoplasmic OS=Bos taurus OX=9913 GN=WARS1 PE=1 SV=3	WARS1	63722	70613	68750
Q2NL00	Glutathione S-transferase theta-1 OS=Bos taurus OX=9913 GN=GSTT1 PE=2 SV=3	GSTT1	54591	76045	71956
A0A3Q1LXS1	Roundabout guidance receptor 4 OS=Bos taurus OX=9913 GN=ROBO4 PE=4 SV=1	ROBO4	57678	78745	63605
F6RNW1	Nectin cell adhesion molecule 2 OS=Bos taurus OX=9913 GN=NECTIN2 PE=4 SV=1	NECTIN2	127540	0	72386
F1N279	Roundabout guidance receptor 1 OS=Bos taurus OX=9913 GN=ROBO1 PE=4 SV=3	ROBO1	73168	49412	72404
F1MIH2	Septin OS=Bos taurus OX=9913 GN=SEPTIN7 PE=3 SV=3	SEPTIN7	39881	72859	80471
A0A3S5ZPC8	Laminin, beta 2 (laminin S) OS=Bos taurus OX=9913 GN=LAMB2 PE=4 SV=1	LAMB2	32791	85347	74859
A5PJU2	MMRN1 protein OS=Bos taurus OX=9913 GN=MMRN1 PE=2 SV=1	MMRN1	53766	70599	68340
A0A3Q1M478	C-1-tetrahydrofolate synthase, cytoplasmic OS=Bos taurus OX=9913 GN=MTHFD1 PE=1 SV=1	MTHFD1	51826	70366	67354
Q3ZCJ9	Regenerating islet-derived 3 gamma OS=Bos taurus OX=9913 GN=REG3G PE=2 SV=1	REG3G	60506	65841	60370
A0A3Q1LP67	Matrilin 4 OS=Bos taurus OX=9913 GN=MATN4 PE=4 SV=1	MATN4	51555	69868	64145
Q2NKV1	Angiogenin, ribonuclease, RNase A family, 5 OS=Bos taurus OX=9913 GN=RNASE4 PE=2 SV=1	RNASE4	45169	49338	86147
F1MPU0	Clathrin heavy chain OS=Bos taurus OX=9913 GN=CLTC PE=1 SV=3	CLTC	53353	54184	71293
A0A3Q1MBG1	Lymphocyte cytosolic protein 2 OS=Bos taurus OX=9913 GN=LCP2 PE=4 SV=1	LCP2	89343	89364	0
Q3SX32	Perilipin OS=Bos taurus OX=9913 GN=PLIN3 PE=2 SV=1	PLIN3	44635	70003	61512
Q58D84	Follistatin-related protein 1 OS=Bos taurus OX=9913 GN=FSTL1 PE=2 SV=1	FSTL1	46917	72738	56450
P13213	SPARC OS=Bos taurus OX=9913 GN=SPARC PE=1 SV=2	SPARC	59567	63099	50748
A0A3S5ZPF7	Phosphoserine aminotransferase OS=Bos taurus OX=9913 GN=PSAT1 PE=1 SV=1	PSAT1	38845	69598	64239
G5E5W1	Coagulation factor VIII OS=Bos taurus OX=9913 GN=F8 PE=3 SV=1	F8	65167	54247	52791
E1BB79	Tenascin N OS=Bos taurus OX=9913 GN=TNN PE=3 SV=3	TNN	54382	64173	51993
F1MNT4	Laminin subunit beta 1 OS=Bos taurus OX=9913 GN=LAMB1 PE=4 SV=3	LAMB1	67662	101200	0
A0A3Q1ME58	Galectin OS=Bos taurus OX=9913 GN=LGALS9 PE=4 SV=1	LGALS9	35675	132420	0
F1MXJ5	IST1 homolog OS=Bos taurus OX=9913 GN=IST1 PE=3 SV=3	IST1	44557	68416	53838
A0A3Q1MVH8	F-spondin OS=Bos taurus OX=9913 GN=SPON1 PE=4 SV=1	SPON1	74607	0	88866
A0A3Q1MLL6	Protein phosphatase 1 regulatory subunit OS=Bos taurus OX=9913 GN=PPP1R12A PE=4 SV=1	PPP1R12A	41416	57864	63416
Q3MHY1	Cysteine and glycine-rich protein 1 OS=Bos taurus OX=9913 GN=CSRP1 PE=2 SV=3	CSRP1	43588	68874	49231
A0A3Q1MUF0	Collagen type V alpha 2 chain OS=Bos taurus OX=9913 GN=COL5A2 PE=4 SV=1	COL5A2	37947	55590	67519
Q17QH0	Metallothionein OS=Bos taurus OX=9913 GN=MT1E PE=2 SV=1	MT1E	64598	0	94517
A0A3Q1LYJ3	Protocadherin 17 OS=Bos taurus OX=9913 GN=PCDH17 PE=4 SV=1	PCDH17	46272	56028	55143
E1BLL9	Out at first protein homolog OS=Bos taurus OX=9913 GN=OAF PE=3 SV=2	OAF	86290	24906	45924
E1BDX8	Dynein cytoplasmic 1 heavy chain 1 OS=Bos taurus OX=9913 GN=DYNC1H1 PE=1 SV=2	DYNC1H1	0	85773	69962
A5D9E9	Complement subcomponent C1r OS=Bos taurus OX=9913 GN=C1R PE=2 SV=1	C1R	45732	54526	54948
Q32LM0	Endophilin-B1 OS=Bos taurus OX=9913 GN=SH3GLB1 PE=2 SV=1	SH3GLB1	47874	62350	42466
A0A3Q1LUB8	Cytoplasmic linker associated protein 1 OS=Bos taurus OX=9913 GN=CLASP1 PE=4 SV=1	CLASP1	35307	64644	51422
A0A3Q1M2P3	Alpha-1,4 glucan phosphorylase OS=Bos taurus OX=9913 GN=PYGL PE=1 SV=1	PYGL	55337	55348	40109
Q32KX8	Methyltransferase-like 26 OS=Bos taurus OX=9913 GN=METTL26 PE=2 SV=1	METTL26	39644	50611	58508
Q5E9A6	Vacuolar protein-sorting-associated protein 25 OS=Bos taurus OX=9913 GN=VPS25 PE=2 SV=1	VPS25	48022	54538	42683
Q9N179	Protein 4.1 OS=Bos taurus OX=9913 GN=EPB41 PE=2 SV=1	EPB41	44448	47491	51725
A1A4Q2	Prolyl-tRNA synthetase associated domain-containing protein 1 OS=Bos taurus OX=9913 GN=PRORSD1 PE=2 SV=1	PRORSD1	37751	49839	53626
Q3SZJ9	Phosphomannomutase 2 OS=Bos taurus OX=9913 GN=PMM2 PE=2 SV=1	PMM2	36045	61285	42139
A0A3Q1MAV9	Collagen type VI alpha 5 chain OS=Bos taurus OX=9913 GN=COL6A5 PE=4 SV=1	COL6A5	39786	50428	47985
A7MBJ5	Cullin-associated NEDD8-dissociated protein 1 OS=Bos taurus OX=9913 GN=CAND1 PE=2 SV=1	CAND1	0	82449	54152
F1MTN1	Integrin beta OS=Bos taurus OX=9913 GN=ITGB3 PE=3 SV=1	ITGB3	37648	51400	46477
F1MNS8	PDGFA associated protein 1 OS=Bos taurus OX=9913 GN=PDAP1 PE=4 SV=3	PDAP1	38899	51891	44585
Q3ZBM5	Sorting nexin-5 OS=Bos taurus OX=9913 GN=SNX5 PE=2 SV=1	SNX5	0	69753	65410
A2VDX0	TWF2 protein OS=Bos taurus OX=9913 GN=TWF2 PE=2 SV=1	TWF2	0	54472	80617
Q28022	Microfibrillar-associated protein 5 OS=Bos taurus OX=9913 GN=MFAP5 PE=1 SV=1	MFAP5	38924	54630	40395
A0A3Q1M0C7	Collagen type VI alpha 6 chain OS=Bos taurus OX=9913 GN=COL6A6 PE=4 SV=1	COL6A6	32373	56308	44006
F1N3M0	Desmocollin-1 OS=Bos taurus OX=9913 GN=DSC1 PE=4 SV=1	DSC1	58269	73191	0
A0A3Q1MKK7	Thymopoietin OS=Bos taurus OX=9913 GN=TMPO PE=1 SV=1	TMPO	53813	0	74502
A0A3Q1N3Q6	Eukaryotic translation initiation factor 4B OS=Bos taurus OX=9913 GN=EIF4B PE=1 SV=1	EIF4B	0	66046	62097
E1B828	LEM domain nuclear envelope protein 2 OS=Bos taurus OX=9913 GN=LEMD2 PE=4 SV=1	LEMD2	0	85293	41964
D3JUI8	RNA-binding motif protein, X chromosome OS=Bos taurus OX=9913 GN=RBMX PE=1 SV=1	RBMX	38159	46593	42486
Q0VCG9	Pentraxin-related protein PTX3 OS=Bos taurus OX=9913 GN=PTX3 PE=2 SV=1	PTX3	42428	41279	42524
F1MHQ8	Thrombospondin 3 OS=Bos taurus OX=9913 GN=THBS3 PE=3 SV=2	THBS3	40449	39540	43621
F1MYC9	Spectrin beta chain OS=Bos taurus OX=9913 GN=SPTBN1 PE=1 SV=1	SPTBN1	30821	48067	43410
P07455	Insulin-like growth factor I OS=Bos taurus OX=9913 GN=IGF1 PE=1 SV=2	IGF1	0	58665	60040
G3N2L2	Reticulocalbin 1 OS=Bos taurus OX=9913 GN=RCN1 PE=1 SV=2	RCN1	51805	0	66384
A0A3Q1MI46	Complement factor H related 5 OS=Bos taurus OX=9913 GN=CFHR5 PE=4 SV=1	CFHR5	36561	32914	47085
A6QPH1	Partner of Y14 and mago OS=Bos taurus OX=9913 GN=PYM1 PE=2 SV=1	PYM1	31333	47586	36392
F1N7K7	Macrophage receptor with collagenous structure OS=Bos taurus OX=9913 GN=MARCO PE=4 SV=3	MARCO	57135	24252	29151
Q2KIK0	Protein SGT1 homolog OS=Bos taurus OX=9913 GN=SUGT1 PE=2 SV=1	SUGT1	28620	38862	37385
A0A3Q1LJK4	Fibulin 2 OS=Bos taurus OX=9913 GN=FBLN2 PE=3 SV=1	FBLN2	31826	37606	33153
Q32PC7	Otoraplin OS=Bos taurus OX=9913 GN=OTOR PE=2 SV=1	OTOR	49998	51768	0
A0A3Q1LT30	Protein FAM107B OS=Bos taurus OX=9913 GN=FAM107B PE=4 SV=1	FAM107B	0	51157	49109
E1B7K5	Cytoskeleton associated protein 5 OS=Bos taurus OX=9913 GN=CKAP5 PE=4 SV=2	CKAP5	25893	36696	37014
P09867	Heterogeneous nuclear ribonucleoprotein A1 OS=Bos taurus OX=9913 GN=HNRNPA1 PE=1 SV=2	HNRNPA1	39994	0	57801
A0A3Q1NJ70	ATP-dependent 6-phosphofructokinase OS=Bos taurus OX=9913 GN=PFKP PE=3 SV=1	PFKP	33580	63517	0
Q3T0Q4	Nucleoside diphosphate kinase B OS=Bos taurus OX=9913 GN=NME2 PE=1 SV=1	NME2	0	60206	36552
F1MY81	Uncharacterized protein OS=Bos taurus OX=9913 PE=4 SV=2	--	27673	32136	35297
E1B9S8	Core-binding factor subunit beta OS=Bos taurus OX=9913 GN=CBFB PE=4 SV=2	CBFB	0	42669	51515
Q0III3	Cytoplasmic dynein 1 intermediate chain 2 OS=Bos taurus OX=9913 GN=DYNC1I2 PE=1 SV=1	DYNC1I2	59800	0	33515
F1N152	Serine protease HTRA1 OS=Bos taurus OX=9913 GN=HTRA1 PE=2 SV=1	HTRA1	40453	24924	26235
Q3SX33	Thy-1 cell surface antigen OS=Bos taurus OX=9913 GN=THY1 PE=1 SV=1	THY1	0	44332	46655
A0A3Q1LGG1	Actin-related protein 2/3 complex subunit OS=Bos taurus OX=9913 PE=3 SV=1	--	41770	0	48730
F1MTV9	Nucleophosmin OS=Bos taurus OX=9913 GN=NPM1 PE=3 SV=3	NPM1	33116	27710	29449
Q5EA66	Angiopoietin-related protein 7 OS=Bos taurus OX=9913 GN=ANGPTL7 PE=2 SV=1	ANGPTL7	23982	31822	32659
A3KMV5	Ubiquitin-like modifier-activating enzyme 1 OS=Bos taurus OX=9913 GN=UBA1 PE=2 SV=1	UBA1	29839	33318	23357
A0A3Q1MR52	Alpha-actinin-4 OS=Bos taurus OX=9913 GN=ACTN4 PE=1 SV=1	ACTN4	38416	47947	0
Q32PA1	CD59 glycoprotein OS=Bos taurus OX=9913 GN=CD59 PE=2 SV=1	CD59	27730	27913	24603
E1BCI6	Reversion inducing cysteine rich protein with kazal motifs OS=Bos taurus OX=9913 GN=RECK PE=4 SV=1	RECK	24183	28386	27170
Q3T0F7	Myotrophin OS=Bos taurus OX=9913 GN=MTPN PE=1 SV=3	MTPN	35289	0	43825
F1MMK2	Glucose-6-phosphate 1-dehydrogenase OS=Bos taurus OX=9913 GN=G6PD PE=1 SV=2	G6PD	28665	0	50011
Q2HJ26	AIR carboxylase OS=Bos taurus OX=9913 GN=PAICS PE=2 SV=1	PAICS	24518	27149	23109
Q2KJ46	26S proteasome non-ATPase regulatory subunit 3 OS=Bos taurus OX=9913 GN=PSMD3 PE=2 SV=1	PSMD3	0	33553	35722
A0A3Q1N0S0	45 kDa calcium-binding protein OS=Bos taurus OX=9913 GN=SDF4 PE=3 SV=1	SDF4	0	36565	31737
A0A3Q1LL18	Elastin microfibril interfacer 2 OS=Bos taurus OX=9913 GN=EMILIN2 PE=4 SV=1	EMILIN2	25247	0	42469
Q27971	Calpain-2 catalytic subunit OS=Bos taurus OX=9913 GN=CAPN2 PE=2 SV=2	CAPN2	0	37676	16654
A0A3Q1LU35	Filamin C OS=Bos taurus OX=9913 GN=FLNC PE=1 SV=1	FLNC	22055	16090	14302
A5D7D5	MATN2 protein OS=Bos taurus OX=9913 GN=MATN2 PE=2 SV=1	MATN2	18025	33034	0
A0A3Q1N8I6	Phosphatidylinositol binding clathrin assembly protein OS=Bos taurus OX=9913 GN=PICALM PE=1 SV=1	PICALM	19561	24070	0
			344263006	374005253	374255813

## Sheet: Overlapped
Gene.name	LFQ.intensity.GDYO_B1	LFQ.intensity.GDYO_B2	LFQ.intensity.GDYO_B3	LFQ.intensity.GDYO_M1	LFQ.intensity.GDYO_M2	LFQ.intensity.GDYO_M3
ACTB	15596000	19121000	16065000	2113600	2062700	1814300
COL1A2	9357300	10351000	10680000	765470	742740	692200
B2M	8356300	6485500	5305500	1386300	1586100	1324400
COL1A1	7935700	8223900	8528000	637600	647770	522800
FN1	7488800	7805100	7761500	18702000	19471000	20665000
CST3	6134900	8640300	9163300	718410	747210	713560
RBP4	5763000	6162300	6590100	2285100	2407600	2360700
PPIA	5683200	7085000	6055600	155170	137560	181060
CFP	5375300	5779400	6038000	103770	88144	92279
TTR	5297200	4185000	4854000	355590	317300	280130
THBS4	5044800	5527400	6056100	263800	233510	267130
FGG	4893500	4761000	4391100	66106000	65022000	70236000
IGFBP2	4887200	4987900	5587500	723650	754230	852580
PLG	3978600	4133400	4500000	11316000	10451000	12706000
IGFBP3	3814200	3471800	3349300	881220	887010	946190
APOC3	3568700	3972000	3230000	262350	223840	208600
MST1	3548700	2440900	4203200	766800	724490	780190
CP	3528100	3858100	3885900	212030	165100	143420
PCOLCE	3446100	3696700	3575300	52033	0	51454
HSPG2	2924300	3709400	3530600	23188	15496	0
KNG1	2510200	2210200	2043800	7117400	7224400	8063700
IGFBP6	2305300	2021400	2111700	82987	71267	73299
SPTA1	2292200	2815200	2850500	80348	85066	73404
C8A	2221400	2350700	2116400	228050	217580	249190
C8B	2092000	2264500	2416600	161570	157650	174650
SPP2	2026100	1738600	1934900	99284	113460	109500
IGFBP4	1802600	1802000	1853400	892610	889780	1015000
C1QB	1744700	2048200	2005600	6791800	7135300	7037100
TLN1	1688100	1932900	1929700	51604	52834	48556
MASP2	1685800	1950900	1916800	38831	40870	48160
CDH5	1662600	2083200	2170400	26287	26925	28587
ENO1	1202000	1461600	1306000	21391	17943	0
VWF	1189800	1319600	1391900	722490	761520	820290
QSOX1	1183700	1435100	1307800	733070	722530	821260
MASP1	1152400	1081800	1205200	120630	113000	137010
IGFALS	1142100	1160600	1285900	271680	256030	285590
GAPDH	1060300	1299300	1124000	307490	289780	322370
FLNA	1000200	1258200	1241900	92001	92014	87438
C1QC	992950	1486700	1396200	3691500	3834700	3868700
GPX3	959720	1429400	1446000	79743	59769	65596
F13A1	936110	1011900	979360	6122400	6395200	6732600
GSN	913570	1502300	1389000	1377500	1175300	1186700
KLKB1	900980	919570	956250	2040000	2139300	2276600
COL18A1	898860	788320	946250	192950	209160	212330
F10	894020	810990	861660	67405	67992	71574
IGFBP7	870670	1050400	936070	44976	39317	47929
HGFAC	865290	552230	576080	244880	255490	278470
C1QTNF3	804500	838800	934690	58042	57603	65036
C8G	798750	589370	291990	95781	93961	102910
FERMT3	739300	926920	785550	102830	103750	104720
HABP2	686440	565060	522390	1057900	1023000	1184700
IGFBP5	660660	805610	844180	67115	70990	71206
MSN	615940	522810	556450	49793	50046	52132
CFH	594340	758910	754100	6314300	6214400	6919800
F12	566590	637800	682050	14939000	14486000	15497000
TGFBI	536530	627110	629460	134640	141790	140950
CFL1	529330	529130	541570	47879	23429	37904
C8G	474930	582020	631510	95781	93961	102910
TAGLN	469530	585960	528080	30696	29256	32315
BLVRB	407020	638400	538660	81571	93483	98664
MAN1A1	393150	432950	384370	80642	87290	100430
C1QA	386740	458070	443260	7440800	8038600	7707800
F11	374830	375260	473870	243060	250650	216690
DBI	352740	483350	437190	364560	339100	344410
PAPLN	351380	416450	400400	72388	72331	67599
RNASE4	351270	371220	373990	593270	662430	649640
LECT2	350650	403610	372040	25400	24068	29066
F7	343010	230490	273030	60251	58717	62572
QPCT	330240	269660	205900	195160	193710	215720
ECM1	330020	294610	386720	1987200	1953000	2125200
COLEC11	317250	399280	235870	219530	278730	266170
GPLD1	297300	307400	288300	47468	45998	43176
HSPA5	292650	382180	325750	63774	52597	57939
CPN2	278890	251900	306900	696880	738700	808690
SVEP1	227570	233320	213860	53803	55426	62045
MYH9	226220	258000	248220	143970	149290	132750
ANGPTL3	210030	221390	252010	55735	55209	59379
SBSN	172390	218300	258460	61983	62258	66790
LBP	165850	147840	122090	1532100	1606300	1636300
MYL6	162280	240950	238340	97247	91649	80555
PXDN	155040	243060	221280	26296	27612	32082
YWHAZ	151870	172040	166200	54105	45706	49267
RELN	135290	177640	176640	119700	123180	134570
C2	128600	131270	147730	96255	97533	107310
PLEK	125960	150220	140830	56990	61292	0
HRG	117960	129590	197300	12083000	12838000	13954000
MMP19	112640	118170	127300	173790	176360	189050
GNAI2	101730	0	122270	48662	49765	41012
PLTP	87565	102520	83098	134090	117610	135110
OAF	86290	24906	45924	129840	117090	131620
F8	65167	54247	52791	36661	38937	44060
REG3G	60506	65841	60370	108150	116650	105470
CLEC4F	55749	78368	74793	76528	85743	91305
MMRN1	53766	70599	68340	318720	335000	354770
EPB41	44448	47491	51725	40280	45979	31235
CSRP1	43588	68874	49231	22661	27704	26412
ITGB3	37648	51400	46477	72114	71576	68151
IGF1	0	58665	60040	288670	313260	312780
