# Supplementary material for: Graphdiyne oxide nanosheets display selective anti-leukemia efficacy against DNMT3A-mutant AML cells
Source: Nat Commun. 2022 Sep 26;13:5657. doi: 10.1038/s41467-022-33410-w (PMC9512932; doi:10.1038/s41467-022-33410-w)
Supplement: Supplementary file 6 — Supplementary Data 3 [file 41467_2022_33410_MOESM6_ESM.xlsx]

## Sheet: Table S3
Table S3. RNA-seq revealed the FPKMs of all transcripts in GDYO v.s. Saline-treated OCI-AML3, Related to Figure 5.
GeneID	Name	Saline_1	Saline_2	Saline_3	GDYO_1	GDYO_2	GDYO_3
ENSG00000005059	CCDC109B	2.43103	1.98888	2.09632	2.73193	3.04552	3.15743
ENSG00000006075	CCL3	1.32277	0.924705	0.78226	5.29124	5.53367	4.36761
ENSG00000052802	MSMO1	10.6029	9.00121	8.46733	15.1591	15.2491	13.9802
ENSG00000070087	PFN2	0.166124	0.0902032	0.120025	0.205719	0.170043	0.248906
ENSG00000075213	SEMA3A	0.0784133	0.0684872	0.114877	0.0884519	0.0419249	0.0510124
ENSG00000079459	FDFT1	51.9027	54.0902	53.5895	96.565	101.344	99.3405
ENSG00000089127	OAS1	0.525045	0.41064	0.331375	0.622964	0.762664	0.862138
ENSG00000099251	HSD17B7P2	0.456791	0.412415	0.248267	0.685471	0.639337	0.548252
ENSG00000100097	LGALS1	511.217	536.905	538.46	976.672	1105.53	993.491
ENSG00000100292	HMOX1	0.224734	0.235755	0.155183	1.24981	1.17785	0.85423
ENSG00000100890	KIAA0391	0.200118	0.295026	0.281756	0.396243	0.385756	0.326703
ENSG00000103528	SYT17	0.17186	0.299308	0.201447	0.385752	0.338377	0.278711
ENSG00000103811	CTSH	4.09264	4.19283	4.34823	6.10005	6.47986	6.50572
ENSG00000104951	IL4I1	0.103068	0.125157	0.155933	0.442575	0.37982	0.375279
ENSG00000105672	ETV2	0.499911	0.429103	0.514011	0.576255	0.733222	0.554123
ENSG00000105928	DFNA5	0.0599929	0.0660396	0.0714651	0.0581894	0.109956	0.0946501
ENSG00000108691	CCL2	3.20606	2.92654	3.0192	9.3582	11.4182	10.1663
ENSG00000110077	MS4A6A	1.46115	1.2934	1.03475	1.22982	1.40456	1.3202
ENSG00000112799	LY86	8.39383	8.91389	9.95735	12.6213	14.3889	13.427
ENSG00000112972	HMGCS1	13.8063	12.2559	12.8327	14.4834	12.5677	13.4324
ENSG00000115607	IL18RAP	0.678857	0.635987	0.506012	0.522356	0.449923	0.45294
ENSG00000117586	TNFSF4	0.275464	0.219016	0.213592	0.275844	0.245165	0.289281
ENSG00000120437	ACAT2	18.8699	18.0228	18.5268	31.7077	30.3633	30.3362
ENSG00000124107	SLPI	2.12989	2.03617	2.87533	3.63674	3.77328	2.17268
ENSG00000125148	MT2A	20.4689	22.6263	21.8402	141.888	132.235	144.285
ENSG00000125730	C3	0.0685602	0.115251	0.0865009	0.517114	0.5411	0.513715
ENSG00000126709	IFI6	9.57232	9.85129	8.21211	13.0369	17.2629	10.5207
ENSG00000129277	CCL4	1.06e-18	9.96e-19	1.03e-18	0.614573	1.0555	0.727273
ENSG00000132196	HSD17B7	3.50344	3.29447	3.30992	4.74854	4.74205	5.63728
ENSG00000133935	C14orf1	13.5586	14.4098	14.4158	22.0221	23.7343	22.236
ENSG00000134061	CD180	4.83713	4.57393	4.11286	7.33122	6.48972	6.88273
ENSG00000137801	THBS1	0.0179758	0.0362611	0.031386	0.281893	0.300316	0.245531
ENSG00000139428	MMAB	7.0212	6.98186	6.92074	11.1044	12.2892	10.9657
ENSG00000143369	ECM1	0.291396	0.356336	0.354483	0.473749	0.613864	0.59412
ENSG00000145649	GZMA	1.12897	0.836219	0.699028	1.10642	0.870766	1.32551
ENSG00000146674	IGFBP3	0.683898	0.741562	0.663204	2.56719	2.83049	2.05815
ENSG00000147155	EBP	16.2263	17.3454	17.9416	27.4144	29.2206	28.3303
ENSG00000147168	IL2RG	0.522581	0.578135	0.50522	0.983715	0.957815	0.828873
ENSG00000150337	FCGR1A	4.46881	4.54906	4.61198	6.0366	6.97988	5.82419
ENSG00000160752	FDPS	93.9637	96.1889	94.0137	156.351	165.327	157.59
ENSG00000161860	SYCE2	0.660113	0.439566	0.552084	0.817731	0.892043	1.04172
ENSG00000167552	TUBA1A	14.9397	15.6639	14.5124	30.1542	30.7547	30.3205
ENSG00000168685	IL7R	0.172764	0.115219	0.13962	0.302156	0.255909	0.367883
ENSG00000176824	AC009951.1	0.282848	0.159212	0.243711	0.349557	0.386867	0.258264
ENSG00000177575	CD163	0.0463417	0.0792128	0.127091	0.280005	0.256649	0.237762
ENSG00000184779	RPS17	6.86208	6.75538	5.25871	7.60775	8.61693	7.90431
ENSG00000186314	PRELID2	0.192767	0.182767	0.154647	0.265734	0.155101	0.130469
ENSG00000187456	RDM1	0.672216	0.609843	0.599267	0.82711	0.805568	0.914185
ENSG00000196611	MMP1	0.128051	0.142153	0.0387798	1.70483	1.37491	1.80848
ENSG00000205021	CCL3L1	0.272408	0.242236	0.562783	0.812001	1.13743	0.811961
ENSG00000213760	ATP6V1G2	0.143413	0.241689	0.405069	0.73253	0.432511	0.663695
ENSG00000224046	AC005076.5	0.509596	0.576158	0.473814	0.730691	1.28136	0.64844
ENSG00000225200	AB019441.29	1.12925	1.34439	0.581602	1.18769	1.96213	0.695412
ENSG00000226360	RPL10AP6	3.5102	2.32364	3.46388	4.26736	4.59029	6.47377
ENSG00000228106	RP11-452F19.3	1.02643	0.928617	1.73527	1.47902	1.74307	1.0749
ENSG00000229637	PRAC2	0.384425	0.664296	0.499137	0.517671	0.878955	0.701859
ENSG00000230798	RP4-792G4.2	1.16558	1.09147	1.08612	1.52225	1.86888	1.92716
ENSG00000235578	XXbac-B33L19.4	1.36371	2.6207	1.00653	2.22052	2.16261	2.45008
ENSG00000237489	LINC00959	1.02254	1.38188	1.20822	1.67228	2.04337	1.72438
ENSG00000243926	TIPARP-AS1	0.418069	0.503843	0.650741	1.13776	0.701392	1.0978
ENSG00000244041	LINC01011	0.213324	0.342923	0.334218	0.439985	0.477769	0.406971
ENSG00000248455	RP11-321E2.3	0.414222	0.578035	0.475093	1.10693	1.03028	0.829751
ENSG00000251580	RP11-539L10.3	2.13244	2.1821	2.73584	2.36247	3.50699	2.70941
ENSG00000260448	RP11-449H11.1	0.883681	0.789875	0.947912	0.685012	0.944784	1.01554
ENSG00000262003	RP11-676J12.7	2.27541	1.89849	2.22771	3.98963	4.9159	4.29453
ENSG00000266088	RP5-1028K7.2	1.79193	1.72448	1.87946	2.47274	2.60249	1.91234
ENSG00000266402	SNORA76	1.81252	0.706073	1.72449	3.53682	3.442	2.34034
ENSG00000267855	NDUFA7	2.10729	2.33293	2.98048	4.42094	4.3055	3.62869
ENSG00000008517	IL32	0.555459	0.471124	0.446926	1.06621	1.21451	1.00996
ENSG00000009950	MLXIPL	5.61397	5.25119	5.38944	4.94803	4.75072	5.03721
ENSG00000063438	AHRR	13.3365	12.1739	13.562	11.8804	10.4513	12.251
ENSG00000064195	DLX3	13.8789	14.3803	15.9071	7.11259	5.34591	6.53338
ENSG00000064300	NGFR	4.58616	4.62548	4.48463	5.96318	4.87561	5.07784
ENSG00000067900	ROCK1	3.38836	2.55142	2.73205	0.5157	0.693309	0.639422
ENSG00000099822	HCN2	1.42077	1.87657	1.79449	1.38854	1.0901	1.13151
ENSG00000100065	CARD10	0.554472	0.557957	0.609056	0.341696	0.291634	0.436253
ENSG00000103196	CRISPLD2	2.44375	2.75241	2.55727	1.91838	1.92037	1.90871
ENSG00000106006	HOXA6	1.92575	1.79115	2.1876	0.962903	0.93776	1.03561
ENSG00000106123	EPHB6	0.239815	0.382771	0.415405	0.294045	0.19105	0.274989
ENSG00000106624	AEBP1	0.216993	0.356927	0.433258	0.159082	0.0990546	0.172168
ENSG00000108798	ABI3	0.829395	0.613415	0.796473	0.843048	0.612491	0.831689
ENSG00000113504	SLC12A7	1.86768	2.10909	2.03701	1.93552	1.90897	2.08027
ENSG00000113810	SMC4	9.41802	7.557	7.91399	1.06613	0.873542	1.62164
ENSG00000115266	APC2	0.413568	0.530141	0.522104	0.305693	0.256777	0.338975
ENSG00000115461	IGFBP5	1.09097	1.4464	1.41742	0.943747	0.838583	1.01079
ENSG00000116014	KISS1R	0.879308	0.792834	1.17313	0.588063	0.545107	0.566497
ENSG00000116016	EPAS1	10.3699	10.1054	10.5671	12.2546	11.1089	12.0395
ENSG00000117069	ST6GALNAC5	0.256314	0.264188	0.274329	0.22669	0.146195	0.197418
ENSG00000117407	ARTN	1.16988	1.44203	1.60282	1.14868	0.837213	0.966769
ENSG00000119714	GPR68	4.58011	4.581	4.70987	6.01565	5.36467	6.16519
ENSG00000126777	KTN1	2.11939	1.61288	1.65156	0.400021	0.384307	0.440961
ENSG00000128564	VGF	1.26899	1.1888	1.30339	0.46245	0.674342	0.736861
ENSG00000130829	DUSP9	0.585738	0.417852	0.519722	0.143729	0.238974	0.121169
ENSG00000132669	RIN2	0.433371	0.495053	0.366112	0.437718	0.288106	0.348546
ENSG00000132854	KANK4	0.659477	0.657667	0.597451	0.59173	0.460754	0.585481
ENSG00000134318	ROCK2	5.27459	4.10359	4.06121	1.32738	1.20846	1.59005
ENSG00000136928	GABBR2	0.350674	0.352498	0.345623	0.141498	0.237833	0.16669
ENSG00000137441	FGFBP2	0.575578	0.329096	0.407019	0.814774	0.868129	0.709367
ENSG00000138061	CYP1B1	0.412217	0.320294	0.268283	0.216128	0.0891268	0.125396
ENSG00000138193	PLCE1	0.241934	0.221728	0.142969	0.0395436	0.0385593	0.0715965
ENSG00000141574	SECTM1	0.580961	0.620427	0.749643	0.518344	0.598716	0.483031
ENSG00000143850	PLEKHA6	0.151208	0.156519	0.0736055	0.0962404	0.154895	0.109138
ENSG00000144674	GOLGA4	0.74086	0.561048	0.585597	0.122782	0.202457	0.141611
ENSG00000145506	NKD2	3.55136	4.27779	3.96037	3.56382	3.45557	3.33613
ENSG00000146587	RBAK	1.3328	0.934362	1.02171	0.365822	0.195789	0.219468
ENSG00000146757	ZNF92	1.92071	1.47917	1.71966	0.368945	0.518082	0.367837
ENSG00000148516	ZEB1	0.178948	0.209069	0.316577	0.0458204	0.0604271	0.101661
ENSG00000151012	SLC7A11	0.734422	0.660281	0.690078	0.515504	0.370415	0.370502
ENSG00000152192	POU4F1	0.322907	0.380958	0.511608	0.228982	0.222903	0.189818
ENSG00000158106	RHPN1	4.36786	4.69845	5.09652	3.05926	2.86621	3.97504
ENSG00000160223	ICOSLG	6.8117	7.15935	6.9488	5.36942	4.93524	5.68772
ENSG00000162337	LRP5	11.5606	11.886	12.4121	9.21297	8.22001	9.36618
ENSG00000163629	PTPN13	0.542578	0.447514	0.449956	0.130178	0.107274	0.149875
ENSG00000164107	HAND2	1.7238	1.62421	1.68399	1.51137	1.55085	1.65038
ENSG00000165029	ABCA1	0.448938	0.389836	0.437469	0.191956	0.191079	0.217669
ENSG00000165646	SLC18A2	1.36663	0.988922	0.866786	0.360476	0.429767	0.358049
ENSG00000168993	CPLX1	0.448748	0.79424	0.63172	0.445609	0.242976	0.334698
ENSG00000170577	SIX2	0.428687	0.972434	0.831805	0.559029	0.502297	0.47553
ENSG00000171634	BPTF	4.33806	3.44348	3.5201	1.05955	0.995058	1.03508
ENSG00000174567	GOLT1A	1.07615	0.522108	0.82111	1.1395	1.68151	1.25853
ENSG00000175274	TP53I11	0.974359	1.14958	0.792548	0.626532	0.584627	0.705428
ENSG00000176349	AC110781.3	0.157488	0.353835	0.258277	0.240124	0.301987	0.2894
ENSG00000176697	BDNF	0.236426	0.321577	0.271737	0.198915	0.211164	0.173938
ENSG00000177374	HIC1	0.361105	0.460595	0.332498	0.132122	0.199694	0.198049
ENSG00000178531	CTXN1	5.72246	5.49947	5.80351	3.49289	3.17977	3.06884
ENSG00000178623	GPR35	24.0778	27.2429	26.0287	25.4887	23.446	24.7222
ENSG00000179163	FUCA1	3.62291	4.52211	4.03876	6.27235	5.50512	5.25386
ENSG00000179388	EGR3	2.10369	1.14422	1.54461	1.28179	1.11223	1.23425
ENSG00000179630	LACC1	0.927143	0.60981	0.696942	0.239484	0.161985	0.342956
ENSG00000181619	GPR135	0.40464	0.244897	0.241213	0.178077	0.0581798	0.136782
ENSG00000182389	CACNB4	0.119137	0.105317	0.0991834	0.0441647	0.0328609	0.0969162
ENSG00000185269	NOTUM	0.489881	0.711005	0.415718	0.230054	0.239301	0.236816
ENSG00000185338	SOCS1	1.02914	0.995599	1.68674	1.24976	0.91396	1.4323
ENSG00000188042	ARL4C	0.340578	0.220057	0.406247	0.285195	0.404692	0.308779
ENSG00000188199	NUTM2B	0.300162	0.240584	0.37969	0.145898	0.160117	0.113078
ENSG00000188483	IER5L	2.80931	4.07202	3.52687	2.64857	2.64968	2.53195
ENSG00000196081	ZNF724P	0.851313	0.807586	0.619174	0.163709	0.103975	0.213511
ENSG00000196872	KIAA1211L	0.266195	0.299997	0.321595	0.248065	0.154175	0.268494
ENSG00000198598	MMP17	12.4254	12.6734	12.9143	9.81373	8.56642	8.85197
ENSG00000198707	CEP290	0.265267	0.220797	0.110834	0.0527639	0.0265237	0.0302052
ENSG00000205922	ONECUT3	0.127354	0.125312	0.19115	0.0646778	0.0298116	0.0514287
ENSG00000206530	WDR52	0.736318	0.409857	0.614418	0.131068	0.108576	0.244892
ENSG00000213199	ASIC3	0.452233	0.49577	0.350094	0.25342	0.196514	0.412518
ENSG00000213443	RP11-75L1.2	1.10507	0.754643	1.10354	0.498184	0.234449	0.292986
ENSG00000220008	LINGO3	7.79963	8.15987	8.66075	5.55511	5.28903	6.19744
ENSG00000224940	PRRT4	1.22603	1.15121	1.11498	0.577148	0.587292	0.543004
ENSG00000225465	RFPL1S	0.397893	0.450282	0.498873	0.289287	0.304934	0.239565
ENSG00000226121	AHCTF1P1	0.387133	0.474503	0.326478	0.0305702	0.0571117	0.124126
ENSG00000226791	AC109826.1	1.82049	1.10489	1.51987	1.25674	1.74735	1.40442
ENSG00000226958	CTD-2328D6.1	56.7208	116.787	51.8578	50.07	44.9019	35.7028
ENSG00000230778	ANKRD63	1.34267	1.99418	2.12997	1.16278	0.808184	1.08097
ENSG00000244300	RP11-475N22.4	0.925331	0.806555	0.91135	0.21828	0.19257	0.351857
ENSG00000244486	SCARF2	0.398524	0.579132	0.336101	0.12747	0.354733	0.211863
ENSG00000253230	LINC00599	2.00936	2.00872	2.03022	2.44847	2.0864	2.39143
ENSG00000254389	RHPN1-AS1	0.939203	1.46938	0.805485	0.569574	0.506649	0.814622
ENSG00000261114	RP11-325K4.2	2.37519	1.93339	1.75877	2.62703	1.63892	2.2639
ENSG00000261342	AC006538.1	1.73249	1.24232	1.60844	1.49608	1.42743	1.41132
ENSG00000261613	RP11-20I23.13	1.15026	0.780794	0.865057	0.593953	0.601585	0.64143
ENSG00000261971	RP11-473M20.7	1.91681	1.39837	1.53797	1.80189	0.938129	1.66611
ENSG00000267287	RP11-567M16.1	0.170748	0.130422	0.101179	0.130936	0.233068	0.238736
ENSG00000270189	RP11-258C19.7	1.13495	0.7309	0.666653	0.430831	0.267552	0.288919
ENSG00000272115	GS1-393G12.14	4.41053	4.04594	5.54974	3.34623	2.49324	2.65233
ENSG00000272347	RP11-43F13.4	0.623643	0.581519	0.699169	1.11725	0.853542	0.871993
ENSG00000000419	DPM1	26.3747	25.0762	24.6218	25.8721	21.8711	23.9182
ENSG00000000457	SCYL3	2.11056	1.63781	1.90593	2.29748	1.78742	1.86827
ENSG00000000460	C1orf112	2.72283	2.45608	2.77115	2.61514	2.73553	2.94098
ENSG00000000938	FGR	0.625306	0.755541	0.733609	1.04826	0.643315	0.903197
ENSG00000001036	FUCA2	30.9724	31.5757	30.589	33.944	32.6534	33.1343
ENSG00000001084	GCLC	1.1694	0.987409	1.24963	0.878436	0.7999	0.908858
ENSG00000001167	NFYA	16.8727	14.1913	15.7788	13.5642	12.5469	12.1936
ENSG00000001460	STPG1	0.337924	0.382787	0.389232	0.330497	0.277937	0.323877
ENSG00000001461	NIPAL3	1.4653	1.75994	1.81909	1.72403	1.54249	1.86554
ENSG00000001497	LAS1L	18.6609	19.6515	18.8689	19.483	19.8328	19.4441
ENSG00000001617	SEMA3F	1.78359	2.42528	1.92818	1.54768	1.52682	1.6141
ENSG00000001629	ANKIB1	3.86288	3.35433	3.49634	2.22446	1.95285	2.14114
ENSG00000001630	CYP51A1	3.45336	3.96605	3.68212	4.45247	4.00528	4.10147
ENSG00000001631	KRIT1	3.12116	2.48959	2.87434	1.08116	0.738745	1.29102
ENSG00000002016	RAD52	1.53153	1.40889	1.46186	1.17953	1.12242	1.12884
ENSG00000002330	BAD	16.0332	16.7427	16.5604	19.6793	21.6121	17.6035
ENSG00000002549	LAP3	16.8378	17.3255	17.1637	17.3412	16.2471	16.875
ENSG00000002586	CD99	31.0394	33.9482	31.0264	31.9997	33.2252	32.9464
ENSG00000002587	HS3ST1	0.244427	0.153723	0.141327	0.214601	0.208918	0.172954
ENSG00000002822	MAD1L1	17.1394	18.4317	18.3346	16.5111	16.1132	16.8541
ENSG00000002834	LASP1	53.082	55.2846	53.4068	48.2656	48.2229	51.2422
ENSG00000002919	SNX11	14.4593	14.5624	15.1364	17.7662	18.9735	18.5304
ENSG00000003056	M6PR	42.1466	42.6978	43.3041	46.327	47.1977	48.9305
ENSG00000003147	ICA1	1.60807	1.46152	1.31667	1.60844	1.47152	1.66192
ENSG00000003393	ALS2	1.44738	1.01401	1.22951	1.16202	1.01276	1.34143
ENSG00000003400	CASP10	1.76839	1.84724	1.83075	1.86806	1.86379	2.14619
ENSG00000003402	CFLAR	3.91967	3.47738	3.79	2.79205	2.76052	3.07128
ENSG00000003509	NDUFAF7	2.61457	2.2608	2.0499	2.14011	2.12363	2.29207
ENSG00000003756	RBM5	11.0238	9.95995	10.6506	10.736	10.1488	11.2517
ENSG00000003989	SLC7A2	1.52653	1.28474	1.30219	0.930168	0.696533	0.866149
ENSG00000004059	ARF5	83.2084	87.4966	88.1377	99.9775	108.336	100.106
ENSG00000004139	SARM1	0.380051	0.407992	0.407031	0.358711	0.320602	0.391426
ENSG00000004142	POLDIP2	64.914	67.0861	68.8033	63.2807	67.5065	64.2815
ENSG00000004399	PLXND1	12.971	13.6697	13.857	11.6849	11.7889	12.7415
ENSG00000004455	AK2	184.021	183.276	178.633	219.165	230.765	220.251
ENSG00000004468	CD38	7.55568	6.61736	7.16362	6.82849	6.89742	6.74387
ENSG00000004478	FKBP4	116.484	114.593	118.774	110.37	120.7	113.922
ENSG00000004487	KDM1A	22.8683	22.1432	23.4528	20.2985	18.5116	19.1876
ENSG00000004534	RBM6	8.61981	7.43232	7.85682	5.35544	4.92044	5.56181
ENSG00000004660	CAMKK1	3.23486	3.14877	2.80183	2.41621	2.10938	2.42119
ENSG00000004700	RECQL	6.75643	5.72271	5.61905	2.65628	2.05923	3.26899
ENSG00000004766	CCDC132	0.741579	0.494682	0.610538	0.414417	0.301973	0.304407
ENSG00000004777	ARHGAP33	2.19062	1.88708	1.94973	1.55148	1.46628	1.78899
ENSG00000004779	NDUFAB1	64.9876	62.4548	62.8904	73.189	82.6048	75.6792
ENSG00000004809	SLC22A16	0.881543	1.10123	1.06807	1.09017	1.43059	1.35808
ENSG00000004838	ZMYND10	0.311115	0.285434	0.251913	0.177967	0.543382	0.297599
ENSG00000004864	SLC25A13	11.0519	10.7287	10.8561	9.86933	9.52872	9.14516
ENSG00000004866	ST7	1.72087	1.56875	1.73544	1.75564	1.74757	1.57835
ENSG00000004897	CDC27	7.83125	5.93875	7.05218	4.99122	3.76365	4.64422
ENSG00000004961	HCCS	12.404	11.7161	13.355	14.246	14.5145	13.4041
ENSG00000004975	DVL2	16.4734	18.4184	18.8112	15.8542	15.365	16.7116
ENSG00000005007	UPF1	18.1241	19.6641	18.8702	15.7132	14.2573	16.7112
ENSG00000005020	SKAP2	4.94658	4.13448	4.69867	3.07766	2.8499	3.42597
ENSG00000005022	SLC25A5	359.243	359.817	361.801	412.42	420.868	411.983
ENSG00000005073	HOXA11	23.031	24.7175	22.8073	19.9061	20.7033	20.5533
ENSG00000005075	POLR2J	101.821	110.061	110.339	125.686	143.945	132.148
ENSG00000005100	DHX33	11.5508	9.90156	10.879	8.11496	6.35907	7.92976
ENSG00000005108	THSD7A	1.01271	0.873121	0.983888	0.439273	0.324927	0.399564
ENSG00000005156	LIG3	6.71451	6.61017	7.18568	6.43772	6.84295	7.36984
ENSG00000005175	RPAP3	4.12008	3.34726	3.34419	0.904452	1.00726	1.06624
ENSG00000005189	AC004381.6	4.0388	3.68271	3.82644	3.62106	3.94529	3.87553
ENSG00000005194	CIAPIN1	25.8427	25.3251	26.8786	30.537	29.353	28.6662
ENSG00000005206	SPPL2B	9.72658	10.4434	10.5966	7.76155	7.00596	8.63138
ENSG00000005238	FAM214B	1.5854	1.68926	1.72797	1.6579	1.50371	1.69159
ENSG00000005243	COPZ2	15.5721	17.0615	15.2988	17.3039	17.1302	18.049
ENSG00000005249	PRKAR2B	10.8894	9.84187	11.2181	8.59441	7.63995	7.76574
ENSG00000005302	MSL3	2.72849	2.81226	2.32068	2.89984	2.57486	3.10432
ENSG00000005339	CREBBP	8.75099	9.04388	9.42556	6.79961	5.86836	6.80153
ENSG00000005379	BZRAP1	1.1879	1.23807	1.21075	0.591169	0.534309	0.734466
ENSG00000005381	MPO	0.66284	0.914063	0.97697	0.565506	0.964513	0.839888
ENSG00000005436	GCFC2	1.82039	1.59536	1.60464	0.938716	0.827989	0.740968
ENSG00000005448	WDR54	14.0124	16.9646	14.5562	18.0081	17.3592	17.9925
ENSG00000005469	CROT	0.507264	0.346445	0.267236	0.238131	0.250386	0.201294
ENSG00000005471	ABCB4	0.674325	0.597695	0.65098	0.863128	0.752387	0.787211
ENSG00000005483	KMT2E	3.3744	2.91593	3.30057	1.22029	0.884683	1.25171
ENSG00000005486	RHBDD2	13.3164	14.7193	14.5949	13.1842	13.8649	13.5025
ENSG00000005700	IBTK	2.91118	2.25098	2.64321	1.03173	0.886687	1.426
ENSG00000005801	ZNF195	2.46163	2.096	2.4638	1.0665	0.964968	1.32913
ENSG00000005810	MYCBP2	9.82534	8.02427	8.3477	3.42597	2.44044	3.51452
ENSG00000005812	FBXL3	6.75948	5.64897	6.08973	5.04386	3.62874	4.53984
ENSG00000005844	ITGAL	11.0945	10.7401	10.9457	12.6756	11.7919	13.5014
ENSG00000005882	PDK2	2.22132	2.08095	2.02544	2.03792	1.95908	1.99595
ENSG00000005889	ZFX	2.22254	1.97383	2.07379	1.25733	1.05111	1.25222
ENSG00000005893	LAMP2	29.7163	26.5901	26.9652	24.9811	23.2246	23.86
ENSG00000005955	GGNBP2	4.5933	4.06594	3.8073	2.68152	2.14505	2.65884
ENSG00000006007	GDE1	12.1236	10.8523	11.4372	11.4387	11.4267	11.5556
ENSG00000006015	C19orf60	26.1428	29.4912	26.8251	26.151	24.5646	26.9961
ENSG00000006016	CRLF1	0.998669	0.61568	0.756879	0.815137	0.654706	0.584973
ENSG00000006025	OSBPL7	2.42542	2.49108	2.04791	1.80493	1.59892	1.91699
ENSG00000006062	MAP3K14	1.04319	0.873137	0.9246	1.00044	0.88254	0.899422
ENSG00000006114	SYNRG	2.28204	1.96112	2.31773	1.83816	1.54935	1.97153
ENSG00000006118	TMEM132A	0.314111	0.318091	0.519283	0.317833	0.264612	0.203853
ENSG00000006125	AP2B1	22.1082	20.9383	21.8099	21.5771	21.0274	21.6615
ENSG00000006194	ZNF263	5.28687	5.57258	5.50023	5.41999	5.15165	5.4038
ENSG00000006282	SPATA20	9.92773	10.0269	9.86616	8.05276	7.68679	8.41831
ENSG00000006327	TNFRSF12A	2.83962	3.18145	2.58407	2.03669	2.36515	2.13712
ENSG00000006451	RALA	8.92153	8.1066	9.20176	7.32146	6.58389	6.94276
ENSG00000006459	KDM7A	0.203428	0.130096	0.284445	0.0835937	0.0959914	0.109597
ENSG00000006468	ETV1	0.0536026	0.0600732	0.107332	0.0509011	0.0209909	0.0682099
ENSG00000006530	AGK	4.16162	3.34131	4.26505	4.43048	4.1478	3.90182
ENSG00000006534	ALDH3B1	11.5619	12.4844	12.5349	10.2433	10.4945	10.9896
ENSG00000006576	PHTF2	1.37769	1.2274	1.37814	0.924916	0.657272	0.772568
ENSG00000006607	FARP2	2.79582	2.34426	2.48483	2.32676	2.34576	2.3922
ENSG00000006625	GGCT	3.13193	2.86439	3.1346	2.40748	2.22344	2.45883
ENSG00000006634	DBF4	3.96797	2.85724	2.94708	1.39188	1.20106	1.63766
ENSG00000006652	IFRD1	5.83177	5.04425	5.23586	4.71636	4.053	4.38591
ENSG00000006695	COX10	8.43586	7.47788	8.22441	7.87235	7.2692	7.23704
ENSG00000006704	GTF2IRD1	1.88378	2.03054	2.20146	1.53981	1.25432	1.52555
ENSG00000006712	PAF1	32.9335	34.3113	32.3893	30.7538	30.5379	31.2482
ENSG00000006715	VPS41	4.16924	4.10068	4.27866	3.36319	2.73042	3.25522
ENSG00000006740	ARHGAP44	2.63192	2.47063	2.43446	1.80673	2.20258	1.86578
ENSG00000006744	ELAC2	27.3191	28.0734	28.9997	25.3413	25.8715	26.0616
ENSG00000006756	ARSD	6.75797	6.67882	6.91935	6.22934	6.00728	6.19015
ENSG00000006757	PNPLA4	2.40485	2.4452	2.22735	2.61812	3.15799	2.90277
ENSG00000006831	ADIPOR2	31.4802	28.7353	29.5199	34.4257	32.8927	34.9445
ENSG00000007047	MARK4	1.60074	1.74538	1.67066	1.38473	1.33227	1.44143
ENSG00000007080	CCDC124	72.1268	76.4239	76.3061	70.6863	70.8353	67.4151
ENSG00000007129	CEACAM21	0.38611	0.631937	0.641709	0.799047	0.693845	0.57369
ENSG00000007168	PAFAH1B1	11.6235	10.0096	10.4696	7.68458	6.64533	7.54296
ENSG00000007202	KIAA0100	34.2966	35.3676	36.9466	37.6847	36.7877	39.9106
ENSG00000007237	GAS7	16.0363	15.5424	16.4757	20.1085	18.881	20.7041
ENSG00000007255	TRAPPC6A	59.9143	66.8262	60.2116	80.6849	83.7552	76.9248
ENSG00000007264	MATK	2.58263	2.42331	2.2926	1.43455	1.52292	1.48287
ENSG00000007341	ST7L	3.29696	3.11694	3.12584	3.08929	2.92101	2.99056
ENSG00000007376	RPUSD1	59.4417	66.7658	63.9221	49.5685	45.0441	49.2927
ENSG00000007384	RHBDF1	2.0948	2.30071	2.39502	1.78197	1.62422	1.89084
ENSG00000007392	LUC7L	8.5932	7.71587	8.36355	7.55494	7.3679	7.46973
ENSG00000007516	BAIAP3	0.169409	0.162956	0.395456	0.11383	0.118503	0.192442
ENSG00000007520	TSR3	71.3485	76.873	73.072	63.7834	63.1452	64.279
ENSG00000007541	PIGQ	8.52684	9.60274	9.30069	7.28772	6.51447	7.36015
ENSG00000007545	CRAMP1L	3.70223	3.38359	3.34573	2.71971	2.55376	3.08605
ENSG00000007866	TEAD3	3.81571	4.84747	4.80772	3.38892	2.66167	3.40232
ENSG00000007923	DNAJC11	12.7774	12.3313	13.1671	10.8401	8.93786	10.5701
ENSG00000007944	MYLIP	16.8165	14.9186	16.0219	13.6406	13.6446	14.0743
ENSG00000007968	E2F2	3.09499	3.03427	2.83415	2.22068	2.41639	2.39662
ENSG00000008018	PSMB1	104.386	99.8225	99.2624	136.648	142.389	130.851
ENSG00000008083	JARID2	14.1325	12.5072	13.1125	10.1526	9.76002	10.8419
ENSG00000008128	CDK11A	2.81477	2.49921	2.76687	2.05586	1.4782	2.05992
ENSG00000008130	NADK	21.0057	21.6217	22.2005	18.2386	18.4767	18.2829
ENSG00000008256	CYTH3	3.385	3.36113	3.32725	2.69311	2.55195	2.80467
ENSG00000008282	SYPL1	27.5594	24.5249	26.333	27.3127	25.7319	26.0099
ENSG00000008283	CYB561	4.29657	3.95487	3.90406	3.05635	2.80691	3.0661
ENSG00000008294	SPAG9	3.21	2.79687	2.60159	1.61457	1.20041	1.53857
ENSG00000008300	CELSR3	0.498357	0.507174	0.580492	0.420418	0.423248	0.610903
ENSG00000008324	SS18L2	30.8072	27.1093	28.8451	33.1359	36.8178	34.6194
ENSG00000008382	MPND	10.1065	12.0136	10.3632	8.73263	8.76313	8.42703
ENSG00000008394	MGST1	25.39	23.0429	23.0004	26.0764	26.4364	24.9068
ENSG00000008405	CRY1	2.52427	2.39155	2.75084	1.89568	1.68716	2.37451
ENSG00000008441	NFIX	11.5881	12.5076	13.1572	8.77648	7.79614	9.5453
ENSG00000008513	ST3GAL1	16.1029	14.882	15.4853	14.1891	14.4187	15.3023
ENSG00000008516	MMP25	0.707969	0.530467	0.542203	0.516806	0.503495	0.678377
ENSG00000008710	PKD1	5.66763	5.94544	6.39981	4.65802	4.42053	5.25336
ENSG00000008735	MAPK8IP2	0.130376	0.214303	0.238736	0.18634	0.189024	0.187009
ENSG00000008838	MED24	14.7943	16.0142	15.5795	12.4448	12.3827	13.037
ENSG00000008853	RHOBTB2	12.5087	13.4942	13.3279	10.5549	10.4582	11.542
ENSG00000008869	HEATR5B	2.53631	2.4523	2.57398	1.94551	1.59291	2.22418
ENSG00000008952	SEC62	5.25227	4.11724	4.32553	2.33128	2.10838	2.29749
ENSG00000008988	RPS20	708.792	689.346	709.025	977.948	1062.92	950.064
ENSG00000009307	CSDE1	64.3062	57.6027	58.2753	50.1894	44.0222	45.3525
ENSG00000009335	UBE3C	23.8071	22.1924	23.6314	18.943	18.3311	19.4544
ENSG00000009413	REV3L	0.776833	0.694649	0.715315	0.197266	0.192147	0.226398
ENSG00000009724	MASP2	0.50755	0.1968	0.338326	0.163537	0.104957	0.266454
ENSG00000009780	FAM76A	0.866954	1.16223	1.11685	1.0057	0.932908	0.940501
ENSG00000009790	TRAF3IP3	7.37813	7.05465	7.27456	9.13467	8.74426	7.86512
ENSG00000009830	POMT2	2.57765	2.75859	2.71085	2.12395	2.4895	2.21393
ENSG00000009844	VTA1	6.15379	5.53832	5.19037	4.85655	4.51134	4.37048
ENSG00000009954	BAZ1B	24.0299	20.8118	22.5163	13.4119	11.5399	12.6971
ENSG00000010017	RANBP9	8.61027	7.76412	9.07065	5.38279	5.21617	5.23474
ENSG00000010072	SPRTN	3.27035	2.38493	3.12587	2.22573	2.07939	2.15829
ENSG00000010165	METTL13	34.2688	35.0609	34.6715	35.4427	34.9698	35.7302
ENSG00000010219	DYRK4	2.24828	2.13318	2.09363	2.73424	2.80872	2.5033
ENSG00000010244	ZNF207	12.0986	10.7058	11.4565	11.1068	9.78839	10.9273
ENSG00000010256	UQCRC1	90.6613	99.8819	93.1168	103.041	110.265	108.902
ENSG00000010270	STARD3NL	7.57795	7.48667	6.98989	8.35741	8.8478	9.15464
ENSG00000010278	CD9	2.66349	3.27032	3.12502	4.55174	5.65046	5.21706
ENSG00000010292	NCAPD2	47.531	49.1481	49.0925	46.7662	44.3128	49.3577
ENSG00000010295	IFFO1	9.90868	9.31772	9.33249	8.39507	7.74447	8.89179
ENSG00000010318	PHF7	5.96031	5.57044	6.21231	5.66461	4.82313	5.57877
ENSG00000010319	SEMA3G	5.89847	5.37878	5.755	4.41776	4.07458	4.05332
ENSG00000010322	NISCH	12.6413	12.8599	12.9055	11.654	10.6768	12.189
ENSG00000010361	FUZ	10.1658	10.101	10.3327	8.36011	8.11211	9.4741
ENSG00000010404	IDS	0.94626	0.794856	0.973558	0.77089	0.750932	0.803272
ENSG00000010539	ZNF200	2.01344	1.98783	2.08765	1.6215	1.44624	1.69306
ENSG00000010610	CD4	65.1185	67.0382	66.7678	56.7835	56.4033	61.8675
ENSG00000010626	LRRC23	0.685035	0.606497	0.834126	0.922492	0.898648	1.10461
ENSG00000010671	BTK	26.3743	24.265	24.1851	27.6774	26.7598	26.9918
ENSG00000010803	SCMH1	10.9715	10.778	11.4351	9.12299	7.7986	8.48101
ENSG00000010810	FYN	1.29471	1.29866	1.28142	1.02476	0.927737	0.669366
ENSG00000010818	HIVEP2	0.703984	0.483002	0.488112	0.408216	0.325535	0.307172
ENSG00000011007	TCEB3	5.18978	5.04002	5.04152	4.22562	3.97445	3.82957
ENSG00000011009	LYPLA2	53.069	59.0703	55.1481	52.4929	58.5863	55.8101
ENSG00000011021	CLCN6	3.56477	3.3324	3.67892	4.14382	3.87003	4.84843
ENSG00000011028	MRC2	134.532	144.911	145.783	100.997	93.3727	105.118
ENSG00000011105	TSPAN9	0.259379	0.236312	0.1729	0.103004	0.100369	0.14339
ENSG00000011114	BTBD7	6.22502	5.48466	5.77326	5.00138	4.09307	4.64968
ENSG00000011132	APBA3	3.93844	4.14628	4.298	3.72017	3.17626	3.50673
ENSG00000011143	MKS1	5.61622	5.97764	5.57882	6.14187	5.94822	6.85277
ENSG00000011198	ABHD5	3.03168	2.55251	2.7939	2.84065	3.93524	2.76195
ENSG00000011243	AKAP8L	12.1685	12.1293	12.6535	12.3833	12.0452	11.9627
ENSG00000011258	MBTD1	2.85263	2.63812	3.01987	1.97704	1.66607	1.87775
ENSG00000011260	UTP18	21.899	18.6097	19.5562	19.9052	17.1517	18.3704
ENSG00000011275	RNF216	6.92362	6.9816	6.9074	5.46637	4.96364	5.20675
ENSG00000011295	TTC19	5.36498	5.58132	5.16665	4.80422	4.13385	4.20841
ENSG00000011304	PTBP1	138.852	148.863	148.945	121.961	119.976	127.456
ENSG00000011332	DPF1	0.493799	0.430079	0.404413	0.339448	0.33049	0.297849
ENSG00000011376	LARS2	9.55503	9.08979	9.57788	8.77191	8.66154	9.47931
ENSG00000011405	PIK3C2A	1.31765	1.20328	1.13753	0.27155	0.36121	0.4152
ENSG00000011422	PLAUR	5.89142	5.67016	5.86143	6.70018	7.08269	7.0654
ENSG00000011426	ANLN	6.99407	5.60079	5.91611	2.68718	2.00676	2.86212
ENSG00000011451	WIZ	9.68622	10.7609	10.4521	7.72755	7.33994	7.63392
ENSG00000011454	RABGAP1	2.58531	2.18509	2.58449	2.03073	1.57318	1.82625
ENSG00000011478	QPCTL	7.82492	9.48858	9.24243	6.78802	6.71216	6.96695
ENSG00000011485	PPP5C	17.0262	17.6963	18.0286	15.9993	15.1309	15.9202
ENSG00000011523	CEP68	2.42314	2.43896	2.38466	2.01077	1.69865	1.8368
ENSG00000011566	MAP4K3	0.74436	0.751897	0.725383	0.313256	0.270685	0.301799
ENSG00000011600	TYROBP	95.0754	110.204	99.6243	156.682	171.368	162.445
ENSG00000011638	TMEM159	3.08083	3.24906	3.58695	4.15238	3.28306	4.38512
ENSG00000012048	BRCA1	6.82849	5.81203	5.96154	3.07411	2.7346	2.84415
ENSG00000012061	ERCC1	13.2354	12.9338	12.9051	14.1221	15.6801	14.2188
ENSG00000012171	SEMA3B	0.381988	0.356783	0.299101	0.306958	0.226446	0.239607
ENSG00000012174	MBTPS2	1.63327	1.16803	1.24551	1.13918	0.857803	1.05672
ENSG00000012211	PRICKLE3	4.68821	4.99181	4.6683	4.59994	3.97541	5.3047
ENSG00000012232	EXTL3	3.76805	4.17013	3.88091	3.58581	3.56961	3.73768
ENSG00000012660	ELOVL5	19.624	16.2362	17.8343	17.0577	15.4863	15.2851
ENSG00000012779	ALOX5	1.63141	1.37242	1.53091	1.03682	1.20185	1.40476
ENSG00000012822	CALCOCO1	3.92075	3.47916	3.50091	4.60887	4.66491	4.72117
ENSG00000012963	UBR7	22.947	22.179	23.4082	24.2823	21.0807	21.7846
ENSG00000012983	MAP4K5	1.0045	0.789765	0.939701	0.276873	0.324269	0.393284
ENSG00000013275	PSMC4	58.9898	58.7728	61.5944	66.7207	71.7944	70.6702
ENSG00000013288	MAN2B2	4.18505	4.29654	4.29404	3.09345	2.6639	3.07837
ENSG00000013306	SLC25A39	51.4616	54.7584	52.35	45.9234	47.2102	45.7112
ENSG00000013364	MVP	5.90158	6.23709	6.31144	6.17831	5.31757	6.04091
ENSG00000013374	NUB1	10.3148	8.7446	9.75755	8.48486	8.11521	7.53358
ENSG00000013375	PGM3	1.09658	1.00852	0.970363	0.627026	0.540097	0.686975
ENSG00000013392	RWDD2A	0.398556	0.378246	0.332799	0.421413	0.291172	0.48571
ENSG00000013441	CLK1	4.32032	3.16855	3.71147	2.49121	2.34479	2.97688
ENSG00000013503	POLR3B	3.4524	3.10488	3.22914	2.8568	2.32201	2.64328
ENSG00000013523	ANGEL1	7.26143	6.45782	7.43345	6.83167	6.67342	7.0442
ENSG00000013561	RNF14	4.31975	3.70211	3.79661	4.40432	3.80604	3.75942
ENSG00000013563	DNASE1L1	3.2525	3.34456	3.54472	3.27001	3.48585	3.84488
ENSG00000013573	DDX11	9.49906	9.48196	9.86014	8.60503	7.22453	8.73989
ENSG00000013583	HEBP1	6.44707	5.79899	6.25937	5.78713	5.60982	5.74819
ENSG00000013810	TACC3	34.9222	36.0628	35.4245	29.3792	28.9265	29.1767
ENSG00000014123	UFL1	3.34358	2.80554	2.76198	1.19901	0.834941	1.7136
ENSG00000014138	POLA2	21.1719	21.2559	21.7067	22.5741	24.2774	23.5468
ENSG00000014164	ZC3H3	12.0544	12.6433	12.6052	9.97628	9.32071	10.8461
ENSG00000014216	CAPN1	27.8267	30.2239	29.4699	25.7839	25.4832	27.1633
ENSG00000014257	ACPP	1.53425	1.3401	1.27095	1.4941	1.20748	1.24861
ENSG00000014641	MDH1	23.6364	23.0206	21.8669	28.3022	29.4035	26.7664
ENSG00000014824	SLC30A9	5.13014	3.92659	4.49562	2.93058	2.22639	2.54176
ENSG00000014914	MTMR11	1.00341	0.766569	0.971747	1.24537	0.987001	0.944152
ENSG00000014919	COX15	11.7075	10.4323	10.3829	10.154	10.0875	10.8273
ENSG00000015133	CCDC88C	5.1823	5.11216	5.41648	3.62758	3.24063	3.80401
ENSG00000015153	YAF2	0.93676	0.871913	0.784595	0.670873	0.845613	0.580204
ENSG00000015171	ZMYND11	8.17155	6.96979	7.8661	4.47687	3.97322	5.04141
ENSG00000015285	WAS	32.8778	37.5055	36.3875	30.557	28.5994	31.2188
ENSG00000015475	BID	39.7527	41.1676	40.4252	49.4503	53.8684	49.399
ENSG00000015479	MATR3	13.5133	11.6528	11.6707	6.67264	5.59817	6.78207
ENSG00000015532	XYLT2	7.46422	7.67725	7.32991	6.59289	5.8184	6.4314
ENSG00000015676	NUDCD3	8.47023	9.10895	9.11641	8.98372	9.19912	9.41944
ENSG00000016864	GLT8D1	10.4897	8.65748	9.08853	8.85425	7.30872	7.53174
ENSG00000017260	ATP2C1	4.33434	3.36339	4.19097	2.95423	2.97326	2.84846
ENSG00000017483	SLC38A5	26.5488	26.8223	26.5874	21.8098	21.6909	22.6894
ENSG00000017621	MAGIX	0.804172	0.885677	0.585018	0.79619	0.671017	0.540158
ENSG00000017797	RALBP1	8.94015	7.86553	8.55957	6.07594	5.32542	5.39886
ENSG00000018189	RUFY3	0.755276	0.523612	0.812644	0.471956	0.477135	0.48914
ENSG00000018408	WWTR1	0.157107	0.210891	0.156881	0.0896437	0.108115	0.0966712
ENSG00000018510	AGPS	5.23251	4.88865	4.78928	3.8393	3.3662	3.15725
ENSG00000018610	CXorf56	11.4078	10.5376	10.4108	9.31201	9.19988	8.72502
ENSG00000018699	TTC27	6.47808	5.9376	5.23116	5.52699	4.40371	5.14641
ENSG00000018869	ZNF582	0.240206	0.321258	0.279867	0.337844	0.394326	0.248344
ENSG00000019144	PHLDB1	0.884542	0.909673	0.949095	0.59037	0.63633	0.667195
ENSG00000019169	MARCO	1.21898	1.18043	0.92978	1.80559	1.89348	1.46781
ENSG00000019582	CD74	40.3759	40.1177	41.9544	39.8952	37.3424	40.3286
ENSG00000019991	HGF	0.41877	0.448625	0.345689	0.178336	0.184166	0.213497
ENSG00000019995	ZRANB1	2.99629	2.45988	2.38841	1.92188	1.77689	2.0468
ENSG00000020129	NCDN	20.0593	20.1353	20.0769	14.2454	13.7515	16.0642
ENSG00000020181	GPR124	51.7674	55.3904	55.6722	40.061	36.1603	42.8831
ENSG00000020256	ZFP64	2.21395	2.20859	2.00744	1.79646	1.57061	1.89482
ENSG00000020426	MNAT1	2.00952	1.60162	1.68166	1.51156	1.50409	1.65434
ENSG00000020633	RUNX3	11.5627	12.1252	12.9503	9.46685	8.41026	10.2229
ENSG00000020922	MRE11A	6.12392	4.45188	5.02013	2.50411	1.96444	3.06156
ENSG00000021300	PLEKHB1	0.255922	0.279942	0.373514	0.193953	0.339811	0.365201
ENSG00000021355	SERPINB1	23.9679	23.6693	22.8696	29.5861	30.0159	28.6305
ENSG00000021574	SPAST	3.67111	3.14772	3.39186	2.17862	1.83029	1.91646
ENSG00000021762	OSBPL5	37.6153	40.6053	39.9462	30.765	29.9602	33.4609
ENSG00000021776	AQR	3.76017	3.34235	3.42072	3.15751	2.64505	2.70452
ENSG00000022267	FHL1	1.90756	1.79778	1.93044	1.69223	1.99431	2.02867
ENSG00000022277	RTFDC1	34.4222	33.2622	32.8023	41.391	42.5005	40.8424
ENSG00000022567	SLC45A4	5.45355	5.71017	5.99119	5.4396	5.13951	5.68769
ENSG00000022840	RNF10	18.4228	18.205	18.7245	16.3899	16.2443	17.1854
ENSG00000022976	ZNF839	3.44392	3.30122	3.38737	2.7597	2.66324	2.83032
ENSG00000023041	ZDHHC6	18.8996	15.9116	16.3119	16.7729	14.6846	14.9774
ENSG00000023191	RNH1	109.959	118.243	114.391	97.0425	94.7147	99.39
ENSG00000023228	NDUFS1	9.16215	7.93168	8.45112	8.09694	6.54842	7.2998
ENSG00000023287	RB1CC1	2.4074	1.78801	2.05439	0.719243	0.582886	0.643463
ENSG00000023318	ERP44	10.654	9.63594	9.81782	8.72761	8.30619	7.86681
ENSG00000023330	ALAS1	36.8011	37.3224	38.2602	42.4909	43.0651	45.4384
ENSG00000023516	AKAP11	1.64135	1.46428	1.61323	0.780484	0.483483	0.652443
ENSG00000023572	GLRX2	15.073	12.2294	11.2411	12.6409	14.8504	13.0734
ENSG00000023608	SNAPC1	2.68998	2.28841	2.74315	1.28409	1.49764	1.44649
ENSG00000023697	DERA	7.49683	7.50555	7.3541	7.44559	7.77339	6.91554
ENSG00000023734	STRAP	39.7682	36.8476	37.0898	30.67	28.4458	30.3504
ENSG00000023892	DEF6	18.7657	18.8368	19.087	15.0439	16.27	16.0011
ENSG00000023902	PLEKHO1	7.46592	7.558	7.73451	9.23844	9.55086	8.8323
ENSG00000023909	GCLM	4.50691	4.07656	4.31634	3.50159	2.86023	3.04495
ENSG00000024048	UBR2	2.85424	2.20067	2.51044	1.6993	1.44582	1.87973
ENSG00000024526	DEPDC1	1.93619	1.43027	1.41842	0.827914	0.73454	0.757555
ENSG00000024862	CCDC28A	8.3428	8.73239	8.96146	11.5307	11.2645	11.2868
ENSG00000025039	RRAGD	2.72256	2.96844	2.69042	2.67599	2.08111	2.12039
ENSG00000025156	HSF2	6.51592	5.62659	5.96256	5.42987	5.11266	4.56169
ENSG00000025293	PHF20	4.57927	3.88936	3.9588	2.90497	2.28847	2.6117
ENSG00000025423	HSD17B6	0.921788	0.612025	0.687412	0.934455	0.725504	1.00303
ENSG00000025434	NR1H3	9.08153	9.92814	9.1997	11.6122	11.1473	12.0369
ENSG00000025708	TYMP	34.2199	39.3481	35.9943	35.894	36.3781	34.0532
ENSG00000025770	NCAPH2	28.517	30.9215	31.4275	24.9267	24.6802	27.3383
ENSG00000025772	TOMM34	22.6949	24.9825	22.3899	24.7157	25.778	24.9335
ENSG00000025796	SEC63	9.12399	7.45314	7.89536	3.56259	2.82921	3.93659
ENSG00000025800	KPNA6	11.5685	10.2191	10.7347	11.1822	11.413	11.353
ENSG00000026025	VIM	193.358	183.178	194.373	171.704	160.895	167.675
ENSG00000026036	RTEL1-TNFRSF6B	0.59181	0.462075	0.542072	0.40225	0.376933	0.456531
ENSG00000026103	FAS	1.35506	0.894451	1.24065	0.614077	0.729591	0.852834
ENSG00000026297	RNASET2	15.2834	16.3665	16.0148	15.9159	15.5257	14.9597
ENSG00000026508	CD44	20.1426	19.7605	20.3401	21.0671	19.1747	20.5406
ENSG00000026950	BTN3A1	1.01278	1.08259	1.00044	1.05206	1.10985	1.04643
ENSG00000027001	MIPEP	4.23827	4.80052	4.4913	4.58755	5.22906	4.18947
ENSG00000027697	IFNGR1	6.98813	5.76119	6.40839	5.51433	5.53166	5.21876
ENSG00000027847	B4GALT7	6.10414	6.76623	5.90991	5.50834	5.77428	5.48329
ENSG00000027869	SH2D2A	1.34356	1.09658	1.00665	0.880509	0.653618	0.626697
ENSG00000028116	VRK2	2.75681	2.06835	2.19008	1.44185	0.887867	1.48183
ENSG00000028137	TNFRSF1B	27.682	30.676	29.9405	27.3448	29.0656	31.1783
ENSG00000028203	VEZT	1.39629	1.23987	1.13735	1.02314	0.753393	0.854112
ENSG00000028277	POU2F2	0.378551	0.411048	0.393956	0.203181	0.259703	0.221168
ENSG00000028310	BRD9	14.4782	13.6814	14.074	12.872	12.8978	13.4591
ENSG00000028528	SNX1	13.0736	12.5714	12.9303	13.4716	12.6387	13.3606
ENSG00000028839	TBPL1	1.78746	2.01974	1.73104	2.33204	2.08273	1.86103
ENSG00000029153	ARNTL2	0.899138	0.524369	0.859793	0.529238	0.254556	0.389974
ENSG00000029363	BCLAF1	12.4437	10.0846	10.6082	4.00828	3.3377	4.30638
ENSG00000029364	SLC39A9	11.2314	10.004	10.7084	12.8006	12.8346	13.2225
ENSG00000029639	TFB1M	4.32705	3.7161	4.50035	5.32504	4.29899	4.86735
ENSG00000029725	RABEP1	7.04005	5.40946	6.14533	3.19004	3.0858	3.37334
ENSG00000029993	HMGB3	23.4373	22.2842	21.6437	22.8498	22.2489	20.8614
ENSG00000030066	NUP160	13.6608	11.8814	12.3878	12.0245	10.2089	11.5488
ENSG00000030110	BAK1	25.367	28.567	27.1416	24.4438	25.3177	25.7614
ENSG00000030582	GRN	199.981	217.811	210.05	176.827	169.322	176.83
ENSG00000031003	FAM13B	3.87088	3.82625	3.83755	2.71753	2.10116	2.4448
ENSG00000031691	CENPQ	5.5416	4.59578	3.74799	2.84597	2.33713	2.38969
ENSG00000031698	SARS	33.9672	34.7308	33.4275	44.3884	43.6591	41.8812
ENSG00000031823	RANBP3	14.4085	15.1537	15.3167	11.8579	12.1722	12.3415
ENSG00000032219	ARID4A	1.99468	1.7567	1.53162	0.470757	0.439944	0.54604
ENSG00000032389	TSSC1	7.83124	8.56181	8.1896	9.93532	10.5079	10.54
ENSG00000032444	PNPLA6	12.7286	14.885	14.277	13.3299	12.1701	13.9133
ENSG00000032742	IFT88	0.889322	0.668827	0.567518	0.438613	0.412719	0.343685
ENSG00000033011	ALG1	10.5113	11.6199	11.5148	11.7899	12.3912	12.4362
ENSG00000033030	ZCCHC8	3.01864	2.41744	2.5817	2.22567	1.85319	2.23237
ENSG00000033050	ABCF2	48.4362	49.0559	49.384	44.1824	43.6939	44.7891
ENSG00000033100	CHPF2	29.3255	31.7327	30.0664	27.0898	23.7477	27.583
ENSG00000033170	FUT8	2.43497	2.09009	2.3171	1.66119	1.98739	2.12675
ENSG00000033178	UBA6	2.26362	1.93746	2.24505	1.2577	1.06674	1.25613
ENSG00000033327	GAB2	2.0436	1.97054	1.68742	1.96279	1.87671	1.71478
ENSG00000033627	ATP6V0A1	0.523462	0.491896	0.572929	0.692754	0.731438	0.726411
ENSG00000033800	PIAS1	4.75132	4.32134	4.23437	3.72578	3.34466	4.02508
ENSG00000033867	SLC4A7	2.04508	1.75747	1.99171	0.996809	0.706105	1.1033
ENSG00000034053	APBA2	41.8923	43.4255	42.7137	36.0655	36.9726	38.3981
ENSG00000034063	UHRF1	53.623	54.8057	56.2014	40.4697	38.0115	41.8212
ENSG00000034152	MAP2K3	27.4902	30.6679	28.9534	24.5375	24.4009	24.4522
ENSG00000034510	TMSB10	902.395	943.87	939.21	1200.52	1298.58	1127.69
ENSG00000034533	ASTE1	2.05788	1.82336	1.72835	2.24734	1.87118	2.04044
ENSG00000034677	RNF19A	5.33645	4.64925	4.58912	3.31106	3.15422	3.36706
ENSG00000034693	PEX3	3.15462	2.18552	1.98324	2.41214	2.43075	2.20017
ENSG00000034713	GABARAPL2	16.5196	15.7421	16.8721	21.128	19.9819	19.7206
ENSG00000035115	SH3YL1	1.31595	0.881952	1.17058	0.642275	0.608685	0.719436
ENSG00000035141	FAM136A	37.3997	33.9257	35.1076	34.4837	34.5769	33.3505
ENSG00000035403	VCL	10.3909	8.97717	9.47617	8.70769	7.68573	8.15205
ENSG00000035499	DEPDC1B	7.13698	6.73139	6.30218	6.27325	6.17416	6.47257
ENSG00000035681	NSMAF	14.2237	13.5361	13.9136	11.2066	10.667	11.4766
ENSG00000035687	ADSS	26.9674	24.6156	24.0911	18.8052	16.185	17.1248
ENSG00000035720	STAP1	1.42886	1.24955	1.30526	0.949948	0.700903	0.691786
ENSG00000035862	TIMP2	9.55064	9.95035	10.7469	9.05494	8.56945	8.71899
ENSG00000035928	RFC1	6.51108	5.30672	5.52597	2.3562	2.44227	2.46162
ENSG00000036054	TBC1D23	4.63146	3.213	3.75675	2.74276	2.08181	2.67716
ENSG00000036257	CUL3	4.17561	3.93742	3.75864	2.24554	2.03081	2.2503
ENSG00000036448	MYOM2	0.167359	0.0836649	0.119694	0.154624	0.176814	0.175056
ENSG00000036549	ZZZ3	3.48233	2.94707	2.75122	1.49848	1.32223	1.7833
ENSG00000036672	USP2	0.732934	0.905281	0.841475	0.641759	0.542544	0.618243
ENSG00000037042	TUBG2	4.44265	5.23912	4.19965	3.89854	2.80367	3.39722
ENSG00000037241	RPL26L1	31.1918	28.522	29.6531	35.2921	39.4504	34.0401
ENSG00000037474	NSUN2	45.3352	40.9134	43.4373	35.2875	31.5392	35.1718
ENSG00000037637	FBXO42	3.65867	3.47745	3.40701	3.93829	3.6659	3.44164
ENSG00000037749	MFAP3	2.64287	2.32852	2.44714	2.62539	1.69047	2.36205
ENSG00000037757	MRI1	14.2216	13.8289	14.9259	10.2049	8.36839	10.0362
ENSG00000037897	METTL1	15.1872	15.9397	15.1253	15.7468	15.5603	15.5692
ENSG00000038002	AGA	6.55204	6.04071	5.41334	7.01701	5.85386	6.27689
ENSG00000038210	PI4K2B	4.21461	3.48166	3.7626	2.53298	2.37002	2.40762
ENSG00000038219	BOD1L1	1.35405	0.967649	1.23585	0.358333	0.334135	0.356835
ENSG00000038274	MAT2B	15.5043	14.3311	14.9112	15.9706	15.3073	16.1511
ENSG00000038358	EDC4	11.1612	12.1716	11.6203	9.06974	8.58407	10.0381
ENSG00000038382	TRIO	1.47881	1.2267	1.48624	0.833585	0.795722	0.969754
ENSG00000038427	VCAN	1.66063	1.2732	1.3458	0.602717	0.459156	0.618504
ENSG00000038532	CLEC16A	3.12462	3.38848	3.23271	2.35842	2.54317	2.63943
ENSG00000039123	SKIV2L2	8.14627	6.83537	7.27087	3.82142	3.0102	3.04488
ENSG00000039319	ZFYVE16	0.999569	0.762195	0.843045	0.285437	0.310829	0.348204
ENSG00000039523	FAM65A	6.31285	6.59282	7.00227	5.19191	4.53812	5.31358
ENSG00000039560	RAI14	0.247882	0.202219	0.237067	0.0961891	0.0876765	0.0926723
ENSG00000039650	PNKP	13.7923	14.6088	14.2551	11.0732	11.0456	11.2197
ENSG00000040199	PHLPP2	0.816058	0.691894	0.874678	0.466633	0.477078	0.590618
ENSG00000040275	SPDL1	5.08536	3.84612	4.3488	1.62504	1.4044	1.89965
ENSG00000040341	STAU2	3.93439	3.57082	3.57168	2.68232	2.39364	2.53606
ENSG00000040487	PQLC2	24.3983	28.186	26.3332	23.719	22.4461	23.1246
ENSG00000040531	CTNS	4.70971	5.00598	4.71575	5.27813	5.01501	4.56481
ENSG00000040608	RTN4R	1.31331	1.37651	1.60648	1.49892	0.977889	1.23898
ENSG00000040633	PHF23	34.1619	33.7428	34.4367	37.5295	38.0487	39.5774
ENSG00000040933	INPP4A	5.22668	4.91611	5.12327	3.92358	3.70973	3.95175
ENSG00000041353	RAB27B	0.114438	0.110412	0.122615	0.0739106	0.0768676	0.0662166
ENSG00000041357	PSMA4	47.0238	44.3097	44.403	46.5536	42.6982	41.7372
ENSG00000041802	LSG1	10.5406	9.56085	10.1881	9.03375	9.56921	8.90701
ENSG00000041880	PARP3	8.43381	9.34945	8.16345	7.799	7.66286	7.63475
ENSG00000041988	THAP3	4.28567	4.25234	4.63713	5.52246	5.33277	5.26812
ENSG00000042088	TDP1	8.94202	8.32331	9.15603	9.37561	9.19573	9.52544
ENSG00000042286	AIFM2	5.18473	5.59291	4.93108	6.21351	6.04385	6.26578
ENSG00000042317	SPATA7	0.57465	0.42036	0.531454	0.452507	0.365771	0.449561
ENSG00000042429	MED17	3.46716	3.09679	3.7653	2.9356	2.52503	2.77727
ENSG00000042445	RETSAT	10.2117	9.70799	10.1045	10.2604	10.7499	10.9302
ENSG00000042493	CAPG	180.971	201.787	183.232	242.834	266.149	252.204
ENSG00000042753	AP2S1	120.014	132.618	124.576	141.063	152.907	145.579
ENSG00000043093	DCUN1D1	2.44343	2.04978	2.08225	1.09248	0.958099	1.09384
ENSG00000043143	JADE2	12.4048	12.27	12.8128	10.4188	10.4038	11.6711
ENSG00000043355	ZIC2	0.390042	0.652702	0.593422	0.255129	0.262439	0.273677
ENSG00000043462	LCP2	16.9608	16.5232	17.0539	13.7867	12.5541	13.8575
ENSG00000043514	TRIT1	6.82482	5.72767	6.85981	6.27366	6.45833	5.67862
ENSG00000044090	CUL7	7.77412	8.98147	9.1118	7.67591	7.17117	8.01039
ENSG00000044115	CTNNA1	13.1894	12.283	12.8394	11.9262	10.886	12.205
ENSG00000044446	PHKA2	4.35523	4.66244	4.68803	4.42387	4.08332	4.54735
ENSG00000044459	CNTLN	0.601113	0.49455	0.597048	0.286845	0.233238	0.234564
ENSG00000044574	HSPA5	131.302	124.891	125.587	113.233	103.211	110.036
ENSG00000046647	GEMIN8	2.99809	3.16578	3.20313	3.69334	3.75454	4.07973
ENSG00000046651	OFD1	1.39845	1.13757	1.4596	0.508134	0.19953	0.437118
ENSG00000047056	WDR37	8.46243	7.58293	7.7211	6.99134	6.81104	7.08835
ENSG00000047188	YTHDC2	1.97029	1.52332	1.66557	0.880362	0.554905	0.843657
ENSG00000047230	CTPS2	3.071	2.64091	2.87827	2.83763	2.34584	2.08862
ENSG00000047249	ATP6V1H	6.85444	6.96903	6.4543	5.83671	5.92136	5.896
ENSG00000047315	POLR2B	21.6842	18.4305	20.2431	17.9278	15.629	16.7525
ENSG00000047346	FAM214A	0.496474	0.511802	0.595052	0.308367	0.176583	0.286248
ENSG00000047410	TPR	8.2835	6.37513	6.13351	3.08481	2.86542	2.56159
ENSG00000047578	KIAA0556	1.96373	1.99479	2.13294	1.6585	1.52848	1.84632
ENSG00000047579	DTNBP1	7.21872	7.07718	7.30262	6.50793	7.1791	7.616
ENSG00000047597	XK	0.223717	0.167164	0.212303	0.0976681	0.157676	0.253906
ENSG00000047621	C12orf4	2.66281	2.11574	2.22164	1.88931	1.46565	1.79067
ENSG00000047849	MAP4	10.5926	10.8054	10.7715	8.76053	7.63794	8.55337
ENSG00000047932	GOPC	3.57501	3.15517	3.20445	1.95541	1.61938	1.73672
ENSG00000048028	USP28	1.80355	1.51541	1.86854	1.51659	1.65332	1.45942
ENSG00000048052	HDAC9	0.351047	0.285074	0.290024	0.2569	0.247416	0.2418
ENSG00000048140	TSPAN17	7.69112	7.88778	8.19321	7.53984	7.38208	7.23735
ENSG00000048162	NOP16	34.8734	35.3967	34.6724	40.6592	42.6131	40.5557
ENSG00000048392	RRM2B	6.19023	4.67709	5.74173	5.14503	3.78737	4.1584
ENSG00000048405	ZNF800	3.76443	3.77872	3.64438	1.74641	1.17666	1.66572
ENSG00000048471	SNX29	1.07919	0.953798	1.08614	1.00753	0.786498	0.996038
ENSG00000048544	MRPS10	23.3465	22.1164	21.9835	24.3601	23.1632	22.6316
ENSG00000048649	RSF1	1.11815	1.02039	0.945049	0.380517	0.313977	0.390567
ENSG00000048707	VPS13D	1.34265	1.30598	1.31564	1.00482	0.764442	0.934943
ENSG00000048740	CELF2	12.9155	10.9381	11.3843	8.86678	7.63572	8.29259
ENSG00000048828	FAM120A	21.9621	20.8555	21.5456	13.8469	12.8182	13.8971
ENSG00000048991	R3HDM1	4.01883	3.72316	4.30644	2.61869	2.34735	2.24166
ENSG00000049089	COL9A2	0.418746	0.361043	0.430325	0.440649	0.429104	0.43554
ENSG00000049167	ERCC8	1.47441	1.16316	1.44156	1.77408	1.44068	1.3279
ENSG00000049239	H6PD	14.4314	14.6753	14.9772	12.6627	10.3763	13.9383
ENSG00000049245	VAMP3	14.3133	13.074	12.9755	14.2134	12.5688	11.4364
ENSG00000049246	PER3	2.37752	2.43784	2.1977	1.8714	1.95327	1.98278
ENSG00000049323	LTBP1	0.143295	0.175659	0.147703	0.152414	0.173099	0.0905372
ENSG00000049449	RCN1	4.64071	4.15316	4.8282	3.87777	3.71387	3.71447
ENSG00000049541	RFC2	42.371	42.7127	40.5482	46.8442	52.4435	48.5554
ENSG00000049618	ARID1B	4.48319	4.05914	4.51714	2.79436	2.30892	2.70905
ENSG00000049656	CLPTM1L	54.3651	56.2994	56.1805	50.4378	51.7159	52.4686
ENSG00000049759	NEDD4L	0.740449	0.735895	0.723444	0.576606	0.657779	0.613735
ENSG00000049769	PPP1R3F	1.10803	1.24174	1.42188	0.964385	0.946386	1.18827
ENSG00000049860	HEXB	10.4887	10.4525	9.90683	10.6017	9.59891	9.58386
ENSG00000049883	PTCD2	2.4969	1.99184	2.3331	1.87726	1.88078	2.14329
ENSG00000050130	JKAMP	5.93333	5.18027	5.03635	6.01984	5.19333	5.45619
ENSG00000050344	NFE2L3	1.14434	0.802941	1.08017	0.572039	0.66725	0.671258
ENSG00000050393	MCUR1	4.87987	4.67488	4.52817	3.65426	2.96005	3.53296
ENSG00000050405	LIMA1	0.601997	0.531203	0.568467	0.422853	0.375174	0.399083
ENSG00000050426	LETMD1	8.95735	8.4037	8.26709	11.0529	9.80823	11.1864
ENSG00000050628	PTGER3	5.24167	4.5248	4.57327	2.85892	2.94895	3.02567
ENSG00000050748	MAPK9	4.82311	4.04185	4.48932	3.68016	3.16789	3.23478
ENSG00000050767	COL23A1	7.90134	7.93989	8.50541	5.65236	6.10827	6.25639
ENSG00000050820	BCAR1	3.75447	4.22896	4.53553	3.52291	3.39757	3.78827
ENSG00000051009	FAM160A2	9.70443	10.3604	10.7738	8.86094	8.46032	9.2481
ENSG00000051108	HERPUD1	19.5703	18.5004	19.1864	24.9472	22.2835	24.7139
ENSG00000051128	HOMER3	66.9802	79.1698	71.3139	63.4237	63.6187	63.5829
ENSG00000051180	RAD51	17.5463	17.9996	18.2193	18.0781	19.4566	18.7548
ENSG00000051341	POLQ	2.71886	2.34415	2.22552	0.906605	0.653866	1.01281
ENSG00000051382	PIK3CB	15.132	13.3178	13.3542	9.2471	8.31763	8.63675
ENSG00000051523	CYBA	402.05	452.202	436.406	417.958	438.784	415.573
ENSG00000051596	THOC3	21.4595	24.2937	24.1065	28.3703	28.5302	29.9126
ENSG00000051620	HEBP2	8.95728	8.75748	8.56559	8.86335	8.90888	8.98271
ENSG00000051825	MPHOSPH9	2.55808	2.0987	2.10558	0.97315	0.703621	1.06519
ENSG00000052723	SIKE1	5.75003	4.66204	4.89786	3.64523	2.94297	3.12336
ENSG00000052749	RRP12	16.9671	17.3705	18.0019	14.2375	14.6238	15.3538
ENSG00000052795	FNIP2	0.852763	0.786715	0.874752	0.577311	0.492751	0.590497
ENSG00000052841	TTC17	5.50356	4.72796	5.02573	4.29838	4.09113	4.17598
ENSG00000053108	FSTL4	3.93502	3.92027	4.17744	3.23661	3.40471	3.50899
ENSG00000053254	FOXN3	5.09227	4.36721	4.89532	3.79489	3.28379	3.51066
ENSG00000053371	AKR7A2	65.4554	69.7449	69.0896	73.3314	78.9323	71.6424
ENSG00000053372	MRTO4	55.9579	56.3528	53.5668	56.0317	58.8844	56.1373
ENSG00000053501	USE1	17.0324	18.7654	18.5095	24.2766	25.4876	22.3248
ENSG00000053702	NRIP2	0.845737	0.833325	0.597419	0.338231	0.362791	0.557141
ENSG00000053770	AP5M1	3.56177	3.18918	3.43479	3.16268	2.47071	2.74244
ENSG00000053900	ANAPC4	3.27691	2.97612	2.95822	2.37341	1.94898	2.3477
ENSG00000053918	KCNQ1	2.48468	2.59481	2.48706	2.0624	1.99751	1.92901
ENSG00000054116	TRAPPC3	23.5139	22.7032	22.6285	29.2432	31.2614	29.5006
ENSG00000054118	THRAP3	49.1921	45.107	46.81	38.1964	34.9376	37.155
ENSG00000054148	PHPT1	82.4823	91.6846	85.3443	101.033	112.913	103.057
ENSG00000054219	LY75	0.984351	0.692924	0.992225	0.631573	0.501255	0.509653
ENSG00000054267	ARID4B	1.97357	1.60984	1.59389	0.672378	0.461806	0.637146
ENSG00000054277	OPN3	2.73208	2.75726	2.60177	2.56979	2.24503	2.61231
ENSG00000054282	SDCCAG8	2.94867	2.26123	2.29138	1.80724	1.38479	1.48887
ENSG00000054392	HHAT	0.906469	0.891844	0.786755	0.854137	0.886941	1.16019
ENSG00000054523	KIF1B	0.666219	0.606473	0.697734	0.422906	0.37487	0.472944
ENSG00000054611	TBC1D22A	4.89765	5.45433	5.25164	4.35728	4.22708	4.78331
ENSG00000054690	PLEKHH1	0.288721	0.253923	0.20989	0.146497	0.142688	0.166856
ENSG00000054965	FAM168A	9.87743	9.86367	10.0066	8.33306	7.58418	8.04302
ENSG00000054967	RELT	10.2365	11.1424	10.7724	8.68637	8.19674	9.1621
ENSG00000054983	GALC	4.16159	3.73748	3.8639	2.75851	2.70102	2.8185
ENSG00000055044	NOP58	27.7542	23.3163	23.6217	8.37185	5.83373	8.56006
ENSG00000055070	SZRD1	43.2124	46.5311	44.3698	40.0669	39.2786	41.657
ENSG00000055130	CUL1	18.6819	16.3724	17.5572	12.8151	12.0654	11.8773
ENSG00000055147	FAM114A2	2.22791	1.90399	2.19182	1.6244	1.62591	1.61388
ENSG00000055163	CYFIP2	1.60374	1.37637	1.57851	1.32713	1.45163	1.4075
ENSG00000055208	TAB2	5.64272	4.82374	4.75431	3.57426	3.0223	3.22772
ENSG00000055211	GINM1	6.02962	5.00483	5.39335	4.30918	4.02849	4.33672
ENSG00000055332	EIF2AK2	1.47855	1.28638	1.47575	0.812251	0.535505	0.795521
ENSG00000055483	USP36	11.5988	11.4567	12.3042	9.11729	8.46224	9.80907
ENSG00000055609	KMT2C	3.17721	2.81984	2.72895	0.99542	0.954973	1.16287
ENSG00000055917	PUM2	17.0441	13.9884	14.5167	12.5092	10.0219	10.985
ENSG00000055950	MRPL43	15.7483	16.9534	16.3553	20.012	20.9448	20.4086
ENSG00000056050	C4orf27	10.0996	8.55255	9.21184	6.74686	6.53894	6.78953
ENSG00000056097	ZFR	29.0932	24.9071	26.2363	20.6445	16.9928	19.9963
ENSG00000056277	ZNF280C	1.07951	0.818459	0.773608	0.762468	0.460051	0.47364
ENSG00000056558	TRAF1	0.545516	0.490003	0.546424	0.42246	0.491235	0.435456
ENSG00000056586	RC3H2	2.48972	2.22909	2.44889	1.54431	1.60694	1.73783
ENSG00000056661	PCGF2	2.49024	2.01486	2.46707	1.77476	1.78257	1.85559
ENSG00000056972	TRAF3IP2	0.77743	0.95132	0.985889	1.01775	0.810932	1.0949
ENSG00000056998	GYG2	10.5465	9.65768	10.691	9.54393	7.98323	10.8756
ENSG00000057019	DCBLD2	0.712179	0.515963	0.591997	0.48493	0.368801	0.372406
ENSG00000057252	SOAT1	5.59851	5.2571	5.00251	4.74326	4.49819	4.4365
ENSG00000057608	GDI2	78.7587	71.1089	71.4231	81.2172	79.3173	75.8138
ENSG00000057663	ATG5	4.22385	4.10245	4.43252	3.208	3.05721	3.07644
ENSG00000057757	PITHD1	27.3421	26.3045	26.6139	29.7152	32.8172	31.7421
ENSG00000057935	MTA3	2.00635	1.66716	1.92493	1.7163	1.78732	1.93271
ENSG00000058056	USP13	4.87098	4.31484	4.69308	3.20946	3.16632	3.24013
ENSG00000058063	ATP11B	1.96039	1.5918	1.76598	0.800768	0.610066	0.945107
ENSG00000058091	CDK14	0.849868	0.779486	0.862311	0.62042	0.370049	0.592782
ENSG00000058262	SEC61A1	80.027	82.2927	82.9331	84.7435	88.5981	86.7939
ENSG00000058272	PPP1R12A	3.36213	2.7121	2.82157	1.35195	1.13906	1.21134
ENSG00000058453	CROCC	1.29315	1.69804	1.40269	1.05908	0.933289	1.20443
ENSG00000058600	POLR3E	7.38515	7.45222	7.46377	5.58885	5.35338	5.55374
ENSG00000058668	ATP2B4	10.0895	9.38744	10.3288	9.75306	8.06661	9.71802
ENSG00000058673	ZC3H11A	13.2845	12.2548	12.5947	9.35764	8.33557	8.93571
ENSG00000058729	RIOK2	2.9615	2.50169	2.71652	1.44539	0.989937	1.34244
ENSG00000058799	YIPF1	5.09066	4.94847	5.14469	6.50156	7.00919	6.80056
ENSG00000058804	NDC1	10.877	10.2242	10.3532	9.92923	8.87193	9.46495
ENSG00000058866	DGKG	0.654106	0.700925	0.562165	0.638513	0.372815	0.566591
ENSG00000059122	FLYWCH1	4.36954	4.91168	5.08754	4.13021	3.78442	4.34103
ENSG00000059145	UNKL	4.83039	4.36766	4.6535	3.87872	3.26282	4.10604
ENSG00000059377	TBXAS1	2.09698	2.17392	2.10256	2.77468	2.7943	2.73813
ENSG00000059378	PARP12	0.607433	0.468405	0.595118	0.495766	0.460516	0.544331
ENSG00000059573	ALDH18A1	39.8573	40.6779	42.2831	40.9812	44.0372	44.671
ENSG00000059588	TARBP1	15.2645	13.5364	14.1291	9.5875	8.08716	10.1704
ENSG00000059691	PET112	3.6974	3.39417	3.44767	4.48145	4.08424	4.64755
ENSG00000059728	MXD1	1.69539	1.61716	1.6038	1.67717	1.67085	1.55889
ENSG00000059758	CDK17	1.36347	1.08167	1.14551	0.929174	0.650819	0.915055
ENSG00000059769	DNAJC25	1.52383	1.10015	1.05542	0.592811	0.565716	0.468007
ENSG00000059804	SLC2A3	5.24735	5.295	5.19083	6.7812	6.73866	6.48689
ENSG00000059915	PSD	0.400281	0.422448	0.284327	0.312206	0.26726	0.31551
ENSG00000060069	CTDP1	12.2509	13.4521	12.7788	10.1362	10.0563	10.5603
ENSG00000060138	YBX3	23.6487	23.817	23.3655	16.7814	15.2606	17.1516
ENSG00000060237	WNK1	10.2768	9.57583	10.5493	6.41969	5.28618	6.06941
ENSG00000060339	CCAR1	11.8017	9.58505	10.2791	3.14113	2.97416	4.03033
ENSG00000060491	OGFR	44.1708	47.7088	47.0594	39.9862	36.4089	38.6072
ENSG00000060558	GNA15	17.2442	18.445	17.4276	19.597	20.1937	18.3667
ENSG00000060642	PIGV	6.91951	7.77396	7.28422	8.89946	7.86261	9.05522
ENSG00000060656	PTPRU	0.319788	0.316921	0.355544	0.142419	0.215106	0.261609
ENSG00000060688	SNRNP40	21.0975	19.6829	20.4208	23.9261	26.5633	23.5559
ENSG00000060749	QSER1	0.948993	0.688721	0.890398	0.184643	0.255392	0.292684
ENSG00000060762	MPC1	12.9109	10.9804	10.5826	13.9652	14.105	11.4837
ENSG00000060971	ACAA1	8.22218	8.85609	8.44365	9.28673	9.85187	9.55072
ENSG00000060982	BCAT1	1.71029	1.48709	1.42524	0.96196	0.904906	0.825977
ENSG00000061273	HDAC7	4.76352	5.0764	5.08774	4.1986	3.97932	4.33158
ENSG00000061337	LZTS1	0.224644	0.182803	0.246796	0.268018	0.220341	0.258305
ENSG00000061656	SPAG4	1.42212	1.81381	2.09405	1.72254	1.86634	1.67872
ENSG00000061794	MRPS35	25.4074	24.2514	23.7122	23.5798	22.5131	24.0742
ENSG00000061936	SFSWAP	7.81673	7.10197	7.79956	5.39193	5.02137	5.63721
ENSG00000061938	TNK2	7.50212	7.94637	7.992	6.34819	5.56379	6.55011
ENSG00000061987	MON2	1.57359	1.22937	1.33092	0.825192	0.666114	1.0102
ENSG00000062194	GPBP1	8.09983	5.98968	5.84717	3.80615	3.33946	4.11542
ENSG00000062282	DGAT2	3.45691	3.71519	3.69991	2.6962	2.63757	2.89254
ENSG00000062485	CS	39.4411	39.0443	37.8072	34.1721	34.5251	36.868
ENSG00000062524	LTK	1.04513	0.984446	0.920841	0.525095	0.551421	0.572157
ENSG00000062582	MRPS24	14.4938	18.2167	15.9832	20.9383	20.729	18.7858
ENSG00000062598	ELMO2	6.70448	6.59353	6.63581	6.77383	6.83767	7.39724
ENSG00000062650	WAPAL	10.2201	8.79843	9.33098	6.00057	5.30552	5.43573
ENSG00000062716	VMP1	11.3887	10.6967	10.4886	11.8193	12.6054	11.925
ENSG00000062725	APPBP2	2.90562	2.47065	2.52627	2.05816	1.7241	1.95705
ENSG00000062822	POLD1	55.6372	60.7097	59.3363	48.2302	45.429	48.988
ENSG00000063046	EIF4B	72.8722	67.0204	68.3476	70.8923	66.1932	67.409
ENSG00000063169	GLTSCR1	2.29921	2.18176	2.21278	1.7852	1.73911	2.04203
ENSG00000063176	SPHK2	6.03661	6.82915	6.72747	5.03585	5.00966	5.50092
ENSG00000063177	RPL18	238.093	276.912	252.04	347.437	372.677	348.694
ENSG00000063180	CA11	0.870393	0.807605	1.15497	0.806569	0.628811	0.665647
ENSG00000063241	ISOC2	25.7243	28.959	26.5981	25.1408	27.3729	24.5464
ENSG00000063244	U2AF2	116.619	122.476	124.215	102.362	99.483	106.665
ENSG00000063245	EPN1	27.5176	30.2708	27.8685	23.2833	21.0924	21.5973
ENSG00000063322	MED29	16.9033	16.3232	15.7876	13.4683	13.0209	13.2572
ENSG00000063587	ZNF275	2.83344	2.60276	2.71992	2.20789	2.01963	2.24932
ENSG00000063601	MTMR1	1.48476	1.34075	1.39939	1.30923	1.16288	0.985493
ENSG00000063660	GPC1	3.05106	3.15839	3.0241	2.99958	2.40849	2.66525
ENSG00000063761	ADCK1	2.46696	2.28734	2.52978	1.97251	1.86797	2.46662
ENSG00000063854	HAGH	7.51824	7.92929	7.6125	8.71573	7.77881	8.08693
ENSG00000063978	RNF4	15.5882	14.4789	15.4171	15.8261	15.826	16.5022
ENSG00000064012	CASP8	4.24386	4.05022	4.06055	4.13695	3.61525	3.77964
ENSG00000064102	ASUN	8.4849	6.99695	7.27371	6.09502	4.63842	4.53825
ENSG00000064115	TM7SF3	16.1937	13.3209	15.6623	17.7258	17.0374	17.5268
ENSG00000064199	SPA17	1.55144	1.58214	1.30747	1.16109	1.41286	1.33397
ENSG00000064201	TSPAN32	2.56124	2.80497	2.43372	2.1002	2.28345	2.29435
ENSG00000064218	DMRT3	2.26073	1.64531	2.20816	0.951002	0.964839	0.739918
ENSG00000064225	ST3GAL6	0.316063	0.273896	0.324716	0.285999	0.372533	0.295172
ENSG00000064309	CDON	0.130199	0.0877326	0.107884	0.10223	0.0733853	0.0985968
ENSG00000064313	TAF2	6.4346	5.16965	5.60173	3.97001	3.4874	3.75572
ENSG00000064393	HIPK2	7.1308	6.47635	7.45956	4.53654	3.76637	4.87404
ENSG00000064419	TNPO3	27.1857	24.7841	27.2262	20.9352	17.3415	21.0634
ENSG00000064490	RFXANK	54.933	55.6802	60.3575	67.9266	70.5837	66.5606
ENSG00000064545	TMEM161A	21.9438	24.2127	23.3678	19.0565	18.7994	18.2214
ENSG00000064547	LPAR2	3.55045	4.01095	3.39597	3.99878	4.2786	3.95904
ENSG00000064601	CTSA	31.425	32.7657	31.2236	28.251	29.5116	29.2936
ENSG00000064607	SUGP2	15.9044	13.4546	15.0208	11.871	10.0632	12.0794
ENSG00000064651	SLC12A2	1.07826	0.910691	1.09846	0.410888	0.4158	0.515077
ENSG00000064652	SNX24	0.385779	0.385361	0.307515	0.295291	0.457269	0.362103
ENSG00000064666	CNN2	27.4779	29.5666	28.6083	23.669	20.9792	25.4605
ENSG00000064687	ABCA7	9.34646	9.13607	9.55635	7.80604	7.42121	8.59564
ENSG00000064703	DDX20	4.42332	4.06726	4.05679	3.31783	3.3353	3.26367
ENSG00000064726	BTBD1	10.21	8.82062	9.67768	6.735	6.69573	6.07099
ENSG00000064763	FAR2	3.49612	3.21146	3.4252	2.76742	2.53722	2.76846
ENSG00000064932	SBNO2	21.3581	22.8476	22.6896	17.5082	14.8374	18.9237
ENSG00000064933	PMS1	3.14559	2.73796	2.64735	0.826777	0.851138	1.01425
ENSG00000064961	HMG20B	35.3221	39.1042	39.0869	35.3043	33.622	34.0571
ENSG00000064995	TAF11	24.2475	21.5532	20.3855	23.9592	23.1282	21.2251
ENSG00000064999	ANKS1A	2.883	3.71324	3.32606	2.65429	2.32922	2.84893
ENSG00000065000	AP3D1	23.9627	23.4236	23.7366	19.0236	17.144	19.0772
ENSG00000065029	ZNF76	5.2531	5.61298	5.28974	4.97266	4.80908	5.00875
ENSG00000065054	SLC9A3R2	11.0249	11.6882	11.3956	7.98888	6.98694	7.0747
ENSG00000065057	NTHL1	30.2	32.4892	29.1747	28.209	33.04	29.8047
ENSG00000065060	UHRF1BP1	2.83949	2.65292	2.76822	2.09859	2.16465	2.21952
ENSG00000065135	GNAI3	16.2171	15.0762	15.7268	12.2687	10.068	11.6593
ENSG00000065150	IPO5	18.5438	16.3096	16.7315	15.7966	14.042	14.3107
ENSG00000065154	OAT	22.4747	19.4124	19.8982	20.7317	21.0341	20.8739
ENSG00000065183	WDR3	5.49656	4.66631	5.13415	4.60735	3.98423	4.17062
ENSG00000065243	PKN2	1.98753	1.36582	1.69103	0.727879	0.434363	0.612653
ENSG00000065268	WDR18	67.7194	74.519	71.1148	63.432	64.1316	60.6127
ENSG00000065308	TRAM2	6.2006	5.87687	6.447	5.2371	4.75505	5.23896
ENSG00000065328	MCM10	13.9157	11.7132	12.6106	9.74976	8.31036	9.35635
ENSG00000065357	DGKA	2.06728	1.93595	1.87954	2.09542	2.18637	2.0396
ENSG00000065413	ANKRD44	1.34545	1.25138	1.34555	1.2557	1.09792	1.25838
ENSG00000065427	KARS	55.5321	52.4492	54.6102	60.7762	60.9772	57.6945
ENSG00000065457	ADAT1	4.18201	4.34414	5.19131	4.12816	3.86291	4.65428
ENSG00000065485	PDIA5	3.86256	4.46605	4.03332	3.90191	3.35092	4.42433
ENSG00000065491	TBC1D22B	5.66514	5.69382	5.52278	6.01125	6.36669	5.66147
ENSG00000065518	NDUFB4	46.9348	45.1317	47.0987	58.4836	62.8062	59.0907
ENSG00000065526	SPEN	9.31751	8.60336	8.89244	4.70031	3.81918	4.62954
ENSG00000065548	ZC3H15	17.8063	14.3119	15.2161	7.95194	6.8444	8.18914
ENSG00000065559	MAP2K4	2.56178	1.87904	2.35914	1.94357	1.62251	1.90943
ENSG00000065600	TMEM206	8.23903	7.46011	8.22436	8.48385	9.037	9.1393
ENSG00000065613	SLK	2.86847	2.24315	1.80211	0.670142	0.729676	0.692046
ENSG00000065615	CYB5R4	1.84537	1.58335	1.56541	1.5069	1.3936	1.16605
ENSG00000065665	SEC61A2	1.29584	0.862548	1.05408	0.843748	0.495877	0.674478
ENSG00000065675	PRKCQ	1.07064	0.978894	1.0725	0.736891	0.66081	0.738166
ENSG00000065717	TLE2	0.323636	0.475576	0.322774	0.267717	0.237694	0.166225
ENSG00000065802	ASB1	10.1933	10.1505	10.3412	9.29217	9.15649	9.6463
ENSG00000065809	FAM107B	23.9208	21.5326	21.8798	19.5305	16.4676	16.7982
ENSG00000065833	ME1	2.96584	3.14793	2.45219	2.88092	2.72172	2.54985
ENSG00000065882	TBC1D1	8.63933	7.5118	8.3262	7.23222	6.76409	7.09125
ENSG00000065883	CDK13	6.99251	6.24848	7.14581	4.70876	4.01746	4.68571
ENSG00000065911	MTHFD2	34.2665	29.9045	31.1105	35.3088	33.6192	34.1408
ENSG00000065923	SLC9A7	0.240265	0.276428	0.225452	0.144029	0.117829	0.15382
ENSG00000065970	FOXJ2	3.93241	3.41738	3.90115	3.80794	3.43613	4.25158
ENSG00000065978	YBX1	797.433	805.45	793.041	763.684	763.938	757.828
ENSG00000065989	PDE4A	5.06916	5.24461	5.12487	4.15198	4.33313	4.27355
ENSG00000066027	PPP2R5A	9.76411	9.15887	8.67601	6.83137	6.83362	6.64813
ENSG00000066044	ELAVL1	26.3268	24.225	26.1352	22.916	22.3674	23.4167
ENSG00000066084	DIP2B	3.64217	3.90373	3.86867	3.70272	2.88955	3.31068
ENSG00000066117	SMARCD1	13.4072	13.7959	14.2603	12.6361	11.8243	13.3427
ENSG00000066135	KDM4A	16.1033	15.4517	15.1421	15.6157	14.5445	16.3211
ENSG00000066136	NFYC	7.6606	7.1263	7.38006	7.52995	7.66249	8.00707
ENSG00000066185	ZMYND12	0.339076	0.387086	0.266213	0.494847	0.481757	0.434353
ENSG00000066279	ASPM	1.85895	1.37947	1.49183	0.380213	0.329241	0.448037
ENSG00000066322	ELOVL1	51.189	53.0355	51.9967	57.7146	58.4594	63.055
ENSG00000066336	SPI1	153.919	170.492	166.097	133.42	118.589	138.282
ENSG00000066379	ZNRD1	8.51809	9.09665	8.34685	12.3455	13.3994	12.8355
ENSG00000066422	ZBTB11	2.34539	2.39762	1.93569	1.14123	0.878507	0.923851
ENSG00000066427	ATXN3	2.28496	1.60694	1.6039	1.06748	0.877346	1.12235
ENSG00000066455	GOLGA5	5.02869	4.28459	4.72363	3.37509	2.85473	3.75035
ENSG00000066557	LRRC40	4.18191	3.91215	3.75826	2.68241	1.73398	2.18465
ENSG00000066583	ISOC1	9.09985	8.94201	8.92521	9.9351	9.20476	8.57754
ENSG00000066629	EML1	0.28277	0.314013	0.270747	0.254428	0.184961	0.213917
ENSG00000066651	TRMT11	3.18844	2.75333	3.01136	1.97887	1.50709	1.59269
ENSG00000066654	THUMPD1	5.57841	4.74385	5.44802	2.97816	2.51724	2.74617
ENSG00000066697	MSANTD3	2.2783	2.77391	2.79765	2.1475	2.36502	1.96455
ENSG00000066739	ATG2B	1.67771	1.18982	1.50438	0.961029	0.958381	0.829046
ENSG00000066777	ARFGEF1	5.02909	3.91172	4.44529	1.78342	1.45431	1.72527
ENSG00000066827	ZFAT	1.96931	2.16235	2.07739	1.65093	1.84963	1.92866
ENSG00000066855	MTFR1	5.69426	4.56139	4.78875	4.25996	4.09821	4.05886
ENSG00000066923	STAG3	0.414597	0.253004	0.350543	0.441363	0.398428	0.477274
ENSG00000066926	FECH	10.782	9.93426	10.2857	10.4545	10.6357	10.9405
ENSG00000066933	MYO9A	0.727784	0.596487	0.752359	0.305407	0.247274	0.337223
ENSG00000067057	PFKP	40.8252	41.617	41.9752	32.2151	32.1431	34.513
ENSG00000067064	IDI1	21.8034	18.7464	18.6558	24.0087	23.0479	22.3349
ENSG00000067066	SP100	1.30621	1.04703	1.10434	0.60193	0.604372	0.489175
ENSG00000067082	KLF6	6.00826	5.35333	5.96241	4.69362	4.0889	4.94943
ENSG00000067113	PPAP2A	2.34129	2.22678	2.14479	3.02139	2.51538	2.33705
ENSG00000067167	TRAM1	16.5487	14.0934	15.495	15.8783	14.2803	14.0065
ENSG00000067177	PHKA1	1.93605	1.83259	1.8493	1.84315	1.39847	1.81182
ENSG00000067182	TNFRSF1A	34.9574	39.347	37.9801	34.9157	36.5027	38.058
ENSG00000067191	CACNB1	2.24961	2.4698	2.25853	2.19493	2.21211	2.14567
ENSG00000067208	EVI5	0.628347	0.44977	0.491113	0.224582	0.199074	0.270399
ENSG00000067221	STOML1	1.55278	1.72125	1.41081	1.55208	1.61168	1.41742
ENSG00000067225	PKM	243.981	258.592	250.617	242.551	250.15	256.904
ENSG00000067248	DHX29	5.34327	5.03012	4.55195	2.3931	1.75774	2.71334
ENSG00000067334	DNTTIP2	5.53113	4.50478	4.70284	1.4298	1.5038	1.53351
ENSG00000067365	METTL22	2.57369	2.57636	2.38875	2.666	2.88364	2.96708
ENSG00000067369	TP53BP1	5.69698	5.18761	5.59182	4.58678	3.53055	3.98542
ENSG00000067533	RRP15	2.9626	2.7991	2.62866	1.70311	1.35103	1.35826
ENSG00000067560	RHOA	231.616	223.984	227.05	236.162	237.681	240.815
ENSG00000067596	DHX8	9.76201	9.82375	9.89252	10.5637	10.4829	10.8644
ENSG00000067601	PMS2P4	1.04632	0.885971	0.948433	1.0651	0.874761	0.637058
ENSG00000067606	PRKCZ	0.171315	0.0992667	0.109924	0.137155	0.218434	0.149937
ENSG00000067704	IARS2	41.6683	37.5736	39.1135	30.8123	25.8357	28.4015
ENSG00000067798	NAV3	11.4317	10.0634	10.8147	7.06858	5.23185	6.95518
ENSG00000067829	IDH3G	27.6082	29.4642	28.8233	30.515	31.3781	31.0626
ENSG00000067836	ROGDI	18.74	21.3641	18.8449	19.0177	19.6364	19.1762
ENSG00000067955	CBFB	25.7463	22.5676	25.4102	18.6013	16.3301	18.5667
ENSG00000067992	PDK3	4.68849	4.0122	4.5125	4.82149	5.16816	4.84924
ENSG00000068001	HYAL2	7.47985	8.42122	8.00525	5.59296	6.14421	6.67473
ENSG00000068024	HDAC4	3.76398	3.59274	4.035	2.90402	2.83564	3.09817
ENSG00000068028	RASSF1	44.4153	48.3155	47.3765	45.1142	48.0216	47.9463
ENSG00000068078	FGFR3	0.629025	0.81212	0.64716	0.519813	0.448238	0.404401
ENSG00000068079	IFI35	8.34395	8.42324	8.46858	11.5298	13.5361	12.1263
ENSG00000068097	HEATR6	4.4643	4.46637	4.28439	3.94634	3.80658	4.09041
ENSG00000068120	COASY	34.2537	36.1141	36.0326	30.5007	31.4208	31.2458
ENSG00000068137	PLEKHH3	11.7481	13.1104	12.1624	10.2642	9.13677	9.91663
ENSG00000068305	MEF2A	2.17798	1.90311	2.33724	1.38989	0.867787	1.39238
ENSG00000068308	OTUD5	17.9664	17.7188	17.2199	15.3541	15.4776	16.6424
ENSG00000068323	TFE3	14.2582	15.193	14.3519	12.906	11.8328	14.0171
ENSG00000068354	TBC1D25	0.978862	1.0415	0.901051	1.06719	1.14003	1.2604
ENSG00000068366	ACSL4	3.87785	2.8991	3.34233	2.24284	1.87281	2.60141
ENSG00000068383	INPP5A	7.73937	7.8333	6.98452	6.39717	6.39992	6.16898
ENSG00000068394	GPKOW	19.8579	21.8317	21.3142	20.6896	24.1083	21.9579
ENSG00000068400	GRIPAP1	14.5383	14.8989	14.5283	14.4114	14.1648	13.7933
ENSG00000068438	FTSJ1	16.2636	16.7365	17.1344	14.4519	15.1472	15.3261
ENSG00000068489	PRR11	21.1136	19.1413	20.7881	16.7623	13.0462	15.1419
ENSG00000068615	REEP1	0.183832	0.224801	0.223632	0.257331	0.128982	0.18769
ENSG00000068650	ATP11A	11.2531	10.3444	11.3022	8.07612	6.82555	7.93922
ENSG00000068654	POLR1A	11.9561	11.8403	12.1141	9.27921	8.37865	9.87432
ENSG00000068697	LAPTM4A	37.4079	38.7063	38.1339	50.9254	50.7498	48.9044
ENSG00000068724	TTC7A	13.0206	14.1529	13.9727	12.6844	12.0745	13.0267
ENSG00000068745	IP6K2	11.0772	10.8549	10.275	10.7933	11.1898	11.0949
ENSG00000068784	SRBD1	2.14217	1.72372	2.17209	1.47855	1.12973	1.18608
ENSG00000068793	CYFIP1	9.49939	9.67983	9.53337	8.98554	8.40863	9.43842
ENSG00000068796	KIF2A	4.14549	3.49048	3.54336	1.93676	1.45645	1.9157
ENSG00000068831	RASGRP2	56.447	61.3727	60.2348	47.7943	46.0577	49.8249
ENSG00000068878	PSME4	5.61158	4.60628	4.74815	3.83313	2.9446	3.26854
ENSG00000068885	IFT80	1.29828	0.781967	1.14825	0.283848	0.328591	0.370596
ENSG00000068903	SIRT2	9.5231	10.3938	10.3973	8.89262	9.24402	9.90358
ENSG00000068912	ERLEC1	9.28062	8.29796	8.9169	7.17104	7.13321	7.33929
ENSG00000068971	PPP2R5B	2.34677	2.44544	2.74337	2.32715	2.16847	2.24026
ENSG00000068976	PYGM	0.130791	0.117164	0.199041	0.247472	0.222358	0.210509
ENSG00000069248	NUP133	13.2872	11.8038	12.4268	10.632	9.17141	9.63075
ENSG00000069275	NUCKS1	45.8095	40.8847	43.167	33.6306	29.3567	30.6164
ENSG00000069329	VPS35	10.5881	9.78965	9.9718	9.29533	8.64431	8.71271
ENSG00000069345	DNAJA2	15.0265	13.1328	14.5007	13.2903	12.6046	12.5344
ENSG00000069399	BCL3	1.66276	1.97549	1.9646	1.86287	2.04808	2.11181
ENSG00000069424	KCNAB2	112.04	119.522	117.046	88.5763	83.8615	90.3878
ENSG00000069482	GAL	22.1873	22.176	21.7214	15.3249	15.4069	15.658
ENSG00000069493	CLEC2D	1.39198	1.02902	0.916076	0.626066	0.635245	0.538546
ENSG00000069509	FUNDC1	6.56562	6.51006	6.27014	6.27782	5.30139	4.83323
ENSG00000069702	TGFBR3	0.441098	0.384077	0.348805	0.259797	0.24783	0.291837
ENSG00000069849	ATP1B3	27.2514	25.1611	25.4508	23.2586	22.789	21.4622
ENSG00000069869	NEDD4	0.428895	0.415718	0.315285	0.213463	0.142229	0.155413
ENSG00000069943	PIGB	2.12896	2.12344	2.48981	1.8098	1.85719	2.16748
ENSG00000069956	MAPK6	10.6726	8.76095	8.81219	7.01571	5.65779	6.08192
ENSG00000069966	GNB5	8.01111	7.49719	7.85029	8.84685	8.61253	9.48327
ENSG00000069974	RAB27A	5.31388	4.33614	4.32258	4.15222	3.70856	3.69278
ENSG00000069998	CECR5	31.452	32.7649	33.9019	29.9116	30.2523	31.5062
ENSG00000070010	UFD1L	10.295	10.6692	10.0859	11.3842	11.9274	11.5251
ENSG00000070018	LRP6	1.05607	1.11858	1.02058	0.592603	0.435534	0.675318
ENSG00000070047	PHRF1	24.7645	25.6596	27.7363	19.6117	17.9565	21.1361
ENSG00000070061	IKBKAP	10.5645	8.96956	9.30278	8.05728	7.30206	7.80853
ENSG00000070081	NUCB2	10.1062	8.12398	8.32058	3.94804	3.41894	3.52572
ENSG00000070182	SPTB	0.122024	0.161432	0.128747	0.100107	0.0755094	0.0965155
ENSG00000070190	DAPP1	1.02754	0.625211	0.848844	1.00348	0.59585	0.556565
ENSG00000070214	SLC44A1	1.1255	1.11729	1.04815	0.837758	0.714322	0.728044
ENSG00000070269	TMEM260	0.965782	1.04521	1.07923	0.759272	0.951433	0.817351
ENSG00000070366	SMG6	2.51282	2.30727	2.63318	2.21329	1.96243	2.35382
ENSG00000070367	EXOC5	2.87692	2.56157	2.70365	1.21465	0.972893	1.12367
ENSG00000070371	CLTCL1	16.0342	16.0456	16.0587	17.0901	16.9774	17.5459
ENSG00000070404	FSTL3	5.5007	5.48645	5.43482	4.21446	4.37819	4.23614
ENSG00000070413	DGCR2	13.7465	14.5179	13.6981	11.7773	10.6431	11.8315
ENSG00000070423	RNF126	29.7251	29.8286	33.0802	23.349	21.532	24.0824
ENSG00000070444	MNT	4.79468	4.71514	4.47837	3.45351	2.83765	3.39981
ENSG00000070476	ZXDC	5.77586	6.25448	5.73971	4.68186	4.09858	4.53148
ENSG00000070495	JMJD6	6.67064	6.67774	6.83642	7.43567	6.84073	7.40266
ENSG00000070501	POLB	2.863	2.7496	2.70447	3.30856	3.0024	2.94311
ENSG00000070540	WIPI1	1.45803	1.27847	1.26982	1.87786	1.68049	1.92889
ENSG00000070610	GBA2	10.5594	10.9243	10.6698	9.27647	9.89746	10.5054
ENSG00000070614	NDST1	6.04567	5.80154	6.2988	5.18207	4.94241	5.71607
ENSG00000070669	ASNS	7.66378	7.47637	7.67231	7.62198	7.30699	7.55827
ENSG00000070718	AP3M2	3.2744	2.90498	2.78804	2.82686	2.63204	2.72824
ENSG00000070756	PABPC1	321.576	292.995	309.3	202.456	176.656	191.59
ENSG00000070759	TESK2	0.233785	0.521298	0.369319	0.417294	0.393363	0.454147
ENSG00000070761	C16orf80	19.9876	18.4062	20.716	23.7472	26.0514	23.9713
ENSG00000070770	CSNK2A2	10.5479	9.08487	9.33339	6.97209	6.65336	7.07339
ENSG00000070778	PTPN21	0.309934	0.19719	0.293625	0.251726	0.188628	0.123439
ENSG00000070785	EIF2B3	10.5629	8.98392	10.0097	12.3222	11.3492	10.5173
ENSG00000070814	TCOF1	14.841	15.2249	16.0147	10.0143	9.40685	10.4788
ENSG00000070831	CDC42	77.3203	71.1091	73.4086	89.9712	93.6456	86.1821
ENSG00000070882	OSBPL3	0.593252	0.563639	0.670647	0.362754	0.309517	0.28947
ENSG00000070915	SLC12A3	3.39535	3.49764	3.49385	1.85674	1.68616	2.04465
ENSG00000070950	RAD18	4.06658	3.02532	3.37526	2.44607	1.83641	2.00296
ENSG00000070961	ATP2B1	0.970555	0.78081	0.843897	0.225652	0.274166	0.359723
ENSG00000071051	NCK2	26.8991	26.2854	25.213	17.9713	18.2951	19.5155
ENSG00000071054	MAP4K4	7.53307	6.86001	7.37203	5.33604	4.47734	4.8442
ENSG00000071073	MGAT4A	2.21829	1.49886	1.92928	0.98574	0.896123	1.10067
ENSG00000071082	RPL31	174.457	171.037	163.277	206.276	209.539	192.665
ENSG00000071127	WDR1	50.3999	51.2405	51.4582	50.7616	50.7724	51.6231
ENSG00000071189	SNX13	0.936376	0.879304	0.768306	0.460418	0.37636	0.483471
ENSG00000071242	RPS6KA2	0.747792	0.647545	0.892441	0.710673	0.534523	0.625176
ENSG00000071243	ING3	4.99748	4.30079	4.36546	3.60198	3.38979	3.5483
ENSG00000071246	VASH1	5.49139	5.03889	5.35811	4.49615	4.48337	4.75704
ENSG00000071462	WBSCR22	10.3614	11.1192	10.7132	10.902	11.6982	11.7877
ENSG00000071537	SEL1L	5.22102	4.36155	4.45707	3.11153	2.41011	3.00967
ENSG00000071539	TRIP13	26.1062	23.0974	25.0985	21.5065	20.696	21.882
ENSG00000071553	ATP6AP1	30.2887	30.8477	30.5708	28.3264	27.5674	28.1321
ENSG00000071564	TCF3	44.8218	48.4577	46.5388	32.4859	29.5658	33.0012
ENSG00000071575	TRIB2	11.8872	10.9498	11.9798	11.1521	8.80754	10.9358
ENSG00000071626	DAZAP1	43.7842	45.5478	45.7972	36.3864	36.4577	36.5072
ENSG00000071655	MBD3	51.5363	57.1587	56.2191	49.5127	47.3441	45.8508
ENSG00000071794	HLTF	2.56927	1.81417	2.23898	0.82151	0.815905	0.946633
ENSG00000071859	FAM50A	37.7465	37.9198	36.9519	44.6149	47.9987	43.0215
ENSG00000071889	FAM3A	6.5139	7.45818	7.83163	7.04075	6.55162	6.41045
ENSG00000071894	CPSF1	53.2195	57.0575	56.1302	43.7758	41.7332	45.5061
ENSG00000071967	CYBRD1	6.64668	5.98294	6.40702	5.89208	5.69377	5.96315
ENSG00000071994	PDCD2	15.2115	15.2964	14.8698	13.418	13.7773	13.1239
ENSG00000072042	RDH11	6.51223	6.1358	5.83472	6.67131	6.20227	6.04242
ENSG00000072062	PRKACA	14.2124	17.8843	18.4941	13.892	12.2982	12.9426
ENSG00000072071	LPHN1	2.09148	1.95073	2.10356	1.33481	1.09675	1.39001
ENSG00000072110	ACTN1	55.511	56.3987	56.4685	42.5055	38.9381	45.6243
ENSG00000072121	ZFYVE26	1.31977	1.16288	1.23032	1.19851	1.14388	1.33244
ENSG00000072134	EPN2	0.649506	0.502864	0.585979	0.516167	0.38791	0.482979
ENSG00000072135	PTPN18	22.6382	22.826	22.3991	20.2103	18.7821	19.8833
ENSG00000072210	ALDH3A2	6.45321	6.39924	6.33961	6.15098	5.41379	5.91214
ENSG00000072274	TFRC	16.6711	14.5253	15.2205	23.1296	20.0698	20.6592
ENSG00000072310	SREBF1	22.4929	24.277	23.697	23.0393	20.7015	23.5362
ENSG00000072364	AFF4	2.54543	2.08705	2.17246	1.50946	1.33525	1.6245
ENSG00000072401	UBE2D1	2.47753	2.15322	1.87837	1.68642	1.58832	1.56969
ENSG00000072415	MPP5	1.05619	0.833158	0.723993	0.609322	0.534113	0.479488
ENSG00000072422	RHOBTB1	2.55485	2.49691	2.5252	1.78941	1.86653	2.00478
ENSG00000072501	SMC1A	19.8516	18.6226	19.7171	12.0801	9.71474	11.6376
ENSG00000072506	HSD17B10	94.2891	103.51	99.7623	123.741	134.81	128.619
ENSG00000072518	MARK2	12.7895	13.5069	13.7963	10.5138	9.86049	11.1818
ENSG00000072571	HMMR	6.51011	4.42738	5.10928	1.7988	1.68001	2.0787
ENSG00000072657	TRHDE	1.32481	1.14736	1.09986	0.747211	0.586723	0.652133
ENSG00000072682	P4HA2	0.972961	0.950516	0.972698	1.01744	0.985473	1.01813
ENSG00000072694	FCGR2B	0.0721032	0.100126	0.078262	0.137135	0.121794	0.12038
ENSG00000072736	NFATC3	3.58445	3.25557	3.64147	2.90774	2.57927	2.98245
ENSG00000072756	TRNT1	3.50762	2.98307	2.95614	1.53258	1.48434	1.70574
ENSG00000072778	ACADVL	89.209	93.4861	93.2919	83.9091	81.7394	85.4191
ENSG00000072786	STK10	17.5372	18.1096	17.805	15.1929	14.9909	16.0257
ENSG00000072803	FBXW11	10.6888	9.48076	10.5627	10.0685	10.0758	10.2077
ENSG00000072818	ACAP1	3.75456	4.14735	4.41947	3.77101	3.95131	4.17164
ENSG00000072849	DERL2	5.31224	5.53752	5.53178	6.63321	6.22183	6.88835
ENSG00000072864	NDE1	4.669	4.23819	4.60467	3.31208	3.18742	3.74798
ENSG00000072952	MRVI1	0.228219	0.21895	0.182766	0.314725	0.246883	0.261654
ENSG00000072954	TMEM38A	7.0148	7.91108	7.72051	8.40198	7.62759	7.32962
ENSG00000072958	AP1M1	50.7349	52.7754	55.765	47.017	46.8915	49.3041
ENSG00000073008	PVR	15.456	14.4038	15.3533	11.0842	10.8394	12.5804
ENSG00000073009	IKBKG	2.08876	2.09758	2.29193	1.64445	1.62766	2.13979
ENSG00000073050	XRCC1	11.7527	13.9632	12.8229	11.1887	10.3596	11.6722
ENSG00000073060	SCARB1	18.5296	19.5358	19.1132	14.6125	13.7169	15.8367
ENSG00000073111	MCM2	103.265	112.685	111.922	96.2718	94.6389	103.028
ENSG00000073150	PANX2	0.508163	0.514379	0.406189	0.574545	0.604512	0.598073
ENSG00000073169	SELO	26.4406	28.0189	28.7883	26.0607	23.2146	25.6606
ENSG00000073282	TP63	0.101975	0.121739	0.153513	0.176388	0.141054	0.157736
ENSG00000073331	ALPK1	0.665648	0.492703	0.647189	0.505955	0.495726	0.422321
ENSG00000073350	LLGL2	2.33617	2.55687	2.52585	2.09915	1.85783	2.02047
ENSG00000073417	PDE8A	0.659307	0.552588	0.497609	0.319249	0.239872	0.343147
ENSG00000073464	CLCN4	0.187022	0.284503	0.199724	0.204318	0.144051	0.197048
ENSG00000073536	NLE1	9.08893	9.31814	9.68096	7.38313	7.09619	7.61709
ENSG00000073578	SDHA	56.5914	58.9591	58.2231	55.8716	55.6106	56.5503
ENSG00000073584	SMARCE1	4.13925	3.77607	3.74609	3.2505	3.01008	3.08935
ENSG00000073605	GSDMB	0.516262	0.531896	0.523052	0.466877	0.352017	0.465715
ENSG00000073614	KDM5A	5.20447	4.52022	5.06841	3.77633	2.96878	3.7049
ENSG00000073670	ADAM11	0.464544	0.584564	0.496933	0.239587	0.184812	0.386481
ENSG00000073711	PPP2R3A	0.944315	0.865039	0.891129	0.608685	0.475403	0.46949
ENSG00000073737	DHRS9	52.5281	51.6296	50.894	62.3675	64.854	60.8468
ENSG00000073756	PTGS2	0.266918	0.281148	0.231746	0.288481	0.201795	0.181474
ENSG00000073792	IGF2BP2	22.1536	19.6439	21.6594	13.0865	12.619	13.2266
ENSG00000073803	MAP3K13	0.484898	0.529095	0.380875	0.500641	0.502389	0.396954
ENSG00000073849	ST6GAL1	0.470807	0.432901	0.443251	0.342514	0.376434	0.414844
ENSG00000073905	VDAC1P1	3.16633	2.78626	3.51576	2.85518	2.78032	2.6943
ENSG00000073910	FRY	3.3545	2.87832	3.08142	2.24012	1.79734	2.23564
ENSG00000073921	PICALM	10.1225	8.18254	9.80177	7.03204	5.96277	6.9788
ENSG00000073969	NSF	14.7628	13.1405	13.0435	13.1732	12.594	13.0742
ENSG00000074054	CLASP1	5.04572	4.44812	4.96833	3.49328	2.99616	3.6288
ENSG00000074071	MRPS34	210.685	230.827	220.374	217.357	234.878	214.602
ENSG00000074201	CLNS1A	35.0317	32.3576	32.5434	36.4366	36.0892	34.3151
ENSG00000074266	EED	4.26506	4.35279	3.92648	3.90162	3.33696	3.65377
ENSG00000074319	TSG101	8.2352	7.57373	8.08144	9.83283	9.75417	9.15046
ENSG00000074356	C17orf85	10.7372	9.58024	11.2106	7.72004	7.10141	7.61997
ENSG00000074370	ATP2A3	33.4692	35.1362	35.5072	28.9608	27.2271	29.7566
ENSG00000074582	BCS1L	18.0533	18.6932	17.7558	17.3507	18.9217	17.7912
ENSG00000074590	NUAK1	0.284177	0.269329	0.24075	0.154816	0.144122	0.129304
ENSG00000074603	DPP8	3.11639	2.74573	3.07577	2.18511	1.692	1.71602
ENSG00000074621	SLC24A1	0.84284	0.764577	0.850308	0.54914	0.400001	0.616778
ENSG00000074657	ZNF532	2.44224	2.13608	2.42063	1.57148	1.50288	1.52428
ENSG00000074660	SCARF1	0.294177	0.254387	0.229153	0.169771	0.146732	0.200929
ENSG00000074695	LMAN1	12.1337	10.4981	10.4128	7.23573	5.74461	6.22031
ENSG00000074696	PTPLAD1	20.1554	19.1275	19.2327	18.6149	19.4688	18.6876
ENSG00000074706	IPCEF1	0.663448	0.590416	0.732665	0.43184	0.437198	0.432283
ENSG00000074755	ZZEF1	5.83868	5.71221	6.1365	4.78848	4.21766	5.10652
ENSG00000074800	ENO1	697.72	735.279	713.023	828.252	854.516	834.819
ENSG00000074842	C19orf10	109.774	115.131	116.586	122.088	127.57	119.403
ENSG00000074855	ANO8	1.62955	1.48657	1.60174	1.34927	1.14328	1.35589
ENSG00000074935	TUBE1	0.92737	0.707287	0.566511	0.700782	0.58124	0.654792
ENSG00000074964	ARHGEF10L	0.96066	1.21597	1.0806	0.726175	0.803926	0.944489
ENSG00000075089	ACTR6	3.81627	3.33794	3.14253	2.75999	2.66339	2.47101
ENSG00000075131	TIPIN	5.2989	5.36672	4.53915	5.15829	4.13465	4.49198
ENSG00000075142	SRI	7.81099	8.34468	8.00611	8.42466	9.45213	8.63248
ENSG00000075151	EIF4G3	14.1534	11.9807	12.595	4.64355	3.56309	5.17763
ENSG00000075188	NUP37	12.3099	14.2561	11.5702	13.9319	14.4494	15.3969
ENSG00000075218	GTSE1	14.8128	13.4505	14.8968	11.0478	10.4917	13.0028
ENSG00000075234	TTC38	16.3289	17.7324	16.9236	16.2589	16.135	15.3799
ENSG00000075239	ACAT1	21.6341	19.0779	19.5686	20.278	19.549	18.4657
ENSG00000075240	GRAMD4	48.7468	48.5421	47.5942	38.0667	35.2946	39.7415
ENSG00000075275	CELSR1	1.93513	2.089	2.0872	1.49554	1.18285	1.57527
ENSG00000075292	ZNF638	2.76267	2.17269	2.3377	0.7875	0.790698	0.824737
ENSG00000075303	SLC25A40	5.47631	5.05477	4.97226	3.8707	3.46978	3.72542
ENSG00000075336	TIMM21	11.4818	9.03236	10.3921	9.64225	10.1705	9.61706
ENSG00000075340	ADD2	0.340787	0.298612	0.283496	0.167872	0.145116	0.198472
ENSG00000075391	RASAL2	0.243388	0.281257	0.257577	0.114221	0.111294	0.159597
ENSG00000075399	VPS9D1	3.03057	3.70608	3.65236	3.37161	2.97896	3.02544
ENSG00000075407	ZNF37A	1.78878	1.35416	1.4392	0.359799	0.277321	0.472962
ENSG00000075413	MARK3	6.35617	5.64332	5.976	4.08077	4.09953	4.11889
ENSG00000075415	SLC25A3	128.845	132.407	128.113	156.287	161.289	156.018
ENSG00000075420	FNDC3B	2.23407	1.91758	2.37042	1.43531	1.09637	1.37823
ENSG00000075426	FOSL2	27.7402	27.1555	30.2087	23.6758	21.4526	25.8106
ENSG00000075539	FRYL	1.36641	1.22659	1.35824	0.611413	0.400197	0.555256
ENSG00000075568	TMEM131	3.05548	3.10857	3.11836	1.69835	1.14203	1.55526
ENSG00000075618	FSCN1	0.770829	0.571735	0.391709	0.479378	0.391607	0.487054
ENSG00000075624	ACTB	1505.88	1625.39	1555.48	1446.15	1472.86	1459.95
ENSG00000075643	MOCOS	0.674565	0.826842	0.742393	0.623109	0.681887	0.733971
ENSG00000075651	PLD1	0.552068	0.412179	0.508283	0.438115	0.401035	0.443732
ENSG00000075702	WDR62	5.24254	5.00851	4.98832	3.79768	3.4104	4.25145
ENSG00000075711	DLG1	1.75177	1.38469	1.59344	0.839027	0.65437	0.939819
ENSG00000075785	RAB7A	108.852	105.35	106.617	106.311	103.063	107.842
ENSG00000075790	BCAP29	4.46148	4.10951	3.928	2.87286	2.73585	2.56801
ENSG00000075826	SEC31B	0.703589	0.595273	0.599568	0.34233	0.497897	0.492814
ENSG00000075856	SART3	10.2971	10.5669	11.1657	8.7433	8.35284	8.90971
ENSG00000075884	ARHGAP15	3.29633	3.04607	3.15471	2.54774	2.54001	2.48058
ENSG00000075914	EXOSC7	22.0396	22.3479	21.2481	24.8089	25.3957	24.3042
ENSG00000075945	KIFAP3	1.60677	1.16743	1.2265	1.1716	1.00943	0.943382
ENSG00000075975	MKRN2	17.7955	15.9043	15.8387	15.9133	14.6606	15.4634
ENSG00000076003	MCM6	81.8359	74.6816	77.4367	74.1628	68.0931	69.5711
ENSG00000076043	REXO2	10.2621	9.45602	9.99705	10.1547	10.2166	9.20753
ENSG00000076053	RBM7	1.71789	1.62747	1.47672	1.35509	1.37441	1.57352
ENSG00000076067	RBMS2	0.349987	0.572185	0.56932	0.484685	0.47202	0.504719
ENSG00000076108	BAZ2A	14.7479	14.0578	14.9188	12.1013	11.336	13.3199
ENSG00000076201	PTPN23	8.85805	10.4448	10.5167	7.84285	7.42408	8.25323
ENSG00000076242	MLH1	18.1018	17.8174	16.6394	18.357	17.807	18.0442
ENSG00000076248	UNG	80.6562	79.9335	81.5403	75.4432	80.9419	79.0542
ENSG00000076258	FMO4	0.68954	0.349102	0.399384	0.511453	0.608285	0.455109
ENSG00000076321	KLHL20	4.96888	4.48886	4.50303	3.51637	2.63224	3.50056
ENSG00000076351	SLC46A1	1.18074	1.07605	1.2767	1.10021	1.01798	1.11243
ENSG00000076356	PLXNA2	0.128212	0.152843	0.132002	0.100578	0.101316	0.106951
ENSG00000076382	SPAG5	14.9764	14.4921	14.3487	15.9482	15.1858	16.076
ENSG00000076513	ANKRD13A	6.99557	6.4588	6.53023	7.49129	6.97162	7.62207
ENSG00000076554	TPD52	0.748954	0.4166	0.592428	0.378757	0.336057	0.290135
ENSG00000076555	ACACB	0.391395	0.295051	0.437875	0.372158	0.329964	0.468505
ENSG00000076604	TRAF4	10.5088	11.8255	11.141	8.64094	9.24291	8.85165
ENSG00000076641	PAG1	3.06124	2.5663	3.05957	2.13422	1.92723	2.17859
ENSG00000076650	GPATCH1	3.6495	4.04245	3.3783	3.65592	3.78443	3.20214
ENSG00000076662	ICAM3	8.33057	10.4465	10.4271	11.6623	12.1575	11.2865
ENSG00000076685	NT5C2	2.8749	2.37242	2.91887	2.64481	2.787	2.64933
ENSG00000076770	MBNL3	1.18002	1.00106	0.912225	0.525779	0.357232	0.521936
ENSG00000076924	XAB2	19.4143	20.1543	19.1458	18.553	19.0007	18.5638
ENSG00000076928	ARHGEF1	35.5304	38.0318	37.2853	26.7472	25.8412	29.2949
ENSG00000076944	STXBP2	25.8585	28.1158	26.3092	26.378	25.1	27.1925
ENSG00000076984	MAP2K7	23.1574	24.9587	25.5274	20.0003	17.9528	19.3192
ENSG00000077044	DGKD	14.7925	14.4286	15.3033	11.1394	10.3752	12.4838
ENSG00000077097	TOP2B	21.0232	15.9518	16.5207	5.77412	4.93027	5.99944
ENSG00000077147	TM9SF3	14.8104	12.3419	13.5852	8.10752	6.84297	7.59466
ENSG00000077150	NFKB2	6.79725	7.05116	7.2632	7.32804	7.19252	7.5811
ENSG00000077152	UBE2T	54.5292	54.519	50.5553	68.1295	67.9525	64.4871
ENSG00000077157	PPP1R12B	1.92572	1.79339	2.0164	1.74079	1.24857	1.62792
ENSG00000077232	DNAJC10	1.9408	1.77446	1.87021	1.15719	0.799535	0.868397
ENSG00000077235	GTF3C1	13.2554	14.2845	13.8857	11.5425	11.2952	11.8504
ENSG00000077238	IL4R	5.92781	6.6885	6.37029	5.69815	6.18092	6.15261
ENSG00000077254	USP33	5.68518	4.99931	5.56052	3.72827	3.19624	3.48556
ENSG00000077312	SNRPA	67.3997	75.9229	71.6627	70.1337	73.4624	71.6705
ENSG00000077348	EXOSC5	75.2534	86.0594	82.8749	77.168	80.6099	81.8204
ENSG00000077380	DYNC1I2	12.4437	11.2951	10.8351	9.41863	7.63319	8.09443
ENSG00000077420	APBB1IP	10.9597	10.8023	11.1273	8.70922	8.03992	8.2539
ENSG00000077454	LRCH4	19.4694	20.9297	20.554	18.0778	16.1886	17.7135
ENSG00000077458	FAM76B	3.28576	2.64106	2.90507	1.4402	1.30869	1.60478
ENSG00000077463	SIRT6	16.0337	16.9044	16.5391	16.066	14.464	15.5287
ENSG00000077514	POLD3	5.95439	4.45465	5.1744	4.93886	4.45857	4.18285
ENSG00000077549	CAPZB	69.7938	68.4655	70.7698	66.6755	66.5647	65.7559
ENSG00000077585	GPR137B	3.31982	3.24508	3.42577	3.46801	3.0038	3.38033
ENSG00000077684	JADE1	4.17969	3.91514	4.25534	2.94029	2.74877	2.81405
ENSG00000077713	SLC25A43	3.67157	2.9535	3.37081	1.87464	1.86117	2.15199
ENSG00000077721	UBE2A	19.0879	17.0919	18.5624	16.6188	17.0175	16.9113
ENSG00000077782	FGFR1	0.670813	0.629629	0.604396	0.518173	0.467565	0.505588
ENSG00000077809	GTF2I	8.42383	7.7097	8.45985	5.09271	4.10645	5.39635
ENSG00000077984	CST7	22.4543	26.5222	20.9948	22.2205	24.3704	21.2799
ENSG00000078043	PIAS2	1.6224	1.41411	1.46209	1.01784	0.976991	0.994062
ENSG00000078061	ARAF	23.7724	26.0298	25.6602	22.1645	22.954	24.0166
ENSG00000078070	MCCC1	9.014	8.92677	8.42752	8.55475	7.45766	8.29864
ENSG00000078124	ACER3	1.87375	1.8138	1.69392	1.43666	1.30458	1.36076
ENSG00000078140	UBE2K	17.0756	15.1174	15.4082	12.5135	10.8744	11.8961
ENSG00000078142	PIK3C3	1.41887	1.26603	1.33274	1.27239	0.962634	1.14384
ENSG00000078177	N4BP2	1.21838	0.98068	0.865484	0.309344	0.268687	0.307256
ENSG00000078237	C12orf5	3.91376	2.87982	3.65771	4.4015	3.28392	3.59438
ENSG00000078246	TULP3	2.98843	3.43224	3.08829	3.02565	2.75665	2.92932
ENSG00000078269	SYNJ2	1.86221	1.69579	1.7425	1.30213	1.0254	1.29821
ENSG00000078304	PPP2R5C	3.95335	3.16806	3.4908	3.37501	3.09127	3.09285
ENSG00000078319	PMS2P1	6.71352	7.86961	8.32071	8.54739	8.44383	9.43041
ENSG00000078369	GNB1	70.3524	68.7518	69.0057	62.6806	60.7716	62.9393
ENSG00000078399	HOXA9	37.5967	34.8057	36.2188	27.4263	25.0053	27.7137
ENSG00000078403	MLLT10	4.83982	4.29038	4.57882	3.45966	3.37734	3.57161
ENSG00000078487	ZCWPW1	2.82281	2.50648	2.52834	2.43127	2.58302	2.86525
ENSG00000078618	NRD1	17.2095	14.4158	15.9492	13.986	13.0327	12.672
ENSG00000078668	VDAC3	74.5473	70.8994	71.1054	86.842	87.3459	78.4342
ENSG00000078674	PCM1	7.59556	5.94149	5.94928	1.39168	1.07619	1.82898
ENSG00000078687	TNRC6C	2.66797	2.53764	2.94145	1.6508	1.47981	1.58039
ENSG00000078699	CBFA2T2	2.46236	2.56924	2.55607	2.03314	1.86948	2.1269
ENSG00000078747	ITCH	6.51001	5.42604	5.83118	4.66202	4.43172	4.90837
ENSG00000078804	TP53INP2	32.3436	33.4235	33.4693	31.8914	30.5924	32.0692
ENSG00000078808	SDF4	53.8972	59.1551	58.0479	43.3402	43.0112	46.6386
ENSG00000078900	TP73	4.12726	4.48247	4.52816	3.11429	3.06929	3.4451
ENSG00000078902	TOLLIP	13.6321	14.9932	14.4162	12.442	11.9127	13.3694
ENSG00000078967	UBE2D4	1.59774	1.68622	1.41783	1.7203	1.66564	1.77582
ENSG00000079134	THOC1	3.27433	2.93672	2.57254	1.73109	1.3276	1.47427
ENSG00000079150	FKBP7	2.19068	2.13819	2.02114	2.42124	2.26597	2.10177
ENSG00000079215	SLC1A3	0.724942	0.524385	0.573967	0.464504	0.444784	0.35789
ENSG00000079246	XRCC5	86.0506	75.6373	77.6444	78.8936	73.0124	73.0661
ENSG00000079257	LXN	1.81382	1.8259	1.74557	1.86917	1.91267	1.30293
ENSG00000079277	MKNK1	2.8649	2.62202	2.75699	2.46803	2.51874	2.90595
ENSG00000079308	TNS1	3.45149	3.52573	3.955	2.65658	2.52664	3.22878
ENSG00000079313	REXO1	14.2496	15.541	15.8405	11.5798	10.3277	12.2417
ENSG00000079332	SAR1A	12.011	10.8968	11.3032	11.0161	10.8503	10.4147
ENSG00000079335	CDC14A	1.16989	0.988269	1.00061	0.817331	0.692721	0.858379
ENSG00000079387	SENP1	3.56527	2.9714	3.31194	2.67716	2.82849	2.40401
ENSG00000079432	CIC	13.1646	14.0932	14.2087	11.344	10.353	11.5412
ENSG00000079462	PAFAH1B3	17.0288	16.8051	17.2447	14.8465	15.2728	17.6575
ENSG00000079482	OPHN1	0.15106	0.190049	0.131993	0.14926	0.0626844	0.149035
ENSG00000079616	KIF22	46.4583	49.8027	47.6068	48.6367	50.4419	47.7797
ENSG00000079739	PGM1	13.1052	12.971	12.9441	12.1729	11.9027	10.9682
ENSG00000079785	DDX1	27.6394	23.7187	23.3925	18.9428	17.3345	17.4444
ENSG00000079805	DNM2	20.3689	21.7201	21.4408	17.355	16.5409	18.5762
ENSG00000079819	EPB41L2	6.73793	6.5177	6.44696	4.89501	3.97269	4.82187
ENSG00000079950	STX7	1.17422	1.11622	1.18808	1.17524	0.920509	0.987008
ENSG00000079974	RABL2B	5.16174	4.97051	4.90415	4.72252	4.18467	4.3997
ENSG00000079999	KEAP1	40.8874	43.6419	40.8589	35.1449	35.1044	37.187
ENSG00000080189	SLC35C2	19.8834	22.6966	20.6537	19.4532	19.1509	19.2739
ENSG00000080200	CRYBG3	0.555501	0.515117	0.481421	0.0996101	0.115457	0.132762
ENSG00000080298	RFX3	0.336645	0.196668	0.247073	0.117956	0.087362	0.215947
ENSG00000080345	RIF1	2.23852	1.62991	1.7006	0.585647	0.690996	0.636258
ENSG00000080371	RAB21	6.17868	5.14225	5.41555	4.06713	3.61764	3.75088
ENSG00000080493	SLC4A4	0.139521	0.0780571	0.148603	0.0888362	0.0754971	0.10773
ENSG00000080503	SMARCA2	9.88554	8.63559	9.48401	5.48795	4.62707	5.50754
ENSG00000080546	SESN1	5.12389	5.23841	4.482	5.51223	5.0493	5.36828
ENSG00000080603	SRCAP	19.4305	20.0247	20.602	16.5806	15.268	17.2832
ENSG00000080608	KIAA0020	14.95	12.7099	12.4946	5.62209	4.7545	5.72603
ENSG00000080709	KCNN2	4.00433	3.40346	3.5114	3.38905	3.039	3.32128
ENSG00000080802	CNOT4	2.84674	2.31345	2.75204	1.74148	1.39059	1.32624
ENSG00000080815	PSEN1	6.84526	6.57758	6.65044	8.71689	8.2423	8.22932
ENSG00000080819	CPOX	7.2486	7.26674	7.54136	6.40479	6.18051	6.489
ENSG00000080822	CLDND1	5.95478	5.00284	5.32307	6.05219	5.37259	5.39754
ENSG00000080823	MOK	0.121466	0.0598516	0.128694	0.0679277	0.0662031	0.103287
ENSG00000080824	HSP90AA1	167.517	141.335	140.221	81.2956	67.2521	74.4188
ENSG00000080839	RBL1	5.87067	4.66693	5.09098	3.51675	2.94757	3.42308
ENSG00000080845	DLGAP4	6.16222	6.74261	6.43613	5.71941	5.4846	5.80067
ENSG00000080947	CROCCP3	0.268769	0.283105	0.170678	0.165312	0.0591092	0.153009
ENSG00000080986	NDC80	5.05585	4.39461	3.95072	2.29111	1.69189	2.45489
ENSG00000081014	AP4E1	1.90883	1.48591	1.55464	1.00571	0.723196	1.1094
ENSG00000081019	RSBN1	3.27848	3.0105	3.13406	2.71555	2.0154	2.39927
ENSG00000081026	MAGI3	0.48657	0.553439	0.609697	0.268124	0.225643	0.273505
ENSG00000081041	CXCL2	1.49637	2.08608	1.86791	2.17183	2.27042	1.62317
ENSG00000081059	TCF7	0.321508	0.279698	0.29475	0.202138	0.224723	0.24548
ENSG00000081087	OSTM1	3.60646	3.48744	3.45527	2.39523	2.09184	2.74021
ENSG00000081154	PCNP	32.6566	29.205	30.8398	25.1094	22.929	22.9372
ENSG00000081177	EXD2	1.10021	1.28044	1.29223	1.38499	1.28731	1.28233
ENSG00000081189	MEF2C	3.04614	2.70512	2.87599	2.74476	2.40962	2.2703
ENSG00000081237	PTPRC	20.0329	15.3828	17.1069	8.0746	5.90745	8.1612
ENSG00000081307	UBA5	2.16375	1.95042	2.28804	1.34493	0.990438	1.29521
ENSG00000081320	STK17B	6.44496	5.63803	5.58545	4.75476	4.69753	4.51791
ENSG00000081377	CDC14B	1.42244	1.20741	1.30973	0.85951	0.769133	0.755388
ENSG00000081386	ZNF510	1.2293	1.23795	1.19529	0.792377	0.755766	0.699554
ENSG00000081665	ZNF506	0.168954	0.188173	0.115874	0.0748541	0.12225	0.0767965
ENSG00000081692	JMJD4	13.2911	14.2656	13.6497	11.0782	11.2266	12.0129
ENSG00000081721	DUSP12	29.8209	27.1679	25.983	29.96	30.3863	29.1524
ENSG00000081760	AACS	5.70536	5.74773	6.10485	5.68633	5.36657	5.5809
ENSG00000081791	KIAA0141	9.90457	9.65088	9.61369	9.01696	9.54684	9.51641
ENSG00000081870	HSPB11	8.4424	7.55161	8.56029	9.10356	9.35687	8.56982
ENSG00000081913	PHLPP1	2.32003	2.32214	2.52715	2.15645	1.81617	2.13199
ENSG00000082014	SMARCD3	3.72128	3.00516	3.66541	3.11993	2.92005	3.57596
ENSG00000082068	WDR70	7.9391	7.5337	7.52363	8.14495	7.46437	8.05359
ENSG00000082074	FYB	1.02082	0.882263	0.781482	0.260454	0.306658	0.428389
ENSG00000082146	STRADB	4.90012	5.08612	4.90858	5.11606	5.34183	5.19287
ENSG00000082153	BZW1	37.2	30.8485	33.3749	28.9671	25.8233	25.3077
ENSG00000082196	C1QTNF3	0.455106	0.45999	0.265915	0.357638	0.192827	0.371135
ENSG00000082212	ME2	30.227	25.234	27.99	23.9517	19.4931	21.178
ENSG00000082213	C5orf22	12.3671	10.0789	11.7007	10.4603	9.98353	9.8044
ENSG00000082258	CCNT2	2.73125	2.15382	2.00006	1.35358	1.07755	1.14214
ENSG00000082269	FAM135A	0.619103	0.439419	0.639012	0.340493	0.191203	0.188366
ENSG00000082397	EPB41L3	2.61575	2.48827	2.59203	1.32389	1.44935	1.52191
ENSG00000082515	MRPL22	8.56541	8.66169	8.07312	10.8769	11.426	10.403
ENSG00000082516	GEMIN5	11.878	12.4669	12.2695	9.73207	9.34485	8.94392
ENSG00000082641	NFE2L1	34.2857	34.2415	35.4247	29.0882	28.2649	30.5675
ENSG00000082701	GSK3B	6.60224	6.17352	6.57371	4.85206	4.18792	4.95971
ENSG00000082781	ITGB5	1.66621	2.23649	1.96242	1.96575	1.90875	2.1199
ENSG00000082805	ERC1	2.08815	2.06884	1.98822	1.31243	1.20197	1.41812
ENSG00000082898	XPO1	20.3813	17.1745	17.7392	12.1951	9.85599	11.2234
ENSG00000082996	RNF13	4.04316	4.07965	3.52922	2.86761	2.46649	2.79959
ENSG00000083093	PALB2	4.39828	3.6669	3.70099	2.6578	2.40815	2.44876
ENSG00000083097	DOPEY1	0.532181	0.325584	0.404873	0.230715	0.141618	0.21816
ENSG00000083099	LYRM2	3.5069	3.38031	2.9434	2.29957	1.83285	2.20261
ENSG00000083123	BCKDHB	3.81092	2.94109	3.39082	2.80547	2.47766	2.49364
ENSG00000083168	KAT6A	5.78311	5.20535	5.51599	3.85564	3.32664	3.9425
ENSG00000083223	ZCCHC6	1.83711	1.53102	1.48964	0.678757	0.619056	0.821358
ENSG00000083290	ULK2	1.31348	1.13093	1.19297	1.0547	0.998428	1.11105
ENSG00000083312	TNPO1	8.13321	6.52045	7.47132	5.20383	4.0098	4.72425
ENSG00000083444	PLOD1	22.0411	21.5859	22.7183	19.9022	20.5736	21.2222
ENSG00000083454	P2RX5	0.675026	0.533286	0.554058	0.479815	0.512258	0.570376
	ITGAE	4.74639	4.02449	4.49138	6.15482	6.21209	5.55207
ENSG00000083520	DIS3	4.51807	3.54771	3.95447	1.99458	1.60437	1.84554
ENSG00000083535	PIBF1	1.21295	0.889276	0.842552	0.264921	0.233453	0.391117
ENSG00000083544	TDRD3	0.471384	0.460527	0.506536	0.372197	0.351111	0.3359
ENSG00000083635	NUFIP1	1.29976	1.3609	1.38543	0.806352	0.865362	0.655765
ENSG00000083642	PDS5B	3.1403	2.68297	2.97232	1.45013	1.0513	1.28865
ENSG00000083720	OXCT1	22.7307	21.1893	21.8899	18.087	14.6887	16.6467
ENSG00000083750	RRAGB	2.14742	1.56778	2.10573	1.63667	1.81934	2.02272
ENSG00000083799	CYLD	1.96613	1.79887	1.81138	1.82711	1.58179	1.79847
ENSG00000083807	SLC27A5	1.56277	1.91597	1.86504	2.13186	2.32703	2.04578
ENSG00000083812	ZNF324	4.68965	5.62879	5.56753	4.40325	4.60386	4.39937
ENSG00000083814	ZNF671	2.27598	2.06174	2.05095	2.4076	2.23782	2.61107
ENSG00000083817	ZNF416	1.48277	0.972349	1.20786	1.5965	1.46275	1.00763
ENSG00000083828	ZNF586	3.37308	2.86498	3.23332	3.31046	3.23879	2.55111
ENSG00000083838	ZNF446	2.25921	2.5323	2.0806	1.97887	1.7733	2.34556
ENSG00000083844	ZNF264	1.24697	1.37159	1.29593	1.17233	1.23464	1.37464
ENSG00000083845	RPS5	328.769	372.411	341.315	493.875	554.222	514.069
ENSG00000083857	FAT1	0.889971	0.862084	0.979293	0.531553	0.397522	0.567223
ENSG00000083896	YTHDC1	7.93346	6.48394	6.80079	4.48971	3.64505	4.1526
ENSG00000083937	CHMP2B	2.54258	2.10452	1.8762	1.41686	1.28917	1.56047
ENSG00000084070	SMAP2	23.0226	23.4733	24.5828	21.3805	21.6278	22.6682
ENSG00000084072	PPIE	9.73007	9.82109	9.90076	13.2342	13.9676	13.4326
ENSG00000084073	ZMPSTE24	12.4842	11.3637	11.1799	10.402	8.41608	9.50657
ENSG00000084090	STARD7	59.8963	58.0076	58.8136	57.3555	58.3973	56.9541
ENSG00000084092	NOA1	9.84744	10.4391	10.6063	7.54212	7.33357	8.22926
ENSG00000084093	REST	3.83199	2.96546	3.07271	1.48154	1.29821	1.6899
ENSG00000084110	HAL	8.50978	8.39848	8.08229	7.1185	7.11205	7.79014
ENSG00000084112	SSH1	5.47425	5.50733	5.49194	5.18252	4.71278	5.40847
ENSG00000084207	GSTP1	309.746	346.635	322.652	429.953	475.085	429.262
ENSG00000084234	APLP2	38.7483	37.7679	37.942	36.3244	34.4377	36.2072
ENSG00000084444	KIAA1467	0.890481	1.04907	0.927376	1.10983	0.9697	0.992557
ENSG00000084463	WBP11	34.6117	33.2949	33.4716	24.843	23.8092	23.8634
ENSG00000084623	EIF3I	170.375	170.827	159.879	188.055	196.718	193.708
ENSG00000084652	TXLNA	32.7584	35.7125	34.4277	31.8667	30.7257	32.628
ENSG00000084676	NCOA1	1.61035	1.47658	1.57715	0.872097	0.930971	1.02791
ENSG00000084693	AGBL5	2.9435	2.89559	2.9722	3.09675	3.50964	3.39222
ENSG00000084731	KIF3C	4.37289	4.42553	4.2615	3.97085	3.61397	3.85115
ENSG00000084733	RAB10	29.7574	26.935	28.2926	21.8039	20.8051	21.1587
ENSG00000084754	HADHA	101.8	103.358	101.842	119.777	120.343	118.567
ENSG00000084764	MAPRE3	2.16589	2.05485	2.07101	1.99961	2.12507	1.61168
ENSG00000084774	CAD	35.3915	35.4259	36.8976	27.736	25.5822	29.3634
ENSG00000085063	CD59	1.09283	0.807059	1.10514	0.897347	1.10268	1.07381
ENSG00000085117	CD82	1.47938	1.84897	1.98229	2.47377	2.15188	2.40477
ENSG00000085185	BCORL1	2.98918	3.28847	3.11811	2.35505	2.28818	2.28422
ENSG00000085224	ATRX	1.43232	1.13588	1.10136	0.464196	0.398074	0.389442
ENSG00000085231	TAF9	16.5211	14.6666	14.5824	12.0093	11.8181	12.0249
ENSG00000085274	MYNN	1.72566	1.651	1.72473	1.20697	1.14253	1.09627
ENSG00000085365	SCAMP1	3.27551	2.68446	3.06851	2.07035	1.62697	1.61371
ENSG00000085377	PREP	16.9063	15.9664	16.2206	14.7798	13.1208	13.9928
ENSG00000085382	HACE1	0.953233	0.833162	0.743714	0.663799	0.353378	0.555895
ENSG00000085415	SEH1L	8.60302	7.8824	7.74281	7.60101	6.8871	6.66175
ENSG00000085433	WDR47	1.55757	1.27622	1.44348	1.14766	1.04922	1.0271
ENSG00000085449	WDFY1	15.4565	12.6216	13.6755	10.5537	8.44523	10.2423
ENSG00000085465	OVGP1	0.569288	0.626519	0.40481	0.645732	0.659991	0.652836
ENSG00000085491	SLC25A24	3.61557	2.89981	2.84637	2.73865	2.19401	2.66513
ENSG00000085511	MAP3K4	3.27617	2.76891	3.07272	2.13432	1.76842	2.00425
ENSG00000085514	PILRA	2.56281	2.81628	2.8137	3.02942	2.35855	3.48624
ENSG00000085644	ZNF213	2.87294	3.29797	3.21266	2.41549	2.07915	2.32509
ENSG00000085662	AKR1B1	58.13	60.1791	56.6886	71.4279	77.8201	72.6637
ENSG00000085719	CPNE3	3.3091	2.715	2.95043	2.63226	2.62215	2.67066
ENSG00000085721	RRN3	10.6127	9.01092	9.38527	8.0145	7.12747	7.73573
ENSG00000085733	CTTN	0.139527	0.19662	0.202698	0.242109	0.22243	0.273345
ENSG00000085760	MTIF2	7.30083	5.97474	6.50251	3.4122	2.68915	2.99154
ENSG00000085788	DDHD2	1.93464	1.61104	1.7658	1.63127	1.20958	1.48638
ENSG00000085832	EPS15	3.96833	3.27329	3.11937	2.72786	2.22711	2.43772
ENSG00000085840	ORC1	18.4323	18.1409	18.5099	17.7372	16.3371	16.9631
ENSG00000085871	MGST2	21.63	22.2652	21.2539	26.9542	31.0182	28.8017
ENSG00000085872	CHERP	19.1231	21.2126	20.7534	15.6221	14.6123	15.6771
ENSG00000085978	ATG16L1	4.69035	4.18567	3.9623	4.51691	4.8292	4.21691
ENSG00000085982	USP40	3.86875	3.58662	3.7135	2.69013	2.42626	2.83718
ENSG00000085998	POMGNT1	6.89513	7.52587	7.20727	7.52356	7.00548	7.78406
ENSG00000085999	RAD54L	14.582	15.7544	14.798	12.728	12.6837	13.9021
ENSG00000086015	MAST2	4.56304	5.03425	4.90464	3.35929	3.56474	4.41796
ENSG00000086061	DNAJA1	69.1476	62.1852	62.3306	61.3909	55.4226	54.9291
ENSG00000086062	B4GALT1	14.7971	15.279	15.2629	13.6143	12.8937	15.3693
ENSG00000086065	CHMP5	14.6358	11.439	11.9743	14.5369	14.5041	12.8445
ENSG00000086102	NFX1	8.62493	8.00574	7.98518	6.07332	6.49416	6.56102
ENSG00000086189	DIMT1	9.6184	9.06842	8.89648	8.26815	7.8624	7.9948
ENSG00000086200	IPO11	2.40249	2.34041	2.11404	1.87523	1.84326	1.67305
ENSG00000086232	EIF2AK1	24.6732	22.8469	23.1688	23.1144	22.4451	23.0059
ENSG00000086289	EPDR1	4.84558	4.80655	4.81436	4.26349	3.9772	4.27132
ENSG00000086300	SNX10	1.96806	1.59422	1.5574	1.00991	0.77805	1.02772
ENSG00000086475	SEPHS1	20.2517	20.1425	20.8147	20.5328	20.0158	19.2444
ENSG00000086504	MRPL28	42.5034	45.949	44.5043	52.3703	58.0633	52.6839
ENSG00000086544	ITPKC	4.00139	3.82446	3.43969	3.04015	3.49541	3.232
ENSG00000086589	RBM22	21.7717	22.1179	21.312	21.9858	23.2458	22.4503
ENSG00000086598	TMED2	43.8024	38.8239	40.2403	45.7776	42.1444	40.2309
ENSG00000086619	ERO1LB	1.20068	0.869823	0.891716	1.02974	0.663349	0.753377
ENSG00000086666	ZFAND6	5.51809	5.04859	5.06377	5.96962	5.22928	5.01545
ENSG00000086712	TXLNG	4.9533	4.59265	4.51534	2.46958	1.94888	2.58366
ENSG00000086730	LAT2	96.3551	101.308	99.8979	115.581	120.057	118.76
ENSG00000086758	HUWE1	20.6601	20.5417	21.1099	16.8993	15.5771	17.3373
ENSG00000086827	ZW10	6.32015	5.70347	5.40228	5.85215	5.53503	5.228
ENSG00000086848	ALG9	0.875876	0.653937	0.626335	0.705374	0.806614	0.700357
ENSG00000087008	ACOX3	6.55863	7.26895	6.89077	7.08143	6.92352	7.0734
ENSG00000087053	MTMR2	3.0961	2.9744	3.22247	2.12117	2.47975	2.26867
ENSG00000087074	PPP1R15A	21.3685	21.3153	22.0061	21.5589	21.4538	22.8022
ENSG00000087077	TRIP6	91.6299	97.4932	96.3583	82.3248	80.7548	79.0613
ENSG00000087086	FTL	2392.2	2571.87	2445.73	3172.27	3377.13	3190.36
ENSG00000087087	SRRT	72.949	75.1791	74.8633	63.2732	60.0391	63.7116
ENSG00000087088	BAX	83.8835	91.9629	86.5464	100.364	101.928	96.7175
ENSG00000087095	NLK	1.69742	1.34894	1.65431	1.27377	1.01027	1.24365
ENSG00000087111	PIGS	20.6518	22.2695	21.5211	19.3762	19.945	21.4681
ENSG00000087116	ADAMTS2	11.1435	11.5525	12.3256	9.21466	8.63358	10.2322
ENSG00000087152	ATXN7L3	33.6134	35.1908	34.3735	27.0868	26.3803	27.8566
ENSG00000087157	PGS1	13.4776	13.6737	14.203	11.7884	10.4666	11.8845
ENSG00000087191	PSMC5	72.9628	71.6555	72.5134	82.8564	85.0611	81.1671
ENSG00000087206	UIMC1	4.81896	4.67859	4.76313	3.78133	4.03828	4.19472
ENSG00000087245	MMP2	54.934	58.8629	55.8488	50.5902	49.6488	54.4604
ENSG00000087253	LPCAT2	3.21033	3.02979	3.23352	2.59069	2.25844	2.45015
ENSG00000087263	OGFOD1	12.3258	12.2037	12.0358	11.568	10.8148	10.2483
ENSG00000087266	SH3BP2	10.2964	10.9911	11.0145	9.40578	8.96045	10.0813
ENSG00000087269	NOP14	37.5999	37.3189	38.763	25.3839	24.1458	25.3251
ENSG00000087274	ADD1	11.878	11.9681	11.9035	10.504	11.107	11.8729
ENSG00000087299	L2HGDH	1.82648	1.40791	1.54517	1.29528	1.1085	1.24739
ENSG00000087301	TXNDC16	0.54041	0.462825	0.611693	0.444906	0.276368	0.292004
ENSG00000087302	C14orf166	27.9892	25.7682	26.0511	26.7457	26.5089	25.0243
ENSG00000087338	GMCL1	7.62928	6.75816	7.33228	5.67383	5.27449	5.8839
ENSG00000087365	SF3B2	29.9278	30.705	30.0102	26.0332	25.4416	26.7141
ENSG00000087448	KLHL42	6.19405	5.3789	5.35039	3.52706	3.09062	3.4753
ENSG00000087460	GNAS	55.8853	53.8036	56.9736	43.3263	40.7655	43.3059
ENSG00000087470	DNM1L	7.40808	6.21033	6.29046	3.5357	3.14467	3.43579
ENSG00000087495	PHACTR3	22.9621	21.3443	22.6746	18.6921	17.5638	18.9061
ENSG00000087502	ERGIC2	3.81272	3.32604	3.09704	1.78693	1.35757	1.45382
ENSG00000087586	AURKA	16.1324	14.8626	15.2201	18.112	16.7598	17.656
ENSG00000087589	CASS4	0.221675	0.270267	0.318941	0.299021	0.361158	0.63428
ENSG00000087842	PIR	3.24709	2.79077	3.29604	5.23569	5.93445	4.83102
ENSG00000087884	AAMDC	3.48345	3.55752	3.26047	4.69461	4.64888	3.91283
ENSG00000087903	RFX2	1.27242	1.36021	1.32431	1.07599	0.964545	1.1032
ENSG00000087995	METTL2A	10.1045	9.24336	9.49032	10.0316	9.77268	9.958
ENSG00000088035	ALG6	1.98457	1.60255	1.8946	1.59867	1.58604	1.75759
ENSG00000088038	CNOT3	14.3716	16.22	16.1224	11.8016	11.0456	12.5405
ENSG00000088179	PTPN4	0.331591	0.285787	0.280872	0.113846	0.125598	0.142639
ENSG00000088205	DDX18	11.2714	9.28332	9.52614	6.59553	5.1725	5.74297
ENSG00000088247	KHSRP	111.955	118.627	120.312	82.2261	79.3632	86.4504
ENSG00000088256	GNA11	4.6777	5.10399	4.98682	3.94343	3.66533	4.08345
ENSG00000088280	ASAP3	0.218716	0.29755	0.334405	0.256409	0.194005	0.210083
ENSG00000088298	EDEM2	2.64248	2.73001	2.68345	2.72777	2.95448	2.98114
ENSG00000088305	DNMT3B	4.18957	4.22171	4.41603	3.45684	2.81119	3.31745
ENSG00000088325	TPX2	40.2685	37.1534	40.5134	32.5766	31.871	32.2293
ENSG00000088356	PDRG1	16.2327	19.0633	17.9431	21.5972	24.0494	22.2532
ENSG00000088367	EPB41L1	0.422787	0.474068	0.512339	0.298566	0.302589	0.375247
ENSG00000088387	DOCK9	0.147134	0.117179	0.109123	0.0331282	0.0750561	0.0703102
ENSG00000088448	ANKRD10	8.29545	7.1788	7.54907	6.32776	6.28094	6.4061
ENSG00000088451	TGDS	3.85938	3.93745	3.22099	2.82849	2.6818	2.79562
ENSG00000088543	C3orf18	4.46159	4.56252	5.04072	4.26919	3.9971	4.47339
ENSG00000088682	COQ9	11.501	12.3804	12.2595	14.2774	13.7762	14.5621
ENSG00000088727	KIF9	0.893199	0.817773	0.953586	0.984809	0.919654	0.963862
ENSG00000088766	CRLS1	10.0609	9.26717	9.2614	8.77164	9.22442	7.90141
ENSG00000088808	PPP1R13B	0.270489	0.226322	0.184128	0.140763	0.106571	0.140807
ENSG00000088812	ATRN	5.41558	5.0739	5.21251	4.76996	4.28421	4.79911
ENSG00000088826	SMOX	8.66053	10.027	9.31631	7.5011	7.48242	8.43686
ENSG00000088832	FKBP1A	167.653	167.64	169.8	203.572	214.222	204.307
ENSG00000088833	NSFL1C	11.3225	11.5555	11.3612	12.964	12.8607	12.9773
ENSG00000088836	SLC4A11	1.68938	1.36532	1.41084	1.06584	0.992003	1.09516
ENSG00000088854	C20orf194	1.28636	1.43344	1.44489	1.27098	1.47889	1.63914
ENSG00000088876	ZNF343	1.77878	1.63555	1.55476	1.50054	1.52475	1.89199
ENSG00000088882	CPXM1	1.13547	1.2671	1.26071	0.728519	0.92429	0.992957
ENSG00000088888	MAVS	18.2517	18.9552	19.1634	15.3296	13.2808	17.1143
ENSG00000088899	LZTS3	0.899422	0.80407	0.791291	0.728217	0.630189	0.578984
ENSG00000088930	XRN2	30.1412	24.9993	27.6747	26.2777	24.0303	25.5445
ENSG00000088970	PLK1S1	1.38437	1.61711	1.31244	1.18376	1.20207	1.11987
ENSG00000088986	DYNLL1	73.2519	75.5528	71.5283	82.6407	85.8507	79.1958
ENSG00000088992	TESC	101.497	110.041	104.845	109.609	112.433	112.797
ENSG00000089006	SNX5	14.878	12.6023	13.6795	12.6686	12.2773	13.2945
ENSG00000089009	RPL6	358.991	337.784	337.848	413.108	417.126	367.902
ENSG00000089022	MAPKAPK5	5.31505	4.86491	5.32468	3.79413	3.68756	3.84663
ENSG00000089041	P2RX7	1.04776	0.72347	1.05076	1.09996	0.943906	1.30071
ENSG00000089048	ESF1	4.06418	3.30093	3.26493	0.572514	0.514459	1.00045
ENSG00000089050	RBBP9	4.09769	3.85883	3.59859	2.5614	2.47054	2.80743
ENSG00000089053	ANAPC5	13.6088	12.3629	13.4485	14.8996	14.6997	14.5182
ENSG00000089057	SLC23A2	6.92239	5.95486	7.05925	5.53265	5.23704	6.13759
ENSG00000089060	SLC8B1	3.79152	3.51647	3.81666	3.04586	2.97429	3.21102
ENSG00000089063	TMEM230	37.3011	41.6195	36.6767	48.0903	45.8842	43.5474
ENSG00000089091	DZANK1	3.65525	3.1883	3.22784	3.85649	3.59387	3.53802
ENSG00000089094	KDM2B	7.1181	7.09968	7.55229	6.08787	5.51832	6.05338
ENSG00000089123	TASP1	2.74337	2.63922	2.55605	2.27503	2.10325	2.02236
ENSG00000089154	GCN1L1	31.0739	30.5022	33.046	27.6972	27.0038	29.3309
ENSG00000089157	RPLP0	792.237	857.597	799.199	1168.79	1272.36	1213.61
ENSG00000089159	PXN	2.25359	2.35963	2.20119	1.90409	1.99556	1.88945
ENSG00000089163	SIRT4	0.864933	0.898605	1.33629	1.49511	1.26575	1.51672
ENSG00000089177	KIF16B	0.768173	0.675114	0.670805	0.272932	0.368099	0.306259
ENSG00000089195	TRMT6	8.79575	7.56043	7.19014	6.00002	4.85178	5.2583
ENSG00000089220	PEBP1	180.664	181.593	181.985	184.16	193.48	191.222
ENSG00000089234	BRAP	4.46708	4.02967	4.75222	3.60398	3.23514	3.60528
ENSG00000089248	ERP29	105.822	112.689	109.665	139.689	145.133	140.47
ENSG00000089280	FUS	139.219	143.013	141.098	122.259	119.106	122.81
ENSG00000089289	IGBP1	20.6419	17.6786	18.0545	25.8518	23.6131	24.2148
ENSG00000089327	FXYD5	22.4381	24.703	23.3198	24.655	24.2122	23.1689
ENSG00000089335	ZNF302	1.17024	0.915968	1.14811	0.519688	0.385465	0.53794
ENSG00000089351	GRAMD1A	10.8404	12.4716	12.0615	9.09287	9.30296	9.65233
ENSG00000089486	CDIP1	17.4316	18.7765	19.1281	15.2059	14.8591	15.3551
ENSG00000089597	GANAB	146.527	150.321	147.898	150.536	147.764	156.596
ENSG00000089639	GMIP	32.0119	34.8552	34.7647	31.3204	27.6211	31.8531
ENSG00000089682	RBM41	0.757209	0.688145	0.89279	0.573537	0.466434	0.506626
ENSG00000089685	BIRC5	53.9669	54.4451	54.3096	63.8354	67.7168	64.6376
ENSG00000089693	MLF2	59.5247	62.3439	61.8043	64.1391	64.3754	64.8273
ENSG00000089723	OTUB2	0.515655	0.434369	0.55083	0.501454	0.312567	0.834062
ENSG00000089737	DDX24	36.2063	34.0538	33.7492	36.6811	35.5364	35.2634
ENSG00000089775	ZBTB25	0.605752	0.405741	0.495626	0.306421	0.275363	0.233927
ENSG00000089818	NECAP1	3.41252	3.36794	3.81084	3.85372	3.75396	3.60647
ENSG00000089820	ARHGAP4	38.0788	40.6965	40.5714	32.8978	30.2075	33.2354
ENSG00000089847	ANKRD24	0.259487	0.461976	0.427715	0.422503	0.382195	0.348652
ENSG00000089876	DHX32	3.56702	3.37426	3.48768	3.6852	3.21417	3.18664
ENSG00000089902	RCOR1	12.4128	11.5209	11.4906	8.16954	7.60902	8.01191
ENSG00000089916	GPATCH2L	1.66784	1.50982	1.42392	1.10787	0.967077	1.22432
ENSG00000090006	LTBP4	5.2944	5.74704	6.13621	5.23382	3.92205	4.82075
ENSG00000090013	BLVRB	19.5118	24.2898	22.8233	31.7393	35.6499	31.9653
ENSG00000090020	SLC9A1	4.55412	5.23529	4.84059	3.98003	3.78922	4.20288
ENSG00000090054	SPTLC1	10.0514	9.38658	8.89903	8.83524	7.8607	8.45098
ENSG00000090060	PAPOLA	9.48001	8.11592	8.1172	5.87231	4.6749	5.36832
ENSG00000090061	CCNK	7.2924	7.32534	7.29475	5.44675	4.45292	5.23128
ENSG00000090097	PCBP4	7.64205	8.26927	7.7989	6.24517	5.09804	5.57446
ENSG00000090238	YPEL3	5.7117	5.4606	5.57196	8.11329	8.62634	8.56687
ENSG00000090263	MRPS33	37.2221	36.9567	37.1568	45.7874	49.7362	45.8339
ENSG00000090266	NDUFB2	33.563	37.3777	34.9306	47.7326	52.7538	47.5771
ENSG00000090273	NUDC	79.1887	82.04	80.6081	76.3742	79.6643	75.535
ENSG00000090316	MAEA	9.98004	10.2537	10.6613	9.47689	8.64761	9.38423
ENSG00000090339	ICAM1	0.911991	1.10599	0.854155	0.805194	1.03817	1.19135
ENSG00000090372	STRN4	17.5492	18.6739	18.7142	13.8501	13.5815	15.0867
ENSG00000090376	IRAK3	8.91122	7.29174	7.95593	5.12234	3.90138	5.0814
ENSG00000090382	LYZ	102.031	95.7831	98.897	95.3233	94.1232	92.9612
ENSG00000090432	MUL1	14.9771	16.0222	16.1219	16.4993	18.3382	16.7134
ENSG00000090447	TFAP4	5.92771	6.17107	6.09104	5.11385	4.94533	4.78237
ENSG00000090470	PDCD7	17.7155	18.6211	18.7152	15.947	13.1679	14.8375
ENSG00000090487	SPG21	24.8284	25.0385	25.8767	28.7957	29.0075	28.662
ENSG00000090520	DNAJB11	11.8163	11.1523	10.7186	10.6292	9.83045	9.98457
ENSG00000090554	FLT3LG	0.5887	0.494482	0.464595	0.577712	0.46656	0.540796
ENSG00000090565	RAB11FIP3	5.35704	5.89795	6.24495	4.20537	3.72326	4.38207
ENSG00000090581	GNPTG	12.1143	12.1615	12.5543	12.0062	11.1218	11.9672
ENSG00000090612	ZNF268	0.470242	0.376473	0.311726	0.112717	0.0941775	0.155512
ENSG00000090615	GOLGA3	8.91684	9.10719	9.20884	6.93366	6.15393	7.22575
ENSG00000090621	PABPC4	58.467	57.2911	59.0807	45.9248	42.0011	44.32
ENSG00000090661	CERS4	1.33279	1.03377	1.04144	1.18995	0.938692	0.938594
ENSG00000090674	MCOLN1	4.48324	4.93995	4.79204	4.58248	4.6696	4.76037
ENSG00000090686	USP48	4.69994	4.07622	4.39813	2.29545	1.99957	2.63303
ENSG00000090776	EFNB1	0.963908	1.24004	1.21841	0.673333	0.585529	0.958085
ENSG00000090857	PDPR	8.24365	7.822	8.43275	7.53735	6.99134	7.95889
ENSG00000090861	AARS	61.9326	63.4226	66.2809	72.4559	72.3019	75.2625
ENSG00000090863	GLG1	14.918	13.4921	14.5661	13.3358	12.1951	12.9307
ENSG00000090889	KIF4A	8.41651	6.40432	6.90385	6.53173	5.97557	6.56123
ENSG00000090905	TNRC6A	2.41329	2.04859	2.5177	1.51845	1.13224	1.40133
ENSG00000090924	PLEKHG2	4.82032	5.05337	5.38977	4.11562	3.77499	4.52252
ENSG00000090932	DLL3	0.832309	0.813199	1.02672	1.13395	1.37219	0.965855
ENSG00000090971	NAT14	18.3743	20.6402	20.884	18.3259	17.1659	18.1835
ENSG00000090975	PITPNM2	1.30978	1.12688	1.38527	1.08158	0.852793	1.15379
ENSG00000090989	EXOC1	2.71205	2.25279	2.55086	1.82741	1.39714	1.5006
ENSG00000091009	RBM27	5.13072	3.85657	4.23367	2.02546	1.80235	2.14593
ENSG00000091039	OSBPL8	5.03584	3.91662	4.1201	1.75643	1.36356	1.82961
ENSG00000091073	DTX2	2.49378	2.50029	2.50628	2.37181	2.19711	2.30171
ENSG00000091127	PUS7	10.69	9.8851	11.6106	6.15934	6.02184	5.56296
ENSG00000091140	DLD	18.6981	15.7341	16.4676	13.3634	10.8799	11.6502
ENSG00000091157	WDR7	1.38927	1.22264	1.26184	0.93973	0.906601	0.856856
ENSG00000091164	TXNL1	5.6206	5.26231	5.32561	5.41198	5.62104	5.33367
ENSG00000091262	ABCC6	0.455115	0.661877	0.515043	0.573176	0.427767	0.422338
ENSG00000091317	CMTM6	23.0314	20.3986	20.9561	20.1817	18.5836	19.0541
ENSG00000091409	ITGA6	0.677118	0.605244	0.444366	0.485832	0.333409	0.530968
ENSG00000091436	MLTK	2.20585	1.94902	1.99082	1.93315	1.49486	1.76116
ENSG00000091483	FH	62.2471	59.4716	58.3777	61.6095	59.3042	58.8165
ENSG00000091490	SEL1L3	6.58038	6.63458	6.98843	6.8365	6.32675	7.16222
ENSG00000091527	CDV3	32.9778	30.5118	31.7625	21.989	18.9351	20.1586
ENSG00000091542	ALKBH5	40.7011	42.2676	41.6607	36.2415	36.2124	35.4534
ENSG00000091592	NLRP1	4.52116	4.00606	4.2434	4.38272	4.06738	4.35822
ENSG00000091640	SPAG7	19.235	18.776	21.472	24.4111	27.0404	25.1493
ENSG00000091651	ORC6	11.3268	10.5247	10.7358	10.6098	9.8129	10.5072
ENSG00000091732	ZC3HC1	17.3091	17.264	15.3726	17.5977	17.5266	17.2331
ENSG00000091947	TMEM101	24.8624	28.4194	25.7432	34.8242	36.4669	35.4378
ENSG00000091986	CCDC80	0.145731	0.14212	0.218944	0.289211	0.29914	0.29595
ENSG00000092010	PSME1	109.878	117.616	111.951	139.322	152.461	147.402
ENSG00000092020	PPP2R3C	6.99959	6.47017	6.29813	5.3743	5.23548	5.46616
ENSG00000092036	HAUS4	21.6304	22.1458	21.0578	27.6256	27.5762	29.1263
ENSG00000092094	OSGEP	8.09439	8.15271	8.0499	9.12804	8.72131	8.80266
ENSG00000092098	RNF31	6.0496	5.89393	6.60685	5.02958	4.81697	5.34043
ENSG00000092108	SCFD1	2.93398	2.40957	2.39822	1.30023	1.17984	1.14424
ENSG00000092140	G2E3	1.18702	1.00728	1.02266	0.532338	0.410297	0.611047
ENSG00000092148	HECTD1	3.69023	2.69382	3.15498	1.34119	0.977042	1.31686
ENSG00000092199	HNRNPC	136.809	130.436	134.873	168.788	171.776	161.296
ENSG00000092201	SUPT16H	43.4231	37.4193	39.6353	30.2996	25.8459	26.0245
ENSG00000092203	TOX4	8.21021	8.32097	8.98517	10.0373	9.49352	9.71892
ENSG00000092208	GEMIN2	3.70683	3.68944	3.80296	3.97999	3.57657	3.6824
ENSG00000092330	TINF2	14.4729	16.9631	15.1645	15.9482	15.2364	16.9388
ENSG00000092421	SEMA6A	0.510996	0.574996	0.624634	0.427758	0.356479	0.369247
ENSG00000092439	TRPM7	3.0856	2.69263	2.51023	1.05693	0.658045	1.06416
ENSG00000092445	TYRO3	2.41519	2.55651	2.2903	2.00013	1.77057	2.15803
ENSG00000092470	WDR76	10.4548	9.7159	10.3161	9.1138	8.63177	8.68896
ENSG00000092529	CAPN3	0.40503	0.205052	0.188589	0.186892	0.146943	0.22692
ENSG00000092531	SNAP23	6.8921	6.3626	6.33101	6.60667	5.29738	5.85943
ENSG00000092621	PHGDH	19.2004	19.1404	19.4228	19.4043	19.9565	20.1755
ENSG00000092758	COL9A3	0.41798	0.50552	0.374598	0.448414	0.359548	0.355119
ENSG00000092820	EZR	67.7974	67.1096	66.7721	73.5625	73.0822	71.1531
ENSG00000092841	MYL6	131.518	135.599	132.56	201.86	227.606	207.352
ENSG00000092847	AGO1	4.47095	4.2759	4.56155	3.93929	3.68877	4.05592
ENSG00000092853	CLSPN	8.01624	6.32914	6.71417	2.10911	1.6326	2.25736
ENSG00000092871	RFFL	1.96059	1.99374	1.73798	1.88819	1.82377	1.95659
ENSG00000092929	UNC13D	62.2009	66.8049	65.5773	50.8236	48.969	53.9689
ENSG00000092931	MFSD11	4.99132	4.73911	5.13473	4.68472	4.76451	5.29459
ENSG00000092964	DPYSL2	11.9358	11.8798	12.5004	12.0807	11.6285	11.2068
ENSG00000092978	GPATCH2	1.47279	1.24784	1.38768	1.01212	0.894546	0.937067
ENSG00000093000	NUP50	10.883	9.7298	10.0375	7.87148	6.77352	7.29991
ENSG00000093009	CDC45	48.0654	49.1901	48.5137	50.9206	49.829	50.4831
ENSG00000093010	COMT	44.0215	46.6035	46.4371	42.0935	42.4524	43.9484
ENSG00000093072	CECR1	9.73298	9.94426	9.96582	9.96033	9.1055	10.3056
ENSG00000093144	ECHDC1	9.44663	8.14043	8.16426	6.69803	5.45327	6.34753
ENSG00000093167	LRRFIP2	1.81691	1.4677	1.59406	1.38665	1.25302	1.25466
ENSG00000093183	SEC22C	4.34603	4.09822	4.80496	4.54913	4.1615	4.46498
ENSG00000093217	XYLB	1.885	1.61145	1.72177	0.974827	1.15337	1.37785
ENSG00000094631	HDAC6	4.46382	4.25679	4.57847	3.90748	3.62253	4.55302
ENSG00000094804	CDC6	28.5309	26.9706	27.1445	28.628	26.0286	26.2271
ENSG00000094841	UPRT	2.69192	2.34227	3.1474	3.16298	2.62761	2.77878
ENSG00000094880	CDC23	13.0223	12.023	12.0881	15.117	13.5203	13.2096
ENSG00000094914	AAAS	16.34	17.1777	17.4534	18.098	19.1066	19.2049
ENSG00000094916	CBX5	10.502	9.04842	9.73573	8.30493	6.68511	7.50872
ENSG00000094975	SUCO	1.82929	1.47417	1.82575	0.826099	0.696051	0.867465
ENSG00000095002	MSH2	6.44729	5.12891	5.70514	3.24346	2.27972	3.18492
ENSG00000095015	MAP3K1	6.20089	4.35917	4.80797	4.31554	3.43834	4.14737
ENSG00000095059	DHPS	33.1537	35.1636	33.1915	36.2577	36.7795	37.417
ENSG00000095066	HOOK2	2.77613	3.23575	2.97202	2.2969	2.50327	2.28654
ENSG00000095139	ARCN1	34.9789	32.3808	32.1162	29.3458	27.2652	27.9381
ENSG00000095209	TMEM38B	4.58356	4.35009	4.34666	3.76471	3.63992	3.65706
ENSG00000095261	PSMD5	6.01056	5.29078	5.01902	5.90987	5.50886	5.62338
ENSG00000095303	PTGS1	6.33303	5.9831	6.9375	6.83639	6.95637	7.03427
ENSG00000095319	NUP188	21.9746	22.5367	22.2757	18.1831	17.4996	20.2031
ENSG00000095321	CRAT	16.8916	18.1709	17.1999	13.6977	13.9596	15.5875
ENSG00000095380	NANS	14.869	14.1172	14.2233	16.3396	17.2758	16.697
ENSG00000095383	TBC1D2	0.384892	0.696875	0.49845	0.40495	0.433799	0.598574
ENSG00000095485	CWF19L1	6.5792	6.86358	6.30895	6.4848	6.6767	6.81369
ENSG00000095539	SEMA4G	0.550695	0.451729	0.50703	0.426702	0.529157	0.515084
ENSG00000095564	BTAF1	7.14583	5.8828	6.39377	3.61968	3.00841	3.79866
ENSG00000095574	IKZF5	3.4605	3.22307	3.31571	2.83907	2.44939	2.86027
ENSG00000095739	BAMBI	6.87557	6.16913	5.96846	4.97659	4.84763	4.81027
ENSG00000095787	WAC	8.54276	7.74765	7.71968	5.71762	5.24315	5.37725
ENSG00000095794	CREM	0.728672	0.660727	0.679361	0.800316	0.816171	0.784963
ENSG00000095906	NUBP2	28.3113	33.2796	30.9677	26.4933	25.3187	25.0254
ENSG00000095951	HIVEP1	0.787337	0.591832	0.605557	0.294522	0.344376	0.389652
ENSG00000095970	TREM2	21.5507	21.2951	19.0365	26.5009	29.0534	25.4569
ENSG00000096060	FKBP5	2.288	2.15843	2.19496	1.64499	1.35583	1.34787
ENSG00000096063	SRPK1	14.436	11.4494	12.5649	10.2941	8.83017	8.98366
ENSG00000096070	BRPF3	4.93708	4.91336	5.82226	3.89973	3.82813	4.45448
ENSG00000096080	MRPS18A	27.4188	28.1703	29.3665	33.9985	37.5692	36.188
ENSG00000096092	TMEM14A	18.2392	16.649	17.354	20.3788	20.7671	19.134
ENSG00000096093	EFHC1	0.736153	0.625981	0.567806	0.558412	0.462512	0.500494
ENSG00000096384	HSP90AB1	828.339	790.072	795.338	710.076	660.132	678.88
ENSG00000096401	CDC5L	9.05951	7.5025	7.80151	3.98807	2.87728	4.43578
ENSG00000096654	ZNF184	3.08787	2.28386	2.48235	1.10907	1.12526	1.14259
ENSG00000096717	SIRT1	3.73037	3.25323	3.65395	2.51747	1.99254	2.39273
ENSG00000096746	HNRNPH3	24.8956	21.8969	21.9937	15.6742	14.206	14.7733
ENSG00000096872	IFT74	1.38065	1.2957	1.14764	0.329511	0.296263	0.379207
ENSG00000096968	JAK2	0.31768	0.280541	0.306049	0.117621	0.0748618	0.126647
ENSG00000096996	IL12RB1	11.5107	12.6295	13.1154	11.754	11.6297	12.3816
ENSG00000097007	ABL1	18.2669	18.3525	19.6504	14.6335	14.1571	15.8445
ENSG00000097021	ACOT7	14.6666	15.737	16.0901	14.2261	13.7417	14.4463
ENSG00000097033	SH3GLB1	5.54021	4.62852	4.60028	4.00958	3.44331	3.71323
ENSG00000097046	CDC7	7.39866	5.32834	5.7574	4.15641	3.04268	3.68682
ENSG00000099194	SCD	64.8463	63.4592	65.2531	79.3947	76.2558	80.6237
ENSG00000099203	TMED1	12.4328	13.0304	13.5995	14.5736	15.9672	14.2426
ENSG00000099219	ERMP1	1.18772	0.968722	1.11788	0.977418	0.92314	1.11381
ENSG00000099246	RAB18	11.7588	9.66528	10.8064	9.34848	8.38413	8.86388
ENSG00000099250	NRP1	0.147874	0.221124	0.19414	0.237802	0.188074	0.20547
ENSG00000099290	FAM21A	3.88965	3.45652	3.8624	2.76809	2.61347	3.09451
ENSG00000099308	MAST3	5.16853	5.11384	5.60639	4.71494	4.57911	4.62827
ENSG00000099326	MZF1	3.62442	3.42797	3.67036	2.73044	2.0108	2.38836
ENSG00000099330	OCEL1	10.1166	11.2604	11.0866	9.61395	9.87752	10.5191
ENSG00000099331	MYO9B	18.4105	19.1504	19.6602	16.9031	16.4776	17.2439
ENSG00000099337	KCNK6	3.9253	4.25301	4.70603	3.1629	3.73765	3.27058
ENSG00000099341	PSMD8	63.0385	64.1264	67.264	80.3109	84.4428	83.6752
ENSG00000099364	FBXL19	42.5896	46.4171	45.9335	36.272	33.0992	35.3182
ENSG00000099365	STX1B	0.704114	0.596454	0.739222	0.450523	0.499692	0.692696
ENSG00000099377	HSD3B7	2.62501	2.78635	2.48531	2.23131	2.09801	2.392
ENSG00000099381	SETD1A	29.3739	30.8617	31.3917	23.2497	22.3097	25.029
ENSG00000099385	BCL7C	18.5206	21.1666	20.2835	24.6446	26.9259	22.7399
ENSG00000099622	CIRBP	39.1443	41.08	41.5505	42.2032	42.9816	40.9393
ENSG00000099624	ATP5D	108.26	119.66	111.592	109.466	112.606	103.762
ENSG00000099625	C19orf26	5.40388	6.31719	6.11519	4.01391	3.57382	4.00911
ENSG00000099783	HNRNPM	93.8056	90.9588	90.8762	61.601	54.8383	55.3723
ENSG00000099785	2020-03-02	3.22015	3.7914	3.38485	2.83842	3.14974	3.49577
ENSG00000099795	NDUFB7	179.338	186.122	187.676	239.709	277.554	246.666
ENSG00000099797	TECR	38.0794	43.3378	40.3676	38.3268	39.0425	39.6896
ENSG00000099800	TIMM13	95.1814	103.728	102.843	118.49	127.725	120.94
ENSG00000099804	CDC34	34.9795	37.0809	37.3902	33.6148	35.4035	35.7999
ENSG00000099810	MTAP	6.39754	5.78969	5.66248	4.01828	4.12562	4.00082
ENSG00000099814	CEP170B	4.53793	4.94409	5.16778	3.80185	2.94583	3.59351
ENSG00000099817	POLR2E	78.0956	82.5695	81.4	67.6318	65.1069	65.767
ENSG00000099821	POLRMT	20.063	22.6838	22.0923	16.8714	15.3914	17.4678
ENSG00000099840	IZUMO4	2.15291	2.07867	2.52036	2.56031	2.56085	2.34752
ENSG00000099849	RASSF7	5.68357	6.97891	6.03778	5.92859	5.71756	5.28876
ENSG00000099860	GADD45B	21.846	23.8577	23.3658	27.7914	30.4893	27.7629
ENSG00000099864	PALM	1.20144	1.41382	1.3008	1.27872	1.29065	1.06854
ENSG00000099875	MKNK2	28.81	31.7652	30.3145	23.7635	24.1089	25.2349
ENSG00000099889	ARVCF	0.628109	0.70346	0.810691	0.440093	0.461818	0.440232
ENSG00000099899	TRMT2A	38.1405	41.4333	39.3815	30.6966	29.7633	31.7837
ENSG00000099901	RANBP1	87.78	81.3965	85.9673	95.6769	101.237	91.5252
ENSG00000099904	ZDHHC8	13.8983	13.6757	14.1025	9.60516	8.50878	10.1509
ENSG00000099910	KLHL22	3.07572	3.37209	3.33383	2.70862	3.17379	2.75583
ENSG00000099917	MED15	11.7816	11.9201	12.1406	10.0438	9.50249	10.75
ENSG00000099940	SNAP29	9.42662	9.38482	8.78171	8.9525	9.09955	9.48644
ENSG00000099942	CRKL	28.7133	28.1764	29.7447	25.7957	25.3483	27.5877
ENSG00000099949	LZTR1	12.0314	12.009	12.8872	9.6918	9.60051	10.5878
ENSG00000099953	MMP11	0.371904	0.55661	0.340229	0.351573	0.261588	0.276155
ENSG00000099956	SMARCB1	72.8355	76.5318	77.7368	65.4684	68.9213	73.1092
ENSG00000099957	P2RX6	0.176126	0.197104	0.145561	0.163983	0.152408	0.179894
ENSG00000099958	DERL3	2.75579	2.77747	2.81557	2.73576	3.02805	2.66985
ENSG00000099968	BCL2L13	13.8074	13.8847	13.9887	14.8599	14.1961	14.2104
ENSG00000099974	DDTL	1.97577	1.56414	1.7468	1.74889	1.95884	1.8315
ENSG00000099977	DDT	27.0744	30.1361	29.2206	38.4262	39.9428	39.5506
ENSG00000099984	GSTT2	1.85494	1.67982	1.78297	1.99657	2.37184	2.43259
ENSG00000099985	OSM	10.8817	10.9259	10.9322	14.0792	15.9593	14.0629
ENSG00000099991	CABIN1	13.6564	14.9568	14.7992	11.2362	10.4634	11.6956
ENSG00000099992	TBC1D10A	0.795877	0.876915	0.867027	0.772991	0.907132	0.850447
ENSG00000099995	SF3A1	30.7312	30.7357	31.8936	23.7185	23.6018	25.0676
ENSG00000099999	RNF215	2.17173	1.97797	2.12996	1.58261	1.64808	1.84044
ENSG00000100014	SPECC1L	5.2974	5.13644	5.40602	4.45382	4.26799	3.87214
ENSG00000100023	PPIL2	6.5866	6.90492	7.31693	5.99752	5.72038	6.27186
ENSG00000100024	UPB1	0.156024	0.21871	0.208886	0.257073	0.386319	0.253189
ENSG00000100027	YPEL1	0.187998	0.1625	0.257052	0.31517	0.334541	0.247759
ENSG00000100028	SNRPD3	53.4187	51.6173	50.0512	60.9604	62.8999	55.7447
ENSG00000100029	PES1	49.2666	50.901	49.8958	46.2824	48.723	45.9101
ENSG00000100030	MAPK1	10.3011	9.33734	10.3777	8.74662	8.84782	8.49586
ENSG00000100031	GGT1	20.6739	22.6891	22.5197	17.4516	17.1898	18.413
ENSG00000100034	PPM1F	12.9964	13.4188	13.2349	10.5173	10.4565	11.8011
ENSG00000100036	SLC35E4	0.219648	0.22471	0.102842	0.230764	0.182853	0.14709
ENSG00000100038	TOP3B	7.32251	7.40537	7.15076	5.99899	5.44716	6.45869
ENSG00000100055	CYTH4	3.60818	3.91573	3.39973	4.07022	3.91074	4.13242
ENSG00000100056	DGCR14	6.01619	6.69973	5.98852	5.28759	5.90162	5.49858
ENSG00000100058	CRYBB2P1	0.922264	0.899459	0.84807	0.80032	0.872478	0.668473
ENSG00000100060	MFNG	75.9885	86.4422	80.2649	71.2334	72.3732	73.3856
ENSG00000100068	LRP5L	0.734029	0.681678	0.82216	0.554653	0.540309	0.677493
ENSG00000100075	SLC25A1	105.761	117.071	112.905	103.73	102.419	111.461
ENSG00000100077	ADRBK2	3.7269	3.18588	3.10177	2.30606	2.28643	2.21919
ENSG00000100083	GGA1	9.54414	9.96049	10.3647	7.56506	7.63169	8.16635
ENSG00000100084	HIRA	4.4447	5.10367	4.51495	3.76683	3.6525	3.80581
ENSG00000100092	SH3BP1	10.8672	12.1141	12.3531	10.0213	10.0205	10.5869
ENSG00000100099	HPS4	4.62003	4.76413	5.13388	4.07112	3.8149	4.46771
ENSG00000100100	PIK3IP1	0.428178	0.389539	0.273634	0.505719	0.345736	0.560945
ENSG00000100101	NOL12	2.41551	2.58214	2.53503	2.55889	3.04165	2.73498
ENSG00000100104	SRRD	3.96951	3.74189	3.54143	4.13221	4.3571	4.07504
ENSG00000100105	PATZ1	17.1926	17.8034	18.0787	14.2468	12.6812	14.5518
ENSG00000100106	TRIOBP	2.3561	2.3378	2.54437	1.78963	1.72393	1.99314
ENSG00000100109	TFIP11	7.8282	7.17931	7.5269	7.55529	8.14664	7.96885
ENSG00000100116	GCAT	17.4708	20.4685	18.6792	16.2755	17.5661	16.9019
ENSG00000100122	CRYBB1	1.40723	1.85835	1.69502	2.607	2.87916	2.84818
ENSG00000100124	ANKRD54	11.4552	11.954	11.8226	10.2546	9.75993	10.7167
ENSG00000100129	EIF3L	94.4956	92.1504	91.6795	127.56	131.538	122.473
ENSG00000100138	NHP2L1	83.4542	85.541	83.5127	103.141	111.946	102.816
ENSG00000100139	MICALL1	10.8401	10.5378	10.6579	8.03394	7.72233	8.40681
ENSG00000100142	POLR2F	11.954	14.8558	13.0156	15.6805	16.7457	15.2352
ENSG00000100147	CCDC134	4.54692	5.21951	4.70421	5.13523	4.66673	5.01813
ENSG00000100150	DEPDC5	3.51019	3.13152	3.31806	2.81188	3.12216	3.31925
ENSG00000100151	PICK1	0.800432	0.990367	0.802856	0.792673	0.890081	0.794914
ENSG00000100154	TTC28	1.63052	1.44585	1.77789	1.28575	1.14124	1.2731
ENSG00000100162	CENPM	37.6774	42.6115	38.4892	39.8132	43.4893	41.3271
ENSG00000100167	2020-09-03	5.93858	6.0102	6.26009	4.51724	4.12733	4.66158
ENSG00000100196	KDELR3	1.04284	1.40999	0.981489	1.26151	1.08366	2.06203
ENSG00000100201	DDX17	48.0532	42.0522	46.3925	40.286	37.073	42.0924
ENSG00000100206	DMC1	0.47566	0.340547	0.202392	0.403649	0.225195	0.221583
ENSG00000100207	TCF20	6.37784	5.60824	6.6372	4.68188	4.12296	4.92657
ENSG00000100209	HSCB	7.28146	6.89661	6.40064	9.49698	8.8599	8.81776
ENSG00000100211	CBY1	3.79469	3.25216	3.5398	4.27485	4.40699	4.33513
ENSG00000100216	TOMM22	97.401	96.1907	96.7304	109.197	125.32	117.8
ENSG00000100219	XBP1	59.5745	57.8051	58.706	72.4941	76.9206	75.6412
ENSG00000100220	RTCB	38.452	38.6909	39.2388	45.6201	48.7199	44.9721
ENSG00000100221	JOSD1	15.7022	14.962	14.9868	15.4365	15.283	15.7429
ENSG00000100225	FBXO7	15.2734	14.9535	15.5037	17.0384	17.1979	16.9411
ENSG00000100226	GTPBP1	8.65786	9.43984	9.49367	7.76082	6.95502	8.02781
ENSG00000100227	POLDIP3	47.4018	46.7767	48.7849	48.2639	49.631	50.5029
ENSG00000100234	TIMP3	80.236	75.107	76.0114	61.0789	60.9076	66.0312
ENSG00000100239	PPP6R2	17.6094	18.5076	17.7533	15.5871	14.5817	15.8774
ENSG00000100241	SBF1	22.0233	23.3942	23.0037	17.1339	16.3565	18.641
ENSG00000100242	SUN2	25.9567	27.9689	26.9641	23.7308	22.4855	24.8246
ENSG00000100243	CYB5R3	25.7836	28.4782	29.5956	22.4725	20.2176	23.2659
ENSG00000100246	DNAL4	5.0216	4.99933	5.00807	5.25429	5.92334	6.49514
ENSG00000100258	LMF2	29.8868	32.8702	32.451	24.591	21.4543	24.3903
ENSG00000100263	RHBDD3	10.0049	10.7794	10.3263	9.38046	8.99537	9.46744
ENSG00000100266	PACSIN2	21.2492	20.1859	22.0441	21.9866	22.1774	22.1935
ENSG00000100271	TTLL1	4.54432	5.81492	5.1044	6.26428	5.84833	5.62739
ENSG00000100280	AP1B1	25.6671	26.587	25.7803	21.5186	19.9576	21.492
ENSG00000100281	HMGXB4	6.22023	5.34698	5.42775	4.14039	4.06547	4.52872
ENSG00000100284	TOM1	4.23433	4.52581	4.32646	4.18464	4.12446	3.90837
ENSG00000100285	NEFH	27.1042	26.0806	25.3533	15.5859	13.7754	15.3747
ENSG00000100288	CHKB	1.31545	1.19718	1.29207	1.36086	1.38806	1.68235
ENSG00000100290	BIK	2.7979	3.47021	3.20537	4.08033	3.03896	3.00029
ENSG00000100294	MCAT	13.4369	14.9033	15.2943	14.1834	15.6449	16.031
ENSG00000100296	THOC5	6.29587	6.94494	6.41009	7.80475	7.52524	6.93216
ENSG00000100297	MCM5	70.6688	75.1217	75.0678	61.5586	61.765	65.0764
ENSG00000100298	APOBEC3H	1.47697	2.20794	1.16508	1.97456	1.95999	1.78934
ENSG00000100299	ARSA	10.2858	9.4465	9.95935	7.43715	7.29401	7.85019
ENSG00000100300	TSPO	242.253	283.176	264.223	258.996	278.232	270.936
ENSG00000100304	TTLL12	72.5749	76.7795	74.9016	52.8075	51.6251	58.4846
ENSG00000100307	CBX7	1.46065	1.23895	1.36994	1.17275	0.919773	1.41968
ENSG00000100316	RPL3	660.526	654.809	643.873	854.061	906.095	830.011
ENSG00000100319	ZMAT5	6.20319	7.50013	7.82204	9.63365	10.1223	9.88512
ENSG00000100320	RBFOX2	2.22694	2.14446	2.26735	1.92747	1.55617	1.80009
ENSG00000100321	SYNGR1	0.774724	0.65477	0.820317	0.761467	0.721288	0.760136
ENSG00000100324	TAB1	13.6808	13.5859	13.9709	11.7357	10.9054	12.2305
ENSG00000100325	ASCC2	15.483	16.3124	15.762	16.174	16.595	16.4526
ENSG00000100330	MTMR3	6.50356	6.40957	6.66834	6.31294	6.36659	6.47855
ENSG00000100335	MIEF1	12.3365	12.808	12.6402	10.2719	10.4779	10.4183
ENSG00000100342	APOL1	0.495807	0.681122	0.739904	0.560753	0.519532	0.474007
ENSG00000100344	PNPLA3	0.725408	0.714979	1.0713	0.872112	0.647975	0.734168
ENSG00000100345	MYH9	120.373	123.977	127.221	100.918	92.5018	104.966
ENSG00000100347	SAMM50	12.8703	12.3983	12.5875	13.7118	14.2187	13.8966
ENSG00000100348	TXN2	85.6868	91.4994	87.2495	101.968	111.032	105.256
ENSG00000100350	FOXRED2	12.0557	13.5347	12.9034	9.21807	8.72236	10.3172
ENSG00000100353	EIF3D	98.8566	98.9006	97.677	119.244	118.801	119.515
ENSG00000100354	TNRC6B	1.20703	1.05289	1.1857	0.728633	0.604923	0.67543
ENSG00000100359	SGSM3	14.3419	13.7269	14.9507	11.9424	11.1836	12.8201
ENSG00000100360	IFT27	3.04843	2.94211	3.07667	3.46978	3.8767	3.80036
ENSG00000100364	KIAA0930	145.981	154.613	151.549	131.877	130.985	135.441
ENSG00000100365	NCF4	285.541	295.066	287.553	322.951	338.75	342.235
ENSG00000100368	CSF2RB	6.76427	6.15291	6.67048	4.74712	4.24651	5.43907
ENSG00000100372	SLC25A17	5.75428	5.33395	4.9196	5.7636	6.51896	6.48208
ENSG00000100376	FAM118A	3.43136	3.5713	3.20821	3.12031	3.27461	3.16988
ENSG00000100379	KCTD17	7.19035	7.94421	7.48056	6.5859	5.4035	6.33942
ENSG00000100380	ST13	49.6386	48.6349	47.5777	42.4532	40.0839	39.1876
ENSG00000100387	RBX1	30.5088	31.516	28.6047	40.0649	42.9812	36.6366
ENSG00000100393	EP300	11.1377	10.2601	11.5034	6.87925	6.05728	7.1885
ENSG00000100395	L3MBTL2	13.107	13.622	13.1002	12.0148	12.2565	12.7464
ENSG00000100401	RANGAP1	63.6741	70.2061	67.718	56.5749	56.1493	57.6915
ENSG00000100403	ZC3H7B	16.2444	17.5933	17.6315	13.2008	11.5905	14.0974
ENSG00000100410	PHF5A	58.0086	60.3819	56.7169	74.8019	74.315	74.2848
ENSG00000100412	ACO2	23.8755	23.0836	24.3469	19.5732	20.4844	22.8067
ENSG00000100413	POLR3H	24.4976	26.4978	26.4097	21.1626	20.2593	21.2736
ENSG00000100416	TRMU	7.02507	7.08495	6.80162	6.3625	5.93006	6.41007
ENSG00000100417	PMM1	7.25203	7.8826	7.82779	8.25942	9.43427	8.63818
ENSG00000100418	DESI1	17.8289	18.2067	19.2175	15.0319	14.4611	16.5181
ENSG00000100422	CERK	24.7115	23.6391	24.6123	21.8812	21.1814	22.6231
ENSG00000100425	BRD1	15.6716	15.1028	16.0717	11.6021	11.484	13.5101
ENSG00000100426	ZBED4	14.5448	13.5746	14.168	11.1643	10.1518	11.3632
ENSG00000100427	MLC1	6.91443	6.79055	6.98752	4.59131	4.80652	4.94702
ENSG00000100429	HDAC10	3.85263	3.53232	3.43604	3.48796	3.05944	3.16366
ENSG00000100439	ABHD4	0.550731	0.816349	0.553525	0.813786	1.15347	1.03735
ENSG00000100441	KHNYN	10.7784	10.4214	10.9758	8.90006	8.89461	10.2702
ENSG00000100442	FKBP3	24.6636	20.0559	21.0857	19.4893	18.4352	18.2722
ENSG00000100445	SDR39U1	15.1297	15.4623	15.0508	14.4977	13.2725	14.9771
ENSG00000100448	CTSG	3461.25	3354.19	3503.43	4325.25	4674.13	4434.86
ENSG00000100461	RBM23	13.9442	13.8959	13.1954	15.2704	15.5343	16.18
ENSG00000100462	PRMT5	43.6705	44.9597	44.2028	53.7195	52.8222	57.8454
ENSG00000100473	COCH	0.623472	0.679651	0.739978	0.706912	0.495253	0.64295
ENSG00000100478	AP4S1	0.684138	0.473862	0.54912	0.438871	0.427375	0.43321
ENSG00000100479	POLE2	4.79539	4.07858	4.41955	4.37802	3.71687	3.68744
ENSG00000100483	VCPKMT	4.09257	3.62982	3.81652	3.12251	2.74229	2.66372
ENSG00000100485	SOS2	2.17433	1.85675	2.31012	1.04012	0.719502	1.08333
ENSG00000100503	NIN	2.83381	2.18158	2.5843	0.697473	0.716276	0.71783
ENSG00000100504	PYGL	113.15	104.796	107.639	95.042	91.0105	94.5318
ENSG00000100505	TRIM9	0.31623	0.370923	0.399702	0.274446	0.178752	0.191881
ENSG00000100519	PSMC6	7.15641	6.1238	6.29551	5.32394	5.08401	4.8887
ENSG00000100522	GNPNAT1	6.58685	6.12216	6.58046	4.41316	4.22755	4.17651
ENSG00000100523	DDHD1	0.762948	0.584795	0.664283	0.513778	0.272132	0.39927
ENSG00000100526	CDKN3	11.7524	10.9981	10.1454	11.375	10.924	10.4296
ENSG00000100528	CNIH1	32.525	29.7231	30.2395	36.5431	36.685	36.4041
ENSG00000100532	CGRRF1	0.78287	0.876935	0.82641	1.03236	0.970748	0.629109
ENSG00000100554	ATP6V1D	3.67437	3.13175	3.37124	3.97687	4.19956	3.71571
ENSG00000100564	PIGH	2.69594	2.80677	2.5127	2.9677	2.76062	3.13155
ENSG00000100567	PSMA3	20.514	19.5019	18.5537	18.3649	16.9426	17.4022
ENSG00000100568	VTI1B	10.7238	10.1166	10.1242	10.1775	9.142	9.95421
ENSG00000100575	TIMM9	13.9307	11.1322	11.4687	13.4688	12.2602	10.8497
ENSG00000100577	GSTZ1	4.8833	4.72648	4.50585	6.1765	7.65421	6.43005
ENSG00000100578	KIAA0586	1.53395	1.59365	1.3082	0.600919	0.546375	0.650585
ENSG00000100580	TMED8	7.46205	6.64243	7.27652	5.84051	4.98854	5.53828
ENSG00000100591	AHSA1	63.9938	60.2175	62.2881	71.2162	71.2292	71.4069
ENSG00000100592	DAAM1	0.202008	0.306723	0.220682	0.155268	0.0863435	0.0936465
ENSG00000100596	SPTLC2	18.6752	17.0699	17.842	19.7235	18.1511	19.8943
ENSG00000100599	RIN3	2.28332	2.75034	2.66745	2.43037	2.07584	2.56815
ENSG00000100601	ALKBH1	4.84661	4.65485	3.8964	3.89011	5.59164	4.0254
ENSG00000100603	SNW1	26.2857	24.068	23.0446	23.2868	22.1926	19.2857
ENSG00000100605	ITPK1	17.9624	19.3789	19.1056	15.5724	15.9651	15.2083
ENSG00000100612	DHRS7	2.82969	2.69936	2.63522	2.6955	2.96178	2.75354
ENSG00000100614	PPM1A	2.29172	2.03476	1.84648	1.35862	1.28327	1.37937
ENSG00000100628	ASB2	0.326323	0.205581	0.299392	0.598326	0.609994	0.493834
ENSG00000100629	CEP128	1.08779	0.74482	0.720482	0.348728	0.319893	0.355522
ENSG00000100632	ERH	164.775	166.28	141.941	215.099	217.928	199.762
ENSG00000100644	HIF1A	5.3639	4.57815	4.98157	2.73086	1.88365	2.28129
ENSG00000100647	KIAA0247	5.58418	5.69338	6.07547	6.04357	5.25466	5.75113
ENSG00000100650	SRSF5	44.6115	40.4233	40.171	39.904	36.5054	37.8552
ENSG00000100664	EIF5	17.6573	14.8477	15.2736	10.7477	9.14549	9.84141
ENSG00000100697	DICER1	2.21597	1.82858	1.88261	0.791762	0.602151	0.945447
ENSG00000100711	ZFYVE21	4.56223	4.38085	4.82827	4.7609	4.9526	5.06184
ENSG00000100714	MTHFD1	35.9731	33.0222	34.0869	33.3656	32.6121	32.5141
ENSG00000100722	ZC3H14	4.42901	3.94533	4.16648	2.81027	2.10692	2.71902
ENSG00000100726	TELO2	43.1731	48.9554	47.7283	35.4582	32.5368	37.1572
ENSG00000100731	PCNX	3.19194	2.87185	3.32178	2.47773	2.11831	2.53203
ENSG00000100744	GSKIP	1.37898	1.0321	1.08057	1.05108	0.884502	0.794705
ENSG00000100749	VRK1	13.7297	12.5169	12.9648	8.62921	8.73766	8.70104
ENSG00000100764	PSMC1	36.4161	31.6592	33.2936	36.8331	35.7697	33.2332
ENSG00000100767	PAPLN	1.26209	0.76405	0.839819	0.942941	0.770933	0.932448
ENSG00000100784	RPS6KA5	2.16293	1.7582	2.15869	1.85659	1.50332	1.73256
ENSG00000100796	SMEK1	12.1432	10.5145	11.3904	6.74538	5.88198	6.23475
ENSG00000100802	C14orf93	1.05025	1.04398	1.35156	1.26247	1.24402	1.24423
ENSG00000100804	PSMB5	86.0039	91.2229	89.2237	124.925	133.83	125.652
ENSG00000100811	YY1	23.4291	21.7067	23.9818	17.6262	16.284	16.4387
ENSG00000100813	ACIN1	36.9101	34.8841	34.8405	29.5263	29.585	30.383
ENSG00000100814	CCNB1IP1	16.8641	15.8574	16.8655	20.265	20.7027	19.9254
ENSG00000100815	TRIP11	1.18801	0.962919	0.98413	0.552438	0.501655	0.522856
ENSG00000100823	APEX1	284.698	287.147	282.234	329.548	334.29	319.214
ENSG00000100836	PABPN1	57.1571	55.896	54.4925	53.0355	53.2464	49.9645
ENSG00000100865	CINP	10.8695	10.8743	10.9869	12.6302	14.2068	11.6826
ENSG00000100883	SRP54	10.1412	9.04506	9.48319	6.36193	5.31423	6.26893
ENSG00000100888	CHD8	10.2916	10.0601	10.1686	7.14072	6.59261	6.68212
ENSG00000100889	PCK2	23.7869	27.2569	25.6617	22.2784	22.6456	23.7957
ENSG00000100897	DCAF11	13.5978	14.1241	14.1132	14.851	15.6091	15.6933
ENSG00000100902	PSMA6	11.1328	10.0011	10.7085	15.531	15.7386	14.6941
ENSG00000100906	NFKBIA	28.1014	27.4184	26.4974	26.183	26.3582	26.2149
ENSG00000100908	EMC9	10.3511	10.935	10.5058	11.3795	12.4149	12.775
ENSG00000100911	PSME2	61.956	62.6799	60.8279	79.9621	84.8016	76.1295
ENSG00000100916	BRMS1L	1.00945	1.05956	0.923771	0.580361	0.444891	0.670648
ENSG00000100918	REC8	0.955065	0.747995	0.713706	0.709623	0.898111	0.694685
ENSG00000100926	TM9SF1	1.81981	2.11507	2.00573	2.01298	2.09556	2.13409
ENSG00000100934	SEC23A	3.10255	2.88129	3.21797	2.8279	2.70174	2.54285
ENSG00000100938	GMPR2	19.0278	18.2658	18.4389	22.5043	23.7953	22.677
ENSG00000100941	PNN	24.4235	20.1746	21.3168	6.39133	6.13552	7.98946
ENSG00000100949	RABGGTA	13.8795	14.0199	14.2835	12.243	12.0899	13.0795
ENSG00000100979	PLTP	32.9388	35.7956	35.1152	24.4699	26.3385	25.5616
ENSG00000100982	PCIF1	20.6112	23.7982	22.6559	15.939	16.2742	19.2922
ENSG00000100983	GSS	40.3234	38.9854	40.0528	45.8573	46.3513	47.4355
ENSG00000100985	MMP9	4.12289	4.84995	4.35442	7.94129	7.63899	8.93538
ENSG00000100991	TRPC4AP	30.3601	32.9139	32.499	32.9226	33.1576	33.5481
ENSG00000100994	PYGB	27.7905	28.5993	27.7891	24.3616	25.4215	25.8306
ENSG00000100997	ABHD12	17.7084	19.7908	17.9723	16.3265	17.0453	17.7686
ENSG00000101000	PROCR	2.22494	2.50444	2.6498	2.50365	2.85784	3.41666
ENSG00000101003	GINS1	13.4939	13.1619	13.1358	11.7241	10.1163	11.509
ENSG00000101004	NINL	2.11539	1.88181	2.11159	1.54416	1.13308	1.38521
ENSG00000101017	CD40	2.79825	2.49679	2.70486	3.4613	2.63111	3.45258
ENSG00000101019	UQCC1	5.56401	5.45508	5.95545	6.6974	7.16309	6.78756
ENSG00000101040	ZMYND8	3.89953	3.42082	3.82224	2.26305	2.17309	2.50609
ENSG00000101052	IFT52	9.40354	8.01062	8.32134	10.7297	9.62407	9.59949
ENSG00000101057	MYBL2	110.453	119.725	116.544	97.9695	96.2189	97.4932
ENSG00000101079	NDRG3	12.1723	12.33	10.6703	12.6952	12.1822	12.7672
ENSG00000101084	C20orf24	61.9866	63.7113	62.2224	80.9363	83.1948	81.5746
ENSG00000101104	PABPC1L	5.35355	4.42018	4.68668	3.0764	2.8918	3.90968
ENSG00000101109	STK4	8.59779	7.70341	8.78154	6.32689	5.453	6.11427
ENSG00000101126	ADNP	18.358	15.419	17.2229	11.1699	10.3028	11.2877
ENSG00000101132	PFDN4	8.13152	7.97808	7.57446	7.25578	6.89892	6.72031
ENSG00000101138	CSTF1	15.368	13.5153	14.118	16.3306	16.156	15.8887
ENSG00000101146	RAE1	7.90115	8.30093	8.00254	7.5421	9.17601	9.18611
ENSG00000101150	TPD52L2	34.3208	37.0128	35.5805	35.2732	36.6783	37.2923
ENSG00000101152	DNAJC5	37.9057	39.3138	40.2277	36.2301	35.9588	38.1362
ENSG00000101158	NELFCD	22.0759	22.3195	21.6462	22.2735	22.7233	22.9637
ENSG00000101160	CTSZ	127.058	134.547	129.711	135.474	130.924	128.792
ENSG00000101161	PRPF6	51.6294	53.8991	51.1656	51.8618	50.9687	48.716
ENSG00000101166	SLMO2	18.0613	14.6786	14.4511	12.5688	12.2446	12.6366
ENSG00000101181	MTG2	10.8343	11.7952	11.4134	10.3636	11.5068	10.8742
ENSG00000101182	PSMA7	218.062	214.652	218.133	230.952	235.899	224.722
ENSG00000101187	SLCO4A1	5.02984	5.62836	5.58094	4.00137	3.27375	4.36522
ENSG00000101188	NTSR1	0.662606	0.662505	0.680967	0.500867	0.487643	0.416378
ENSG00000101189	MRGBP	37.8647	38.3021	40.9349	37.5599	39.8806	41.6845
ENSG00000101190	TCFL5	6.19577	6.52315	7.12611	4.64807	4.45866	5.27168
ENSG00000101191	DIDO1	8.24905	8.12015	8.71746	6.18472	5.28368	5.93714
ENSG00000101193	GID8	25.5132	24.8699	24.8591	25.6097	25.9938	23.504
ENSG00000101194	SLC17A9	12.2289	12.833	12.7599	8.40787	8.09479	9.05435
ENSG00000101199	ARFGAP1	13.4464	14.3978	14.5749	12.5551	12.4118	12.4158
ENSG00000101210	EEF1A2	7.65023	10.0928	9.85598	6.11903	5.93531	7.27265
ENSG00000101213	PTK6	0.73684	0.618754	0.828512	0.629628	0.650304	0.827356
ENSG00000101216	GMEB2	9.32762	9.54691	9.40508	7.63483	7.76383	7.77
ENSG00000101220	C20orf27	84.7163	90.2067	88.8673	68.4595	65.123	65.0075
ENSG00000101224	CDC25B	19.1992	21.1092	20.1138	16.8701	17.4197	17.4577
ENSG00000101230	ISM1	0.653813	0.681963	0.585683	0.454539	0.246401	0.420992
ENSG00000101236	RNF24	6.0677	5.9055	5.6505	5.16971	4.89256	5.33364
ENSG00000101246	ARFRP1	6.41354	7.12539	7.48575	6.53972	6.44665	5.65693
ENSG00000101247	NDUFAF5	2.18892	1.71546	1.98685	2.29033	2.16066	2.16979
ENSG00000101255	TRIB3	13.6262	13.982	14.993	12.6447	13.864	13.213
ENSG00000101265	RASSF2	41.9334	40.1494	40.3428	41.0511	41.0722	43.0161
ENSG00000101266	CSNK2A1	24.1114	21.5454	22.5443	21.6927	20.3454	20.5803
ENSG00000101290	CDS2	4.99107	4.54195	4.99956	6.10093	5.80639	6.11024
ENSG00000101294	HM13	25.4625	27.814	26.7164	27.9661	28.7536	28.3246
ENSG00000101298	SNPH	0.783564	0.609531	0.66891	0.612581	0.756277	0.496857
ENSG00000101307	SIRPB1	14.8575	12.9074	14.3913	12.261	11.3929	12.0556
ENSG00000101310	SEC23B	80.5139	77.4599	76.5671	91.694	86.8311	87.4048
ENSG00000101311	FERMT1	5.04556	4.3676	4.85142	3.09966	2.99288	3.32735
ENSG00000101327	PDYN	2.7945	2.66499	2.96632	2.38898	2.32684	2.29971
ENSG00000101335	MYL9	3.87732	5.2225	3.87623	4.60866	3.58432	4.20455
ENSG00000101336	HCK	7.87095	7.67414	7.49984	9.16278	9.80953	10.0587
ENSG00000101337	TM9SF4	17.3789	18.3886	18.5293	16.7686	16.5498	17.8723
ENSG00000101342	TLDC2	0.717361	0.52225	0.665701	0.273252	0.374499	0.317003
ENSG00000101343	CRNKL1	6.45665	5.66314	5.81095	5.13929	4.44106	4.95672
ENSG00000101346	POFUT1	15.2018	14.0091	15.5224	12.9921	13.0164	13.7432
ENSG00000101347	SAMHD1	56.2428	49.8796	53.0023	38.4485	34.3858	37.5887
ENSG00000101350	KIF3B	2.94702	2.94085	3.28925	2.30865	2.19431	2.48526
ENSG00000101353	MROH8	0.455979	0.578016	0.428981	0.568982	0.532835	0.431948
ENSG00000101361	NOP56	81.5492	76.7265	79.2085	82.3919	82.0134	80.5835
ENSG00000101363	MANBAL	8.07898	9.32596	9.23155	9.77255	12.046	10.8846
ENSG00000101365	IDH3B	49.0191	53.0837	50.021	62.0274	64.2168	62.4535
ENSG00000101367	MAPRE1	62.1183	55.6096	59.2997	64.3678	61.0596	58.8017
ENSG00000101384	JAG1	5.93192	5.39937	5.74115	5.41237	4.96648	4.97054
ENSG00000101391	CDK5RAP1	7.12368	6.91556	6.76744	7.54473	7.52866	8.2259
ENSG00000101400	SNTA1	2.44677	2.24785	1.87313	1.91873	1.44694	2.06851
ENSG00000101407	TTI1	12.0076	12.2369	11.9327	10.3967	9.74462	11.0407
ENSG00000101412	E2F1	46.9236	51.2551	49.9451	39.2571	38.7643	38.0592
ENSG00000101413	RPRD1B	11.1817	10.0818	10.6337	10.4483	9.46662	10.2895
ENSG00000101417	PXMP4	1.66559	2.58967	1.59057	2.00723	1.95452	1.69492
ENSG00000101421	CHMP4B	58.0017	63.5543	60.6184	60.2074	58.7733	59.6943
ENSG00000101439	CST3	222.527	252.408	229.212	235.22	239.454	241.396
ENSG00000101442	ACTR5	6.46581	7.0718	6.69816	6.72314	6.49314	6.60021
ENSG00000101444	AHCY	79.5932	85.3307	81.3325	77.5452	81.7158	82.8771
ENSG00000101445	PPP1R16B	3.2017	3.6317	4.15162	3.55814	2.92435	3.68586
ENSG00000101447	FAM83D	8.67589	8.23516	7.9392	6.00486	5.88902	6.53812
[truncated: 10,621 more rows]
