# Supplementary material for: Graphdiyne oxide nanosheets display selective anti-leukemia efficacy against DNMT3A-mutant AML cells
Source: Nat Commun. 2022 Sep 26;13:5657. doi: 10.1038/s41467-022-33410-w (PMC9512932; doi:10.1038/s41467-022-33410-w)
Supplement: Supplementary file 7 — Supplementary Data 4 [file 41467_2022_33410_MOESM7_ESM.xlsx]

## Sheet: Table S1
Table S4. Gene functional annotations of RNA-seq in GDYO v.s. Saline-treated OCI-AML3, Related to Figure 5.
Up-regulated
Category	Term	Count	%	PValue	Genes	List Total	Pop Hits	Pop Total	Fold Enrichment	Bonferroni	Benjamini	FDR
GOTERM_BP_DIRECT	GO:0071276~cellular response to cadmium ion	5	9.61538	7.85686e-08	ENSG00000196139, ENSG00000125144, ENSG00000169715, ENSG00000100292, ENSG00000187193	43	17	16792	114.856	3.74765e-05	3.74765e-05	0.000112393
GOTERM_BP_DIRECT	GO:0071294~cellular response to zinc ion	5	9.61538	1.27492e-07	ENSG00000125144, ENSG00000169715, ENSG00000125148, ENSG00000205364, ENSG00000187193	43	19	16792	102.766	6.08117e-05	3.04063e-05	0.000182377
GOTERM_BP_DIRECT	GO:0045926~negative regulation of growth	5	9.61538	1.27492e-07	ENSG00000125144, ENSG00000169715, ENSG00000125148, ENSG00000205364, ENSG00000187193	43	19	16792	102.766	6.08117e-05	3.04063e-05	0.000182377
GOTERM_BP_DIRECT	GO:0006955~immune response	8	15.3846	7.48489e-05	ENSG00000008517, ENSG00000124875, ENSG00000108691, ENSG00000137801, ENSG00000172349, ENSG00000125730, ENSG00000168685, ENSG00000089127	43	421	16792	7.42065	0.0350744	0.0118309	0.107018
GOTERM_BP_DIRECT	GO:0002523~leukocyte migration involved in inflammatory response	3	5.76923	0.000331137	ENSG00000143546, ENSG00000108691, ENSG00000163220	43	11	16792	106.503	0.146132	0.0387249	0.472651
GOTERM_BP_DIRECT	GO:0006954~inflammatory response	7	13.4615	0.00033532	ENSG00000143546, ENSG00000124875, ENSG00000108691, ENSG00000137801, ENSG00000170458, ENSG00000125730, ENSG00000163220	43	379	16792	7.21262	0.147835	0.0314885	0.478609
GOTERM_BP_DIRECT	GO:0045471~response to ethanol	4	7.69231	0.00228458	ENSG00000143546, ENSG00000108691, ENSG00000181019, ENSG00000170458	43	105	16792	14.8766	0.664116	0.166258	3.21889
GOTERM_BP_DIRECT	GO:0070488~neutrophil aggregation	2	3.84615	0.00499627	ENSG00000143546, ENSG00000163220	43	2	16792	390.512	0.908297	0.289164	6.91444
GOTERM_BP_DIRECT	GO:0036018~cellular response to erythropoietin	2	3.84615	0.00499627	ENSG00000125148, ENSG00000187193	43	2	16792	390.512	0.908297	0.289164	6.91444
GOTERM_BP_DIRECT	GO:0032602~chemokine production	2	3.84615	0.00748527	ENSG00000143546, ENSG00000163220	43	3	16792	260.341	0.972233	0.361087	10.1905
GOTERM_BP_DIRECT	GO:0002793~positive regulation of peptide secretion	2	3.84615	0.00996818	ENSG00000143546, ENSG00000163220	43	4	16792	195.256	0.991593	0.411962	13.3515
GOTERM_BP_DIRECT	GO:0032119~sequestering of zinc ion	2	3.84615	0.00996818	ENSG00000143546, ENSG00000163220	43	4	16792	195.256	0.991593	0.411962	13.3515
GOTERM_BP_DIRECT	GO:0030593~neutrophil chemotaxis	3	5.76923	0.0118391	ENSG00000143546, ENSG00000108691, ENSG00000163220	43	66	16792	17.7505	0.99659	0.433396	15.6647
GOTERM_BP_DIRECT	GO:0006915~apoptotic process	6	11.5385	0.0130902	ENSG00000143546, ENSG00000146674, ENSG00000137331, ENSG00000170458, ENSG00000163220, ENSG00000100097	43	567	16792	4.1324	0.998136	0.435258	17.1793
GOTERM_BP_DIRECT	GO:0070098~chemokine-mediated signaling pathway	3	5.76923	0.0136083	ENSG00000124875, ENSG00000108691, ENSG00000144476	43	71	16792	16.5005	0.998549	0.419951	17.7991
GOTERM_BP_DIRECT	GO:0050729~positive regulation of inflammatory response	3	5.76923	0.0143462	ENSG00000143546, ENSG00000108691, ENSG00000163220	43	73	16792	16.0484	0.998985	0.411516	18.6744
GOTERM_BP_DIRECT	GO:2000427~positive regulation of apoptotic cell clearance	2	3.84615	0.0173806	ENSG00000108691, ENSG00000125730	43	7	16792	111.575	0.999767	0.449753	22.1835
GOTERM_BP_DIRECT	GO:0043085~positive regulation of catalytic activity	3	5.76923	0.0174662	ENSG00000132965, ENSG00000146674, ENSG00000130208	43	81	16792	14.4634	0.999776	0.428981	22.2804
GOTERM_BP_DIRECT	GO:0002544~chronic inflammatory response	2	3.84615	0.0222921	ENSG00000143546, ENSG00000137801	43	9	16792	86.7804	0.999979	0.489366	27.5662
GOTERM_BP_DIRECT	GO:0010038~response to metal ion	2	3.84615	0.0247388	ENSG00000125148, ENSG00000187193	43	10	16792	78.1023	0.999994	0.504839	30.1165
GOTERM_BP_DIRECT	GO:0043066~negative regulation of apoptotic process	5	9.61538	0.0264622	ENSG00000100985, ENSG00000137801, ENSG00000181019, ENSG00000137331, ENSG00000197632	43	455	16792	4.29134	0.999997	0.508696	31.8624
GOTERM_BP_DIRECT	GO:0010759~positive regulation of macrophage chemotaxis	2	3.84615	0.0271796	ENSG00000108691, ENSG00000137801	43	11	16792	71.0021	0.999998	0.499324	32.5772
GOTERM_BP_DIRECT	GO:0007155~cell adhesion	5	9.61538	0.0272135	ENSG00000008517, ENSG00000108691, ENSG00000144476, ENSG00000137801, ENSG00000129450	43	459	16792	4.25394	0.999998	0.482133	32.6108
GOTERM_BP_DIRECT	GO:0007166~cell surface receptor signaling pathway	4	7.69231	0.0309063	ENSG00000108691, ENSG00000129450, ENSG00000170458, ENSG00000168685	43	274	16792	5.7009	1	0.509873	36.1793
GOTERM_BP_DIRECT	GO:0032026~response to magnesium ion	2	3.84615	0.0320432	ENSG00000137801, ENSG00000170458	43	13	16792	60.0787	1	0.50645	37.242
GOTERM_BP_DIRECT	GO:0045766~positive regulation of angiogenesis	3	5.76923	0.0335052	ENSG00000137801, ENSG00000100292, ENSG00000125730	43	115	16792	10.1873	1	0.506768	38.5844
GOTERM_BP_DIRECT	GO:2000353~positive regulation of endothelial cell apoptotic process	2	3.84615	0.0344662	ENSG00000196139, ENSG00000137801	43	14	16792	55.7874	1	0.501972	39.4522
GOTERM_BP_DIRECT	GO:0030194~positive regulation of blood coagulation	2	3.84615	0.0344662	ENSG00000137801, ENSG00000163220	43	14	16792	55.7874	1	0.501972	39.4522
GOTERM_BP_DIRECT	GO:0045445~myoblast differentiation	2	3.84615	0.0368832	ENSG00000100628, ENSG00000100097	43	15	16792	52.0682	1	0.511803	41.5846
GOTERM_BP_DIRECT	GO:0050900~leukocyte migration	3	5.76923	0.0373174	ENSG00000100985, ENSG00000196611, ENSG00000155465	43	122	16792	9.60274	1	0.502288	41.9603
GOTERM_BP_DIRECT	GO:0006935~chemotaxis	3	5.76923	0.0373174	ENSG00000124875, ENSG00000108691, ENSG00000144476	43	122	16792	9.60274	1	0.502288	41.9603
GOTERM_BP_DIRECT	GO:0014002~astrocyte development	2	3.84615	0.0392943	ENSG00000143546, ENSG00000163220	43	16	16792	48.814	1	0.507473	43.6421
GOTERM_BP_DIRECT	GO:0051092~positive regulation of NF-kappaB transcription factor activity	3	5.76923	0.0436266	ENSG00000143546, ENSG00000167550, ENSG00000163220	43	133	16792	8.80853	1	0.532291	47.1706
GOTERM_BP_DIRECT	GO:0051493~regulation of cytoskeleton organization	2	3.84615	0.0464922	ENSG00000143546, ENSG00000163220	43	19	16792	41.1065	1	0.542997	49.3905
KEGG_PATHWAY	hsa04978:Mineral absorption	6	11.5385	6.16282e-07	ENSG00000125144, ENSG00000169715, ENSG00000125148, ENSG00000205364, ENSG00000100292, ENSG00000187193	28	44	6879	33.5016	4.43714e-05	4.43714e-05	0.000641472
KEGG_PATHWAY	hsa04145:Phagosome	5	9.61538	0.00257889	ENSG00000213760, ENSG00000137801, ENSG00000167552, ENSG00000170458, ENSG00000125730	28	150	6879	8.18929	0.16966	0.08877	2.65197
KEGG_PATHWAY	hsa05323:Rheumatoid arthritis	4	7.69231	0.00473954	ENSG00000213760, ENSG00000124875, ENSG00000108691, ENSG00000196611	28	88	6879	11.1672	0.289693	0.107759	4.82473
KEGG_PATHWAY	hsa05219:Bladder cancer	3	5.76923	0.0110718	ENSG00000100985, ENSG00000137801, ENSG00000196611	28	41	6879	17.9765	0.551398	0.181601	10.9424
KEGG_PATHWAY	hsa05133:Pertussis	3	5.76923	0.0345337	ENSG00000124875, ENSG00000170458, ENSG00000125730	28	75	6879	9.82714	0.920371	0.397143	30.6363
KEGG_PATHWAY	hsa04640:Hematopoietic cell lineage	3	5.76923	0.0452404	ENSG00000170458, ENSG00000158481, ENSG00000168685	28	87	6879	8.47167	0.964325	0.426243	38.238
Down-regulated
Category	Term	Count	%	PValue	Genes	List Total	Pop Hits	Pop Total	Fold Enrichment	Bonferroni	Benjamini	FDR
GOTERM_BP_DIRECT	GO:0006355~regulation of transcription, DNA-templated	93	19.0574	7.49623e-16	ENSG00000146587, ENSG00000144747, ENSG00000198521, ENSG00000151304, ENSG00000177888, ENSG00000254004, ENSG00000173041, ENSG00000171316, ENSG00000075407, ENSG00000071794, ENSG00000197008, ENSG00000197044, ENSG00000171988, ENSG00000085224, ENSG00000147118, ENSG00000120784, ENSG00000060339, ENSG00000197566, ENSG00000163946, ENSG00000263002, ENSG00000167635, ENSG00000161298, ENSG00000169131, ENSG0000…	427	1504	16792	2.4317	1.23024e-12	1.23024e-12	1.29896e-12
GOTERM_BP_DIRECT	GO:0006351~transcription, DNA-templated	108	22.1311	4.21457e-15	ENSG00000198521, ENSG00000146587, ENSG00000197323, ENSG00000151304, ENSG00000173041, ENSG00000254004, ENSG00000171316, ENSG00000156256, ENSG00000197008, ENSG00000162664, ENSG00000120784, ENSG00000263002, ENSG00000135164, ENSG00000169131, ENSG00000174953, ENSG00000213020, ENSG00000198146, ENSG00000138433, ENSG00000124831, ENSG00000065243, ENSG00000105821, ENSG00000054267, ENSG00000197016, ENSG0000…	427	1955	16792	2.17246	6.67844e-12	3.33922e-12	7.04992e-12
GOTERM_BP_DIRECT	GO:0042384~cilium assembly	20	4.09836	3.1993e-10	ENSG00000116127, ENSG00000100578, ENSG00000151466, ENSG00000096872, ENSG00000131437, ENSG00000170264, ENSG00000137601, ENSG00000197603, ENSG00000187240, ENSG00000169379, ENSG00000068885, ENSG00000119547, ENSG00000135541, ENSG00000156313, ENSG00000070367, ENSG00000122970, ENSG00000173588, ENSG00000166004, ENSG00000078674, ENSG00000198707	427	124	16792	6.34283	5.0645e-07	1.68817e-07	5.35039e-07
GOTERM_BP_DIRECT	GO:0051301~cell division	29	5.94262	8.89014e-08	ENSG00000138778, ENSG00000117724, ENSG00000156256, ENSG00000214367, ENSG00000119397, ENSG00000151849, ENSG00000137601, ENSG00000143228, ENSG00000083642, ENSG00000138160, ENSG00000196504, ENSG00000174405, ENSG00000198087, ENSG00000136824, ENSG00000118193, ENSG00000185515, ENSG00000198887, ENSG00000040275, ENSG00000108055, ENSG00000138182, ENSG00000113810, ENSG00000129534, ENSG00000065243, ENSG0000…	427	350	16792	3.2584	0.000140721	3.51821e-05	0.000148675
GOTERM_BP_DIRECT	GO:0007062~sister chromatid cohesion	15	3.07377	3.25607e-07	ENSG00000130779, ENSG00000138778, ENSG00000141446, ENSG00000198887, ENSG00000040275, ENSG00000117724, ENSG00000108055, ENSG00000145241, ENSG00000143228, ENSG00000137812, ENSG00000153207, ENSG00000083642, ENSG00000121621, ENSG00000153201, ENSG00000163535	427	103	16792	5.72702	0.000515303	0.000103082	0.00054453
GOTERM_BP_DIRECT	GO:0060271~cilium morphogenesis	17	3.48361	3.59166e-07	ENSG00000100578, ENSG00000046651, ENSG00000151466, ENSG00000096872, ENSG00000170264, ENSG00000131437, ENSG00000137601, ENSG00000197603, ENSG00000187240, ENSG00000169379, ENSG00000068885, ENSG00000135541, ENSG00000156313, ENSG00000122970, ENSG00000173588, ENSG00000078674, ENSG00000198707	427	136	16792	4.91569	0.000568398	9.47554e-05	0.000600652
GOTERM_BP_DIRECT	GO:0007067~mitotic nuclear division	22	4.5082	1.49998e-06	ENSG00000130779, ENSG00000185515, ENSG00000198887, ENSG00000108055, ENSG00000046651, ENSG00000117724, ENSG00000156256, ENSG00000138182, ENSG00000129534, ENSG00000214367, ENSG00000066279, ENSG00000047410, ENSG00000163808, ENSG00000137601, ENSG00000145241, ENSG00000143228, ENSG00000137812, ENSG00000133739, ENSG00000138160, ENSG00000058272, ENSG00000011426, ENSG00000198087	427	248	16792	3.48855	0.00237165	0.000339152	0.00250847
GOTERM_BP_DIRECT	GO:0006281~DNA repair	20	4.09836	9.23064e-06	ENSG00000163781, ENSG00000175054, ENSG00000196584, ENSG00000152409, ENSG00000178295, ENSG00000038219, ENSG00000051341, ENSG00000185515, ENSG00000092853, ENSG00000108055, ENSG00000182150, ENSG00000104320, ENSG00000085224, ENSG00000146414, ENSG00000157106, ENSG00000083642, ENSG00000122008, ENSG00000149311, ENSG00000123552, ENSG00000113522	427	235	16792	3.34685	0.0145059	0.00182485	0.0154358
GOTERM_BP_DIRECT	GO:0006260~DNA replication	16	3.27869	9.68002e-06	ENSG00000136492, ENSG00000175054, ENSG00000163781, ENSG00000122008, ENSG00000092853, ENSG00000104320, ENSG00000035928, ENSG00000149311, ENSG00000115355, ENSG00000105821, ENSG00000198000, ENSG00000006634, ENSG00000198900, ENSG00000113522, ENSG00000122257, ENSG00000174405	427	155	16792	4.05941	0.0152067	0.00170117	0.0161872
GOTERM_BP_DIRECT	GO:0006974~cellular response to DNA damage stimulus	18	3.68852	2.36287e-05	ENSG00000163029, ENSG00000163781, ENSG00000175054, ENSG00000170242, ENSG00000131747, ENSG00000038219, ENSG00000051341, ENSG00000198887, ENSG00000156256, ENSG00000198586, ENSG00000122257, ENSG00000146414, ENSG00000176208, ENSG00000149311, ENSG00000134982, ENSG00000164190, ENSG00000113522, ENSG00000163563	427	208	16792	3.40317	0.0367138	0.00373348	0.0395084
GOTERM_BP_DIRECT	GO:0016569~covalent chromatin modification	13	2.66393	2.97796e-05	ENSG00000138336, ENSG00000048649, ENSG00000171316, ENSG00000198157, ENSG00000071794, ENSG00000124795, ENSG00000177200, ENSG00000153147, ENSG00000153922, ENSG00000198586, ENSG00000105821, ENSG00000171634, ENSG00000085224	427	113	16792	4.52418	0.0460478	0.00427644	0.0497905
GOTERM_BP_DIRECT	GO:0007099~centriole replication	6	1.22951	3.55826e-05	ENSG00000103995, ENSG00000046651, ENSG00000156876, ENSG00000174799, ENSG00000151849, ENSG00000103540	427	16	16792	14.7471	0.0547712	0.00468302	0.0594902
GOTERM_BP_DIRECT	GO:0007018~microtubule-based movement	11	2.2541	3.73956e-05	ENSG00000187240, ENSG00000118193, ENSG00000138778, ENSG00000170759, ENSG00000138160, ENSG00000138182, ENSG00000121621, ENSG00000139116, ENSG00000131437, ENSG00000163808, ENSG00000126777	427	81	16792	5.3405	0.0574802	0.00454336	0.0625204
GOTERM_BP_DIRECT	GO:2000114~regulation of establishment of cell polarity	6	1.22951	4.93618e-05	ENSG00000134318, ENSG00000138182, ENSG00000066777, ENSG00000067900, ENSG00000164327, ENSG00000001631	427	17	16792	13.8796	0.0751666	0.005566	0.0825186
GOTERM_BP_DIRECT	GO:0006338~chromatin remodeling	11	2.2541	6.29872e-05	ENSG00000048649, ENSG00000171316, ENSG00000162601, ENSG00000124795, ENSG00000153147, ENSG00000153922, ENSG00000198604, ENSG00000163104, ENSG00000198900, ENSG00000085224, ENSG00000171634	427	86	16792	5.03001	0.0949019	0.00662541	0.105285
GOTERM_BP_DIRECT	GO:0090316~positive regulation of intracellular protein transport	6	1.22951	0.000189177	ENSG00000170759, ENSG00000138182, ENSG00000047410, ENSG00000078674, ENSG00000164151, ENSG00000198707	427	22	16792	10.7251	0.258809	0.0185444	0.315903
GOTERM_BP_DIRECT	GO:0000086~G2/M transition of mitotic cell cycle	13	2.66393	0.000194062	ENSG00000116127, ENSG00000103995, ENSG00000046651, ENSG00000127914, ENSG00000072571, ENSG00000214367, ENSG00000058272, ENSG00000119397, ENSG00000078674, ENSG00000174799, ENSG00000151849, ENSG00000198707, ENSG00000103540	427	137	16792	3.73162	0.264519	0.01791	0.324047
GOTERM_BP_DIRECT	GO:0034454~microtubule anchoring at centrosome	4	0.819672	0.000306295	ENSG00000100503, ENSG00000168172, ENSG00000078674, ENSG00000131437	427	6	16792	26.217	0.384266	0.0265814	0.511004
GOTERM_BP_DIRECT	GO:0032467~positive regulation of cytokinesis	7	1.43443	0.000307083	ENSG00000118193, ENSG00000114346, ENSG00000138182, ENSG00000104218, ENSG00000065243, ENSG00000212916, ENSG00000197321	427	37	16792	7.43996	0.385033	0.0252641	0.512315
GOTERM_BP_DIRECT	GO:0000732~strand displacement	6	1.22951	0.000434667	ENSG00000136492, ENSG00000196584, ENSG00000139618, ENSG00000104320, ENSG00000149311, ENSG00000113522	427	26	16792	9.07512	0.497534	0.033826	0.72444
GOTERM_BP_DIRECT	GO:0035058~nonmotile primary cilium assembly	6	1.22951	0.000522444	ENSG00000083535, ENSG00000169379, ENSG00000068885, ENSG00000078674, ENSG00000131437, ENSG00000151849	427	27	16792	8.73901	0.562747	0.0386268	0.870134
GOTERM_BP_DIRECT	GO:0000724~double-strand break repair via homologous recombination	9	1.84426	0.000560175	ENSG00000163029, ENSG00000196584, ENSG00000051341, ENSG00000178295, ENSG00000198887, ENSG00000139618, ENSG00000104320, ENSG00000149311, ENSG00000113522	427	74	16792	4.78283	0.588113	0.0395165	0.932699
GOTERM_BP_DIRECT	GO:0016925~protein sumoylation	11	2.2541	0.000791548	ENSG00000163029, ENSG00000055044, ENSG00000131747, ENSG00000198887, ENSG00000108055, ENSG00000173889, ENSG00000047410, ENSG00000112701, ENSG00000198900, ENSG00000153201, ENSG00000168116	427	117	16792	3.69727	0.714501	0.0530421	1.31555
GOTERM_BP_DIRECT	GO:0071539~protein localization to centrosome	5	1.02459	0.000942156	ENSG00000083535, ENSG00000175455, ENSG00000168172, ENSG00000173588, ENSG00000078674	427	18	16792	10.9238	0.775108	0.0602791	1.56401
GOTERM_BP_DIRECT	GO:0008380~RNA splicing	13	2.66393	0.00110115	ENSG00000138398, ENSG00000112739, ENSG00000134186, ENSG00000116754, ENSG00000125676, ENSG00000153914, ENSG00000138433, ENSG00000119707, ENSG00000075292, ENSG00000124383, ENSG00000139218, ENSG00000108848, ENSG00000162664	427	166	16792	3.07971	0.825193	0.0673851	1.82565
GOTERM_BP_DIRECT	GO:0051298~centrosome duplication	5	1.02459	0.00116968	ENSG00000134318, ENSG00000103995, ENSG00000139618, ENSG00000156876, ENSG00000103540	427	19	16792	10.3488	0.843184	0.0687776	1.93824
GOTERM_BP_DIRECT	GO:0006302~double-strand break repair	8	1.63934	0.00138104	ENSG00000136492, ENSG00000051341, ENSG00000185515, ENSG00000139618, ENSG00000104320, ENSG00000153147, ENSG00000113522, ENSG00000174405	427	66	16792	4.76673	0.887824	0.0778299	2.28468
GOTERM_BP_DIRECT	GO:0000731~DNA synthesis involved in DNA repair	6	1.22951	0.00177885	ENSG00000136492, ENSG00000196584, ENSG00000139618, ENSG00000104320, ENSG00000149311, ENSG00000113522	427	35	16792	6.74152	0.9403	0.0957577	2.93363
GOTERM_BP_DIRECT	GO:0071139~resolution of recombination intermediates	3	0.614754	0.00189394	ENSG00000163029, ENSG00000178295, ENSG00000198887	427	3	16792	39.3255	0.95026	0.098307	3.12063
GOTERM_BP_DIRECT	GO:0032206~positive regulation of telomere maintenance	4	0.819672	0.00229842	ENSG00000104320, ENSG00000113522, ENSG00000085224, ENSG00000174953	427	11	16792	14.3002	0.973816	0.114338	3.77511
GOTERM_BP_DIRECT	GO:0006357~regulation of transcription from RNA polymerase II promoter	22	4.5082	0.00446796	ENSG00000032219, ENSG00000198146, ENSG00000152409, ENSG00000198157, ENSG00000138433, ENSG00000071794, ENSG00000177853, ENSG00000156256, ENSG00000153147, ENSG00000153922, ENSG00000124831, ENSG00000165288, ENSG00000054267, ENSG00000148516, ENSG00000136492, ENSG00000151615, ENSG00000180530, ENSG00000124795, ENSG00000178177, ENSG00000137776, ENSG00000169131, ENSG00000135164	427	441	16792	1.96182	0.999165	0.204405	7.21523
GOTERM_BP_DIRECT	GO:0006303~double-strand break repair via nonhomologous end joining	7	1.43443	0.00516512	ENSG00000185515, ENSG00000198887, ENSG00000104320, ENSG00000149311, ENSG00000080345, ENSG00000113522, ENSG00000174405	427	63	16792	4.3695	0.999725	0.225993	8.29591
GOTERM_BP_DIRECT	GO:0000281~mitotic cytokinesis	5	1.02459	0.00586956	ENSG00000145715, ENSG00000138592, ENSG00000136108, ENSG00000134982, ENSG00000011426	427	29	16792	6.78026	0.99991	0.246021	9.37584
GOTERM_BP_DIRECT	GO:0000729~DNA double-strand break processing	4	0.819672	0.00587785	ENSG00000104320, ENSG00000149311, ENSG00000163104, ENSG00000113522	427	15	16792	10.4868	0.999911	0.240028	9.38847
GOTERM_BP_DIRECT	GO:1904354~negative regulation of telomere capping	3	0.614754	0.00610302	ENSG00000104320, ENSG00000149311, ENSG00000113522	427	5	16792	23.5953	0.999938	0.241852	9.7311
GOTERM_BP_DIRECT	GO:0022027~interkinetic nuclear migration	3	0.614754	0.00610302	ENSG00000168172, ENSG00000168944, ENSG00000078674	427	5	16792	23.5953	0.999938	0.241852	9.7311
GOTERM_BP_DIRECT	GO:0045944~positive regulation of transcription from RNA polymerase II promoter	39	7.9918	0.00631927	ENSG00000032219, ENSG00000171316, ENSG00000071794, ENSG00000162601, ENSG00000156256, ENSG00000159086, ENSG00000102908, ENSG00000189042, ENSG00000188994, ENSG00000096872, ENSG00000085224, ENSG00000196586, ENSG00000148516, ENSG00000146247, ENSG00000115816, ENSG00000156802, ENSG00000135541, ENSG00000136108, ENSG00000161298, ENSG00000116539, ENSG00000174953, ENSG00000064195, ENSG00000166477, ENSG0000…	427	981	16792	1.5634	0.999956	0.243274	10.059
GOTERM_BP_DIRECT	GO:0000077~DNA damage checkpoint	5	1.02459	0.00663929	ENSG00000175054, ENSG00000136492, ENSG00000092853, ENSG00000104320, ENSG00000149311	427	30	16792	6.55425	0.999974	0.247986	10.5422
GOTERM_BP_DIRECT	GO:0006275~regulation of DNA replication	4	0.819672	0.00709965	ENSG00000141446, ENSG00000108055, ENSG00000115355, ENSG00000122257	427	16	16792	9.83138	0.999987	0.256816	11.233
GOTERM_BP_DIRECT	GO:0007059~chromosome segregation	7	1.43443	0.00748826	ENSG00000143228, ENSG00000138778, ENSG00000131747, ENSG00000117724, ENSG00000138160, ENSG00000198900, ENSG00000145241	427	68	16792	4.04822	0.999993	0.262943	11.8122
GOTERM_BP_DIRECT	GO:0000722~telomere maintenance via recombination	5	1.02459	0.00837281	ENSG00000163029, ENSG00000198887, ENSG00000139618, ENSG00000035928, ENSG00000113522	427	32	16792	6.14461	0.999998	0.28305	13.1174
GOTERM_BP_DIRECT	GO:0048514~blood vessel morphogenesis	4	0.819672	0.00846079	ENSG00000145715, ENSG00000115904, ENSG00000069869, ENSG00000138061	427	17	16792	9.25307	0.999999	0.279679	13.2463
GOTERM_BP_DIRECT	GO:0019827~stem cell population maintenance	6	1.22951	0.00851894	ENSG00000138336, ENSG00000108055, ENSG00000164190, ENSG00000080345, ENSG00000134744, ENSG00000166477	427	50	16792	4.71906	0.999999	0.275634	13.3313
GOTERM_BP_DIRECT	GO:0051297~centrosome organization	5	1.02459	0.0093407	ENSG00000196584, ENSG00000214367, ENSG00000058272, ENSG00000168944, ENSG00000078674	427	33	16792	5.95841	1	0.292122	14.5248
GOTERM_BP_DIRECT	GO:0006261~DNA-dependent DNA replication	4	0.819672	0.00996452	ENSG00000009413, ENSG00000051341, ENSG00000035928, ENSG00000198604	427	18	16792	8.73901	1	0.302529	15.4205
GOTERM_BP_DIRECT	GO:0051276~chromosome organization	4	0.819672	0.0116136	ENSG00000117000, ENSG00000101596, ENSG00000113810, ENSG00000174405	427	19	16792	8.27906	1	0.336967	17.7459
GOTERM_BP_DIRECT	GO:1903140~regulation of establishment of endothelial barrier	3	0.614754	0.0123916	ENSG00000134318, ENSG00000058272, ENSG00000067900	427	7	16792	16.8538	1	0.348902	18.822
GOTERM_BP_DIRECT	GO:0035735~intraciliary transport involved in cilium morphogenesis	3	0.614754	0.0123916	ENSG00000122970, ENSG00000096872, ENSG00000078674	427	7	16792	16.8538	1	0.348902	18.822
GOTERM_BP_DIRECT	GO:0007094~mitotic spindle assembly checkpoint	4	0.819672	0.0134101	ENSG00000117724, ENSG00000149311, ENSG00000134982, ENSG00000047410	427	20	16792	7.86511	1	0.365374	20.2108
GOTERM_BP_DIRECT	GO:0007080~mitotic metaphase plate congression	5	1.02459	0.0139295	ENSG00000083535, ENSG00000118193, ENSG00000138778, ENSG00000040275, ENSG00000121621	427	37	16792	5.31426	1	0.370363	20.9104
GOTERM_BP_DIRECT	GO:0038128~ERBB2 signaling pathway	5	1.02459	0.0152641	ENSG00000138592, ENSG00000112851, ENSG00000115904, ENSG00000166266, ENSG00000121879	427	38	16792	5.17441	1	0.391603	22.6817
GOTERM_BP_DIRECT	GO:0010165~response to X-ray	4	0.819672	0.0174524	ENSG00000196584, ENSG00000185515, ENSG00000139618, ENSG00000174405	427	22	16792	7.1501	1	0.427315	25.5053
GOTERM_BP_DIRECT	GO:0006511~ubiquitin-dependent protein catabolic process	11	2.2541	0.0179457	ENSG00000170242, ENSG00000138592, ENSG00000115464, ENSG00000156256, ENSG00000182670, ENSG00000166266, ENSG00000123552, ENSG00000162607, ENSG00000155313, ENSG00000127870, ENSG00000144357	427	182	16792	2.37682	1	0.429978	26.1284
GOTERM_BP_DIRECT	GO:0000278~mitotic cell cycle	5	1.02459	0.0197406	ENSG00000138778, ENSG00000196584, ENSG00000117724, ENSG00000119397, ENSG00000145241	427	41	16792	4.7958	1	0.454994	28.3542
GOTERM_BP_DIRECT	GO:0071108~protein K48-linked deubiquitination	4	0.819672	0.0221001	ENSG00000138592, ENSG00000115464, ENSG00000155313, ENSG00000128923	427	24	16792	6.55425	1	0.487004	31.1843
GOTERM_BP_DIRECT	GO:0007049~cell cycle	12	2.45902	0.0229764	ENSG00000175054, ENSG00000060339, ENSG00000112851, ENSG00000156256, ENSG00000023287, ENSG00000196504, ENSG00000065243, ENSG00000080345, ENSG00000198586, ENSG00000135164, ENSG00000174405, ENSG00000118412	427	217	16792	2.17468	1	0.494096	32.2084
GOTERM_BP_DIRECT	GO:0030155~regulation of cell adhesion	5	1.02459	0.0231298	ENSG00000118193, ENSG00000134318, ENSG00000136153, ENSG00000058272, ENSG00000067900	427	43	16792	4.57274	1	0.490099	32.3861
GOTERM_BP_DIRECT	GO:0034080~CENP-A containing nucleosome assembly	5	1.02459	0.0231298	ENSG00000048649, ENSG00000137812, ENSG00000129534, ENSG00000153147, ENSG00000145241	427	43	16792	4.57274	1	0.490099	32.3861
GOTERM_BP_DIRECT	GO:0032508~DNA duplex unwinding	5	1.02459	0.0249488	ENSG00000136492, ENSG00000104320, ENSG00000153922, ENSG00000113522, ENSG00000085224	427	44	16792	4.46881	1	0.510414	34.4611
GOTERM_BP_DIRECT	GO:0045724~positive regulation of cilium assembly	3	0.614754	0.0252512	ENSG00000168944, ENSG00000138587, ENSG00000103540	427	10	16792	11.7977	1	0.508493	34.8002
GOTERM_BP_DIRECT	GO:0000910~cytokinesis	5	1.02459	0.0330696	ENSG00000134318, ENSG00000153207, ENSG00000114346, ENSG00000139618, ENSG00000147202	427	48	16792	4.09641	1	0.600616	43.0156
GOTERM_BP_DIRECT	GO:0032088~negative regulation of NF-kappaB transcription factor activity	6	1.22951	0.0341294	ENSG00000112851, ENSG00000106052, ENSG00000014123, ENSG00000134744, ENSG00000138061, ENSG00000197372	427	71	16792	3.32328	1	0.606116	44.0512
GOTERM_BP_DIRECT	GO:0051382~kinetochore assembly	3	0.614754	0.0358207	ENSG00000138778, ENSG00000117724, ENSG00000145241	427	12	16792	9.83138	1	0.618029	45.6672
GOTERM_BP_DIRECT	GO:0006396~RNA processing	7	1.43443	0.036911	ENSG00000138385, ENSG00000100697, ENSG00000124383, ENSG00000174720, ENSG00000163714, ENSG00000174953, ENSG00000133858	427	97	16792	2.83792	1	0.623183	46.6856
GOTERM_BP_DIRECT	GO:1901796~regulation of signal transduction by p53 class mediator	8	1.63934	0.0386921	ENSG00000151615, ENSG00000175054, ENSG00000136492, ENSG00000163781, ENSG00000152409, ENSG00000104320, ENSG00000149311, ENSG00000113522	427	124	16792	2.53713	1	0.634876	48.3109
GOTERM_BP_DIRECT	GO:0045893~positive regulation of transcription, DNA-templated	21	4.30328	0.0401244	ENSG00000117000, ENSG00000198157, ENSG00000169967, ENSG00000139618, ENSG00000156256, ENSG00000153147, ENSG00000172766, ENSG00000105821, ENSG00000005483, ENSG00000048649, ENSG00000146247, ENSG00000156802, ENSG00000180530, ENSG00000035928, ENSG00000163104, ENSG00000171634, ENSG00000174738, ENSG00000149308, ENSG00000127870, ENSG00000164134, ENSG00000198707	427	515	16792	1.60357	1	0.642632	49.5838
GOTERM_BP_DIRECT	GO:0051492~regulation of stress fiber assembly	3	0.614754	0.041636	ENSG00000116127, ENSG00000134318, ENSG00000067900	427	13	16792	9.07512	1	0.650725	50.8953
GOTERM_BP_DIRECT	GO:0070986~left/right axis specification	3	0.614754	0.041636	ENSG00000169379, ENSG00000135541, ENSG00000138587	427	13	16792	9.07512	1	0.650725	50.8953
GOTERM_BP_DIRECT	GO:0090305~nucleic acid phosphodiester bond hydrolysis	6	1.22951	0.0417351	ENSG00000078177, ENSG00000009413, ENSG00000178295, ENSG00000197121, ENSG00000113522, ENSG00000187790	427	75	16792	3.14604	1	0.645919	50.9801
GOTERM_BP_DIRECT	GO:1900034~regulation of cellular response to heat	6	1.22951	0.0417351	ENSG00000175054, ENSG00000149311, ENSG00000105821, ENSG00000047410, ENSG00000153201, ENSG00000120694	427	75	16792	3.14604	1	0.645919	50.9801
GOTERM_BP_DIRECT	GO:0006406~mRNA export from nucleus	7	1.43443	0.0418503	ENSG00000157106, ENSG00000116754, ENSG00000125676, ENSG00000125351, ENSG00000151461, ENSG00000047410, ENSG00000153201	427	100	16792	2.75279	1	0.641341	51.0786
GOTERM_BP_DIRECT	GO:0010332~response to gamma radiation	4	0.819672	0.0431269	ENSG00000196584, ENSG00000139618, ENSG00000081237, ENSG00000174405	427	31	16792	5.07426	1	0.647103	52.1573
GOTERM_BP_DIRECT	GO:0007032~endosome organization	4	0.819672	0.0467222	ENSG00000138592, ENSG00000168172, ENSG00000138246, ENSG00000136051	427	32	16792	4.91569	1	0.671722	55.0763
GOTERM_BP_DIRECT	GO:0007064~mitotic sister chromatid cohesion	3	0.614754	0.0477768	ENSG00000083642, ENSG00000108055, ENSG00000164190	427	14	16792	8.4269	1	0.674745	55.9003
GOTERM_BP_DIRECT	GO:0071044~histone mRNA catabolic process	3	0.614754	0.0477768	ENSG00000083223, ENSG00000149311, ENSG00000134744	427	14	16792	8.4269	1	0.674745	55.9003
KEGG_PATHWAY	hsa03460:Fanconi anemia pathway	7	1.43443	0.000220987	ENSG00000175054, ENSG00000136492, ENSG00000009413, ENSG00000122008, ENSG00000139618, ENSG00000162607, ENSG00000187790	115	53	6879	7.90041	0.0360231	0.0360231	0.268186
KEGG_PATHWAY	hsa04810:Regulation of actin cytoskeleton	11	2.2541	0.00242583	ENSG00000134318, ENSG00000145703, ENSG00000147202, ENSG00000134982, ENSG00000058272, ENSG00000115904, ENSG00000067900, ENSG00000137710, ENSG00000154380, ENSG00000121879, ENSG00000115232	115	210	6879	3.13329	0.331807	0.182569	2.90804
KEGG_PATHWAY	hsa03013:RNA transport	9	1.84426	0.00753434	ENSG00000158417, ENSG00000125676, ENSG00000107581, ENSG00000125351, ENSG00000100941, ENSG00000151461, ENSG00000075151, ENSG00000047410, ENSG00000153201	115	172	6879	3.12998	0.715049	0.341953	8.77989
KEGG_PATHWAY	hsa04550:Signaling pathways regulating pluripotency of stem cells	8	1.63934	0.0083893	ENSG00000113594, ENSG00000134352, ENSG00000130829, ENSG00000134982, ENSG00000163104, ENSG00000080345, ENSG00000121879, ENSG00000096968	115	140	6879	3.41814	0.753033	0.295047	9.73014
KEGG_PATHWAY	hsa03440:Homologous recombination	4	0.819672	0.0118382	ENSG00000196584, ENSG00000139618, ENSG00000104320, ENSG00000113522	115	29	6879	8.25067	0.861498	0.326572	13.472
KEGG_PATHWAY	hsa03040:Spliceosome	7	1.43443	0.022735	ENSG00000134186, ENSG00000125676, ENSG00000119707, ENSG00000196504, ENSG00000163714, ENSG00000113649, ENSG00000145833	115	133	6879	3.14828	0.978019	0.470733	24.3791
KEGG_PATHWAY	hsa05205:Proteoglycans in cancer	8	1.63934	0.0478148	ENSG00000138193, ENSG00000123104, ENSG00000134318, ENSG00000058272, ENSG00000115904, ENSG00000067900, ENSG00000137710, ENSG00000121879	115	200	6879	2.3927	0.999706	0.687109	44.8623
