# Supplementary material for: Graphdiyne oxide nanosheets display selective anti-leukemia efficacy against DNMT3A-mutant AML cells
Source: Nat Commun. 2022 Sep 26;13:5657. doi: 10.1038/s41467-022-33410-w (PMC9512932; doi:10.1038/s41467-022-33410-w)
Supplement: Supplementary file 8 — Supplementary Data 5 [file 41467_2022_33410_MOESM8_ESM.xlsx]

## Sheet: Sheet1
Table S5. List of Proteins Tested by Antibodies and Characteristics of the Corresponding Antibodies Used, Related to Figures 2, 4, 5 and 6.
Protein (clone)	Assay	Antibody	Origin	Dilution	Incubation period
CD11b (ICRF44)	FC	mpab	#557754, BD Biosciences	1:100	45 min
CD14 (M5E2)	FC	mpab	#557153, BD Biosciences	1:100	45 min
CD14 (M5E2)	FC	mmab	#301806, Biolegends	1:100	45 min
Lineage Cocktail (UCHT1 ; HCD14 ; HIB19 ; 2H7 ; HCD56)	FC	mmab	#348701, Biolegends	1:100	45 min
Lineage Cocktail (UCHT1 ; HCD14 ; HIB19 ; 2H7 ; HCD56)	FC	mmab	#348803, Biolegends	1:100	45 min
CD34 (581)	FC	mpab	#555823, BD Biosciences	1:100	45 min
CD34 (581)	FC	mpab	#555824, BD Biosciences	1:100	45 min
CD38 (HIT2)	FC	mpab	#560677, BD Biosciences	1:100	45 min
CD99 (TÜ12)	FC	mpab	#555689, BD Biosciences	1:100	45 min
TIM3 (7D3)	FC	mpab	#565562, BD Biosciences	1:100	45 min
Lineage Cocktail (145-2C11 ; RB6-8C5 ; RA3-6B2 ; Ter-119 ; M1/70)	FC	mmab	#133302, Biolegends	1:100	45 min
Sca-1 (D7)	FC	mmab	#108114, Biolegends	1:100	45 min
c-Kit (ACK2)	FC	mmab	#135108, Biolegends	1:100	45 min
CD150 (A12)	FC	mmab	#306308, Biolegends	1:100	45 min
CD48 (HM48-1)	FC	mmab	#103418, Biolegends	1:100	45 min
LMNB1	WB	rpab	#D120926, Sangon Biotech	1:2000	overnight
LAMP1 (LY1C6)	IF	mmab	#MA1-164, Invitrogen	10 µg/mL	overnight
FITC-labeled goat anti-mouse IgG	IF	gpab	#F-2761, Invitrogen	1 µg/mL	1 h
HRP-conjugated Rabbit anti-mouse IgG	WB	rpab	#D110098, Sangon Biotech	1:10000	1 h
HRP-conjugated Goat anti-rabbit IgG	WB	rpab	#D110058 , Sangon Biotech	1:10000	1 h
ROCK1	WB	rpab	#ER40122, HuaAn Biotech	1:1000	overnight
ROCK2	WB	rpab	#ER1706-48, HuaAn Biotech	1:1000	overnight
PI3K p110α (4F3)	WB	mmab	#sc-293172,Santa Cruz	1:200	overnight
β-ACTIN	WB	mmab	#D191047, Sangon Biotech	1:5000	1 h
GAPDH	WB	mmab	#D190090, Sangon Biotech	1:5000	1 h
MRC2(B-10)	WB	mmab	#sc-271148,Santa Cruz	1:100	overnight
ITGB2(CTB-104)	WB	mmab	#sc-8420,Santa Cruz	1:100	overnight
Abbreviations: FC, Flow cytometry; WB, Western Blotting; mpab, mouse polyclonal antibody; gpab, goat polycoonal antibody; rmab, rabbit monoclonal antibody;mmab,mouse monoclonal antibody
