# Supplementary material for: Graphdiyne oxide nanosheets display selective anti-leukemia efficacy against DNMT3A-mutant AML cells
Source: Nat Commun. 2022 Sep 26;13:5657. doi: 10.1038/s41467-022-33410-w (PMC9512932; doi:10.1038/s41467-022-33410-w)
Supplement: Supplementary file 16 — Source Data [file 41467_2022_33410_MOESM16_ESM.xlsx]

## Sheet: Figure1
Fig.1c
Cell Adhesion to Fibronectin (%)
OCI-AML2			OCI-AML3			HL-60			THP-1			Kasumi-1			Molm-13			NB-4
Rep.1	Rep.2	Rep.3	Rep.1	Rep.2	Rep.3	Rep.1	Rep.2	Rep.3	Rep.1	Rep.2	Rep.3	Rep.1	Rep.2	Rep.3	Rep.1	Rep.2	Rep.3	Rep.1	Rep.2	Rep.3
50.32	43.81	53.74	51.81	50.52	45.47	41.21	31.7	42.11	36.65	30.12	36.83	28.33	27.82	29.94	29.57	27.91	33.22	26.98	24.85	29.74
Cell Adhesion to Collagen (%)
OCI-AML2			OCI-AML3			HL-60			THP-1			Kasumi-1			Molm-13			NB-4
Rep.1	Rep.2	Rep.3	Rep.1	Rep.2	Rep.3	Rep.1	Rep.2	Rep.3	Rep.1	Rep.2	Rep.3	Rep.1	Rep.2	Rep.3	Rep.1	Rep.2	Rep.3	Rep.1	Rep.2	Rep.3
43.16	51.37	37.19	41.85	38.41	47.63	23.61	21.54	24.25	25.46	22.11	17.54	18.84	20.55	25.46	22.64	22.75	26.21	20.32	21.96	27.23
Fig.1g
Cell Adhesion to HUVEC (%)
OCI-AML2			OCI-AML3			HL-60			THP-1			Kasumi-1			Molm-13			NB-4
Rep.1	Rep.2	Rep.3	Rep.1	Rep.2	Rep.3	Rep.1	Rep.2	Rep.3	Rep.1	Rep.2	Rep.3	Rep.1	Rep.2	Rep.3	Rep.1	Rep.2	Rep.3	Rep.1	Rep.2	Rep.3
77.87	82.68	80.16	91.79	90.26	91.34	33.03	29.34	30.73	27.32	30.05	27.63	30.37	34.16	31.33	39.82	32.65	35.33	46.15	40.18	41.35

## Sheet: Figure2
Fig.2a
Cell viability of OCI-AML2 (%)
Concentration (μg/ml）	MWCNT			MWCNT-COOH			MWCNT-NH2			G			GO			GDY			GDYO
10	90.1495	88.6864	87.1569	93.3967	96.704	95.4514	87.6714	88.7025	88.9603	93.5801	92.6254	91.6304	91.9764	90.6799	93.9195	85.6128	82.3958	84.1201	74.2607	76.1709	77.7702
20	88.2617	90.2669	85.1022	93.0165	98.2631	93.4087	87.1052	86.4267	87.5221	91.6223	92.4847	90.9308	86.5997	88.576	92.7134	81.42	80.8774	81.42	74.152	72.1393	73.2057
30	89.1028	87.1385	86.0117	91.3058	89.4157	92.2088	86.4775	87.6422	88.8006	84.8447	87.1797	89.6559	81.5914	85.7794	84.7234	69.5148	76.0877	68.7733	66.3223	68.4577	63.4646
40	89.457	87.6458	85.2065	91.5455	88.5271	91.3657	85.2598	85.8989	82.4235	82.9612	83.7151	85.5627	80.1316	81.7151	79.2904	57.5018	53.7785	53.8959	52.7103	56.6169	58.9876
50	84.0561	84.4122	85.3237	88.2397	84.5972	83.9402	85.8075	81.3411	83.2433	81.4406	81.3743	80.3007	78.4143	79.2415	78.1346	50.775	49.7218	51.9758	45.112	50.7681	51.5223
Cell viability of OCI-AML3 (%)
Concentration (μg/ml）	MWCNT			MWCNT-COOH			MWCNT-NH2			G			GO			GDY			GDYO
10	91.215	87.6636	88.9876	92.3967	96.704	94.3451	91.6137	92.6702	93.096	93.5677	92.6971	91.155	94.6914	92.3148	95.9314	85.1316	82.2657	82.3897	59.1164	57.7331	61.1346
20	89.6262	90.8692	86.3223	91.8016	97.2631	90.3409	91.1052	86.4267	88.4522	91.265	92.2699	90.2656	88.1482	88.4259	85.5556	81.1033	80.2357	81.2166	47.1152	52.2357	53.2457
30	90.7103	88.785	85.3099	90.8306	89.7676	91.1209	87.4775	90.6622	86.0806	84.3669	87.3699	89.327	77.5926	77.6852	75.6482	69.6599	76.369	68.0327	40.4632	38.5454	41.5769
40	90.1897	86.1682	86.1364	90.4545	88.4157	90.2657	90.3262	87.6987	82.1327	82.5987	83.1486	85.6482	72.7778	71.8518	74.1667	57.3269	53.3987	53.6984	32.5167	33.3671	35.9149
50	84.2056	85.8224	85.7851	87.624	84.1655	83.6598	90.366	81.1162	83.0321	81.2365	81.2694	80.9812	66.9444	71.2037	70.3846	50.3698	49.3654	51.0355	25.1316	26.1349	23.5862
Fig.2d
Cell viability of OCI-AML2 (%)								Cell viability of OCI-AML3 (%)
Concentration (μg/ml）	GO			GDYO				Concentration (μg/ml）	GO			GDYO
	Rep.1	Rep.2	Rep.3	Rep.1	Rep.2	Rep.3			Rep.1	Rep.2	Rep.3	Rep.1	Rep.2	Rep.3
10	93.26	90.24	92.16	77.16	74.23	74.36		10	93.64	91.27	96.98	56.19	57.87	53.41
20	87.24	86.47	90.05	71.35	70.26	68.35		20	91.67	90.42	94.55	48.51	50.21	48.35
30	82.64	85.31	83.24	63.24	65.87	66.33		30	85.36	81.34	79.46	41.39	37.56	40.26
40	81.36	80.38	81.36	53.17	54.38	56.79		40	77.36	75.18	76.41	31.26	37.54	31.68
50	79.36	79.42	80.31	47.31	46.18	43.21		50	74.59	73.16	73.81	25.34	26.78	25.71
Cell viability of HL-60 (%)								Cell viability of THP-1 (%)
Concentration (μg/ml）	GO			GDYO				Concentration (μg/ml）	GO			GDYO
	Rep.1	Rep.2	Rep.3	Rep.1	Rep.2	Rep.3			Rep.1	Rep.2	Rep.3	Rep.1	Rep.2	Rep.3
10	94.5801	92.6254	91.6304	95.6128	92.3958	94.1201		10	95.4869	97.928	94.6304	93.2383	94.988	94.7948
20	92.6223	92.4847	90.9308	91.42	90.8774	91.42		20	87.1516	86.4847	90.9308	87.42	90.8774	86.42
30	88.8447	87.1797	89.6559	89.5148	86.0877	88.7733		30	79.7888	80.775	79.6559	77.3559	76.0877	80.7733
40	82.9612	85.7151	85.5627	87.5018	83.7785	83.8959		40	72.9612	74.7151	73.5627	71.5018	73.7785	73.8959
50	81.4406	81.3743	82.2307	80.775	79.7218	81.9758		50	68.4406	66.3743	65.2307	70.775	69.7218	71.9758
Fig.2e
Apoptosis Rate (%)
	Saline			GO			GDYO
	Rep.1	Rep.2	Rep.3	Rep.1	Rep.2	Rep.3	Rep.1	Rep.2	Rep.3
OCI-AML3	6.78	6.16	5.49	7.87	6.03	7.45	30.89	32.27	28.86
HL-60	6.31	5.67	4.54	7.25	5.31	5.07	7.58	6.54	4.56
Fig.2f
Cell adhesion to Fibronectin (%)
	Saline			GO			GDYO
	Rep.1	Rep.2	Rep.3	Rep.1	Rep.2	Rep.3	Rep.1	Rep.2	Rep.3
OCI-AML3	51.83	50.54	45.41	51.66	47.33	50.42	29.81	33.03	27.08
HL-60	41.24	31.71	42.05	42.54	41.35	37.35	38.54	43.51	36.55
Fig.2h
Leukemic Progenitor Cells Frequency (%)											Leukemic Stem Cells Frequency (%)
	Saline			GO			GDYO					Saline			GO			GDYO
	Rep.1	Rep.2	Rep.3	Rep.1	Rep.2	Rep.3	Rep.1	Rep.2	Rep.3		Rep.1	Rep.2	Rep.3	Rep.1	Rep.2	Rep.3	Rep.1	Rep.2	Rep.3
OCI-AML3	0.0184	0.0162	0.0156	0.0154	0.0154	0.0163	0.0108	0.0103	0.0107		OCI-AML3	0.00863	0.00748	0.00732	0.00621	0.00621	0.00657	0.000811	0.000774	0.000804
HL-60	0.0372	0.0411	0.0371	0.0406	0.0413	0.0367	0.0358	0.0387	0.0395		HL-60	0.00971	0.01073	0.00968	0.01088	0.01107	0.009799	0.009738	0.01053	0.010744

## Sheet: Figure3
Fig.3c								Fig.3d				Fig.3e
Zeta Potential (mV)								Concentration of ionized groups (mol/L)				Hydrodynamic Size of GDYO (nm)
pH	GO			GDYO				pH	GDYO	GO		Time (min)	DI Water			0.9% NaCl			α-MEM
	Rep.1	Rep.2	Rep.3	Rep.1	Rep.2	Rep.3		2.4	0.088688	0.025993			Rep.1	Rep.2	Rep.3	Rep.1	Rep.2	Rep.3	Rep.1	Rep.2	Rep.3
3	-9.4	-8.5	-8.6	-10.6	-10.9	-9.9		2.6	0.090098	0.027697		0	255	263	241	267	264	258	254	263	287
4	-10.3	-10.5	-9.8	-12.8	-13.2	-11.8		2.8	0.091838	0.028539		15	264	245	264	246	248	270	258	247	276
5	-11.5	-10.7	-11.4	-14.5	-14.1	-15.2		3	0.094522	0.029554		30	237	254	259	238	242	258	261	266	260
6	-13.9	-13.1	-14.4	-16.1	-17.3	-17.5		3.2	0.097358	0.032195		45	258	267	258	257	260	242	262	265	257
7	-17.6	-17.4	-17.1	-21.8	-22.3	-21.9		3.4	0.101251	0.034876		60	238	254	261	251	253	273	264	264	256
8	-18.3	-18.5	-19	-22.8	-22.4	-23.9		3.6	0.106311	0.037329		75	268	247	231	278	263	259	265	263	254
9	-19.3	-19	-19.1	-23.8	-23.7	-24.1		3.8	0.114447	0.0405		90	251	255	270	248	261	259	268	261	252
10	-19.5	-20.1	-19.3	-24	-25	-24.8		4	0.121054	0.04579		105	273	250	251	278	257	281	272	258	288
11	-20.2	-21.2	-20.8	-26	-25.9	-26.7		4.2	0.127215	0.051775		120	255	261	263	280	285	278	293	286	283
								4.4	0.132186	0.055124		Hydrodynamic Size of GO (nm)
								4.6	0.135382	0.055925		Time (min)	DI Water			0.9% NaCl			α-MEM
								4.8	0.139604	0.057632			Rep.1	Rep.2	Rep.3	Rep.1	Rep.2	Rep.3	Rep.1	Rep.2	Rep.3
								5	0.142113	0.05904		0	164	178	173	176	185	163	174	183	177
								5.2	0.145199	0.060695		15	164	154	164	186	188	190	198	207	226
								5.4	0.148102	0.062129		30	173	145	185	248	232	268	281	296	300
								5.6	0.16599	0.063424		45	185	167	154	287	310	302	362	385	347
								5.8	0.187061	0.065685		60	183	159	161	351	333	353	446	462	461
								6	0.198816	0.076903		75	186	174	181	418	423	419	515	536	545
								6.2	0.204017	0.086245		90	183	185	190	558	541	539	587	591	632
								6.4	0.207079	0.092311		105	193	190	191	688	597	681	692	758	768
								6.6	0.209247	0.093946		120	195	201	193	710	725	738	873	956	934
								6.8	0.212554	0.095594
								7	0.215263	0.097476
								7.2	0.21834	0.098583
								7.4	0.22135	0.099923
								7.6	0.225085	0.102209
								7.8	0.227514	0.103761
								8	0.229973	0.105147
								8.2	0.232769	0.106964
								8.4	0.239648	0.11187
								8.6	0.246774	0.116792
								8.8	0.256868	0.121385
								9	0.268331	0.127478
								9.2	0.296058	0.133671
								9.4	0.325372	0.140656
								9.6	0.356851	0.150356
								9.8	0.385562	0.165326
								10	0.410688	0.18297
								10.2	0.434493	0.20498
								10.4	0.454659	0.21683
								10.6	0.469621	0.227365
								10.8	0.481974	0.23742
								11	0.495356	0.247247
								11.2	0.508149	0.255164
								11.4	0.513531	0.2589
								11.6	0.517609	0.260688
								11.8	0.521292	0.262488
								12	0.524798	0.264151
								12.2	0.528138	0.265704
								12.4	0.531324	0.26686

## Sheet: Figure4
Fig.4c
FPKMs of genes related to "Cell Adhesion Molecules"
	WT																														Mut
ITGB2	0.218517	25.4411	12.3311	80.2513	134.857	31.1346	24.1128	25.0576	51.5939	108.37	85.9134	62.3444	133.486	65.5835	30.5154	56.2576	31.069	150.703	78.2163	61.0672	43.0582	50.9735	5.24987	13.6039	0.429089	69.3128	36.9279	3.6055	71.6185	10.1085	299.59	220.516	104.108	119.005
PTPRC	38.0332	33.3951	5.40395	19.5437	43.5635	11.0187	3.73755	28.2606	12.5877	41.773	82.6221	13.5004	30.6478	13.6034	6.69297	30.9639	23.9858	26.0444	34.5357	18.9579	29.201	56.9627	39.2421	31.1882	73.0236	72.7942	71.8242	22.9933	38.3839	11.2237	47.6175	96.2183	30.1262	38.5495
NCAM1	0.20149	0.0952	0.015332	0.009113	3.02584	2.00645	0.066036	0.728745	0.012066	8.82792	0.016215	11.9743	0.006568	2.0222	0.050674	5.29992	0.019982	0.108668	12.4701	4.8093	0.01545	0.019261	0.032561	0.008454	0.064366	0.016465	0.011359	11.2693	0.003618	2.6921	5.6667	17.2108	0.03371	0.022949
GLG1	8.87876	3.25536	11.8392	6.81368	10.6899	10.554	4.28436	5.29235	3.10604	7.64913	16.0261	3.7165	16.1846	6.5815	5.44099	11.8234	11.869	12.9665	8.78371	9.94869	6.74047	12.0778	5.62233	9.11054	9.41487	12.1913	12.6559	10.7631	6.74994	9.90315	10.0238	10.8482	5.63239	6.9778
CD58	5.67708	7.91521	13.1149	6.00646	6.39178	6.83141	3.11295	16.4914	3.82954	6.07731	15.7817	5.89083	8.3787	5.98631	5.26518	9.04923	5.69494	6.40564	4.761	9.53643	3.78361	10.02	13.057	6.42811	8.14302	11.8323	6.70982	6.55404	18.2465	9.09639	1.77655	5.55382	8.40048	5.3528
FPKMs of genes related to "Phagosome"
	WT																														Mut
ITGB2	0.218517	25.4411	12.3311	80.2513	134.857	31.1346	24.1128	25.0576	51.5939	108.37	85.9134	62.3444	133.486	65.5835	30.5154	56.2576	31.069	150.703	78.2163	61.0672	43.0582	50.9735	5.24987	13.6039	0.429089	69.3128	36.9279	3.6055	71.6185	10.1085	299.59	220.516	104.108	119.005
MRC2	0.703524	7.71034	19.674	26.2242	0.066676	41.2304	15.7579	66.2699	22.5273	8.21383	23.6398	26.796	46.6428	34.952	46.4515	33.1403	44.0909	90.7241	31.0254	24.5294	3.94271	5.08506	8.66642	0.13411	15.7579	19.4467	0.833301	7.55871	23.2087	3.83106	142.438	88.9751	16.3558	20.8317
ATP6V1B2	12.6663	10.0877	10.2365	18.398	31.872	11.414	22.7578	17.6872	14.4427	22.4888	33.1662	35.0082	27.9002	38.782	38.4021	27.6673	23.6792	36.9726	46.6889	22.0567	35.3674	13.8098	12.5793	8.86826	30.94	24.4627	10.4672	13.652	20.3688	13.0996	61.3222	30.4172	19.7002	30.6147
DYNC2LI1	2.73859	2.65007	1.63554	2.92445	0.957555	2.59726	1.95571	2.15795	1.80044	1.98375	2.69735	2.34312	2.05675	2.51516	1.72216	1.00728	1.40665	2.41977	2.57452	2.01886	1.24066	2.59261	2.01762	2.23045	4.98478	2.41688	2.45249	3.41128	2.16318	2.41603	1.45387	2.14893	3.6682	2.64255
SEC22B	12.7471	9.46327	3.93102	7.99163	12.9051	4.72416	5.09273	7.47246	4.57475	5.16089	7.10448	6.27493	13.997	6.89985	6.60876	8.59215	8.31908	13.6978	6.13227	6.44387	4.88504	8.65567	10.5561	10.0887	18.0201	7.93572	7.11223	6.1158	4.61768	7.37447	3.2367	6.65179	6.90016	4.48189
Fig.4l	GDYO absorbed proteins (mg/mg GDYO)
		GDYOB	GDYOM
	Rep.1	0.125	0.358		Rep.1
	Rep.2	0.095	0.349		Rep.2
	Rep.3	0.045	0.366		Rep.3
Fig.4n
Top15 abundant proteins of GDYOB (%)
	ACTB	COL1A2	COL1A1	CST3	FN1	REG1	B2M	COL6A1	PPIA	RBP4	TBC1D16	POSTN	CFP	THBS4	IGFBP2
Rep.1	4.53026	2.71807	2.30513	1.78204	2.17531	1.81826	2.4273	1.47811	1.65083	1.67401	1.32739	1.64264	1.56139	1.46539	1.41961
Rep.2	5.1125	2.76761	2.19887	2.31021	2.0869	1.91663	1.73407	1.84816	1.89436	1.64765	1.8423	1.71955	1.54527	1.47789	1.33364
Rep.3	4.29252	2.85366	2.27866	2.44841	2.07385	1.90111	1.41761	1.92563	1.61804	1.76085	1.8707	1.59698	1.61333	1.61817	1.49296
Top15 abundant proteins of GDYOM (%)
	Fga	Fgb	Fgg	Hbb-b1	Fn1	Apoh	Vtn	F12	Hba	Hrg	Alb	Plg	Ighm	Itih4	Apoe
Rep.1	13.3718	11.8521	11.2181	4.25317	3.17371	2.93732	2.92969	2.53514	2.19014	2.05048	2.574	1.92032	1.912	1.74111	1.60252
Rep.2	13.4626	12.3019	11.0759	4.34318	3.31671	2.84146	2.75935	2.46756	2.33691	2.18684	1.92809	1.78023	1.80187	1.80101	1.71227
Rep.3	13.891	12.3512	11.2315	4.17112	3.30456	3.00089	2.8987	2.47814	2.13529	2.2314	1.47742	2.03183	1.93412	1.85017	1.65668

## Sheet: Figure5
Fig.5b								Fig.5f							Fig.5g
Gene expression in GDYO-treated OCI-AML3								RFU of G-actin polymerization							RFU of F-actin depolymerization
	GDYO			Saline				Time (s)	Buffer P	Buffer G	Buffer P + 0.5 μg GDYO	Buffer P + 1 μg GDYO	Buffer P + Latrunculin A		Time (s)	DI Water	0.5 μg GDYO	1 μg GDYO	2 μg GDYO	5 μg GDYO	Cytochalasin D
	Rep.1	Rep.2	Rep.3	Rep.1	Rep.2	Rep.3		0	304	330	335	349.4	317.2		0	1392.91	1358.72	1268.92	1401.67	1431.89	1404
ITGA4	2.84505	2.05153	2.96034	6.83843	5.96629	6.45671		15	356	318	335	345	312.8		15	1251.52	1253.56	1150.25	1310.29	1449.49	1356
ROCK2	1.32738	1.20846	1.59005	5.27459	4.10359	4.06121		30	364	354	350	347.2	310		30	1380.04	1279.69	1265.48	1259.44	1430.94	1364
RDX	1.43267	1.31625	1.41491	4.01484	3.1957	3.15737		45	372	384	340	342.8	298		45	1246.9	1317.41	1262.03	1299.45	1393.58	1272
PPP1R12A	1.35195	1.13906	1.21134	3.36213	2.7121	2.82157		60	412	372	345	310	334		60	1369.09	1400.39	1217.13	1220.24	1384.9	1112
ROCK1	0.5157	0.693309	0.639422	3.38836	2.55142	2.73204		75	480	402	360	298	364		75	1337.66	1262.19	1223.66	1180.51	1232.69	1080
ENAH	0.8119	0.635747	0.885285	2.05307	1.60004	1.91879		90	492	282	400	334	352		90	1324.53	1274.86	1221.1	1222.89	1205.53	1092
SOS1	0.566124	0.404101	0.601353	1.44781	1.20097	1.3972		105	500	378	340	364	382		105	1415.43	1265.2	1230.18	1231.28	1268.67	1000
DIAPH2	0.563924	0.482864	0.559521	1.46827	1.08985	1.23215		120	624	378	384	352	262		120	1427.83	1264.83	1257.32	1076.18	1222.7	924
PIK3CA	0.232691	0.251666	0.382664	0.937627	0.924244	0.786308		135	604	354	364	382	358		135	1284.07	1250.24	1254.83	1141.86	1138.94	904
APC	0.172249	0.093666	0.188367	0.724633	0.534032	0.489763		150	544	342	340.6	262	358		150	1382.91	1177.01	1244.6	1144.76	1209.08	944
IQGAP2	0.104106	0.17486	0.207157	0.604117	0.570549	0.534574		165	652	335	465.4	358	334		165	1351.04	1267.74	1196.2	1187.44	1176.8	952
								180	644	335	465.4	358	322		180	1367.96	1237.71	1218.49	1196.88	1075.69	944
Fig.5l	Fold change of apoptotic cells (GDYO vs Control)							195	628	350	434.2	334	315		195	1404.62	1252.63	1268.79	1171.36	1013.07	928
	Saline	Jas 25 pM	Jas 50 pM					210	604	340	418.6	322	315		210	1330.62	1251.63	1197.17	1117.83	1025.84	904
Rep.1	19.0923	3.42308	2.43981					225	676	345	409.5	315	350		225	1386.49	1227.94	1267.03	1226.49	1036.39	876
Rep.2	26.7458	6.81159	3.71429					240	636	360	409.5	315	340		240	1339.03	1322.85	1179.95	1236.53	1056.16	836
Rep.3	14.6604	2.99329	2.17561					255	680	400	429	330	345		255	1349.48	1277.69	1205.86	1220.59	1065.83	880
								270	648	340	416	320	360		270	1382.47	1277.61	1233.81	1206	1093.3	848
Fig.5m	Fold change of CFU (GDYO vs Control)							285	672	384	422.5	325	400		285	1339.01	1186.31	1192.85	1213.27	1011.79	772
	Saline	Jas 50 pM						300	708	420	442	340	340		300	1340	1254.21	1238.54	1319.14	959.818	708
Rep.1	0.250316	0.858757						315	652	384	507	390	384		315	1367.73	1214.21	1171.85	1085.17	1078.8	652
Rep.2	0.285006	0.802878						330	648	416	429	330	420		330	1313.66	1285.28	1227.57	1137.26	1021.99	648
Rep.3	0.27381	0.789262						345	668	330	486.2	374	384		345	1429.4	1279.21	1256.11	1132.07	1018.28	668
								360	732	333	533	410	416		360	1415.82	1298.99	1114.34	1188.23	977.866	632
								375	696	360	486.2	374	330		375	1336.01	1234.53	1218.18	1285.3	1095.96	696
								390	632	429	527.8	406	333		390	1478.08	1370.44	1138.56	1242.34	976.75	632
								405	728	438	416	320	360		405	1391.34	1336.31	1217.82	1308.73	978.3	628
								420	704	348	419.9	323	429		420	1411.29	1231.12	1207.46	1151.22	993.104	604
								435	784	352	455	350	438		435	1423.6	1335.05	1166.82	1211.33	867.476	605.02
								450	752	312	544.7	419	348		450	1302.17	1169.76	1234.98	1107.47	969.725	605.02
								465	776	340.5	556.4	428	352		465	1377.11	1295.32	1201.2	1172.29	1027.85	564.46
								480	776	379.5	439.4	338	312		480	1449.79	1342.35	1196.61	1137.2	953.127	544.18
								495	752	378	444.6	342	340.5		495	1435.19	1294.18	1119.92	1110.8	993.419	532.35
								510	768	393	392.6	302	379.5		510	1345.18	1313.27	1229.64	1114.26	994.463	532.35
								525	760	375	429.65	330.5	378		525	1288.78	1232.87	1243.87	1173.46	1004.79	557.7
								540	788	375	480.35	369.5	393		540	1339.67	1205.2	1250.5	1103.99	932.923	540.8
								555	788	375	478.4	368	375		555	1407.37	1219.11	1281.72	1133.7	995.612	549.25
								570	752	412.5	497.9	383	375		570	1288.12	1195.23	1242.25	1205.73	896.459	574.6
								585	732	403.5	474.5	365	375		585	1287.65	1218.85	1235.92	1215.97	950.092	659.1
								600	760	391.5	474.5	365	412.5		600	1383.93	1266.86	1251.36	1274.64	1001.74	557.7
								615	760	405	474.5	365	403.5		615	1407.57	1259.4	1219.32	1254.98	942.584	507.568
								630	808	394.5	523.25	402.5	391.5		630	1310.69	1238.62	1216.68	1191.13	933.871	410.691
								645	800	393	511.55	393.5	405		645	1385.25	1234.14	1138.55	1238.43	1004.01	485.254
								660	844	370.5	495.95	381.5	394.5		660	1332.69	1240.61	1185.91	1241.59	976.97	432.691
								675	848	393	513.5	395	393		675	1368.58	1272.69	1131.11	1270.66	895.819	468.577
								690	940	402	499.85	384.5	370.5		690	1476.66	1292.24	1158.77	1251.11	922.498	576.659
								705	980	378	497.9	383	393		705	1461.89	1287.69	1165.66	1248.41	881.031	561.89
								720	920	339.6	468.65	360.5	402		720	1441.48	1212.67	1232.94	1222.18	942.534	541.479
								735	980	332.4	497.9	383	338		735	1293.79	1249.35	1107.39	1243.82	943.036	393.79
								750	940	324	509.6	392	299.6		750	1438.05	1267.78	1130.58	1107.24	936.638	538.051
								765	884	333.6	426.4	328	292.4		765	1459.1	1208.98	1213.47	1127.48	950.27	559.103
								780	912	339.6	376.48	289.6	284		780	1412.58	1233.84	1241.38	1063.84	906.183	512.579
								795	840	357.6	367.12	282.4	293.6		795	1457.72	1296.07	1162.66	1163.63	968.274	557.725
								810	912	369.6	356.2	274	299.6		810	1469.13	1326.86	1144.42	1146.47	953.108	569.128
								825	904	366	368.68	283.6	317.6		825	1448.98	1249.15	1192.59	1150.18	929.924	548.978
								840	884	366	376.48	289.6	329.6		840	1413.62	1273.85	1235.28	1094.92	940.649	513.615
								855	892	373.2	399.88	307.6	326		855	1373.23	1212.24	1233.04	1130.69	1001.07	473.228
								870	900	379.2	415.48	319.6	326		870	1351.9	1195.57	1200.78	1113.14	973.906	451.902
								885	908	360	410.8	316	333.2		885	1394.31	1274.35	1199.61	1128.7	975.036	494.309
								900	860	379.2	429	330	339.2		900	1461.18	1168.97	1205.64	1169.45	1020.11	561.176
								915	860	370.8	413.4	318	320		915	1427.35	1194.42	1179.45	1125.2	1011.88	527.352
								930	888	385.2	460.2	354	339.2		930	1377.3	1255.07	1209.6	1190.27	981.395	477.302
								945	892	384	499.2	384	330.8		945	1410.6	1195.68	1304.11	1146.09	987.248	510.597
								960	888	387.6	483.6	372	345.2		960	1333.12	1189.83	1186.28	1128.87	970.473	433.125
								975	892	357.5	522.6	402	344		975	1363.54	1106.69	1161.24	1133.85	985.805	463.544
								990	892	344.3	366.6	282	347.6		990	1292.58	1173.2	1154.43	1123.71	984.113	392.584
								1005	908	363	491.4	378	317.5		1005	1241	1057.46	1234.15	1051.08	954.389	341.002
								1020	954	376.2	491.4	378	304.3		1020	1347.9	1053.61	1205.83	1149.52	910.045	447.9
								1035	1034	378.4	460.2	354	323		1035	1237.78	1134.8	1119.77	1120.35	865.985	337.777
								1050	1002	388.3	444.6	342	336.2		1050	1273.32	1180.46	1213.03	1062.33	931.648	373.316
								1065	1026	380.6	435.5	335	338.4		1065	1321.61	1224.27	1281.23	1056.61	851.541	421.611
								1080	1026	388.3	435.5	335	348.3		1080	1244.36	1275.94	1142.34	996.422	900.562	344.357
								1095	1002	371.8	455	350	340.6		1095	1381.44	1259.7	1153.24	1069.25	938.788	481.438
								1110	1018	375.1	442	340	348.3		1110	1327.41	1244.4	1147.86	1098.92	908.75	427.407
								1125	1010	378.4	448.5	345	331.8		1125	1254.03	1208.12	1182.6	1089.02	961.061	354.033
								1140	1038	382.8	468	360	335.1		1140	1334.88	1180.48	1151.32	1126.79	928.956	434.876
								1155	1038	377.3	520	400	338.4		1155	1368.06	1217.32	1166.36	1179.29	949.454	468.062
								1170	1002	389.4	442	340	342.8		1170	1280.71	1224.79	1246.87	1223.74	904.544	380.711
								1185	982	385	499.2	384	337.3		1185	1337.19	1219.72	1216.16	1130.18	904.772	437.188
								1200	1010	387.2	546	420	349.4		1200	1296.9	1209.61	1169.92	1134.02	969.849	396.905
								1215	1010	382.8	499.2	384	345		1215	1291.99	1252.45	1200.21	1174.05	901.053	391.992
								1230	1058	350	540.8	416	347.2		1230	1296.54	1263.95	1247.73	1207.2	919.723	396.54
								1245	1050	338	429	330	342.8		1245	1365.22	1229.14	1221.48	1162.74	910.56	465.219
								1260	1094	374	432.9	333	310		1260	1292.2	1243.61	1149.95	1135.93	886.443	392.2
								1275	1098	404	468	360	298		1275	1362.36	1181.55	1215.98	1112.36	885.654	462.364
								1290	1190	392	557.7	429	334		1290	1268.08	1228.76	1151.58	1147.76	916.89	368.081
								1305	1230	422	569.4	438	364		1305	1358.77	1280.91	1199.62	1160.37	885.65	458.766
								1320	1170	302	452.4	348	352		1320	1342.88	1223.56	1260.95	1100.9	918.941	442.876
								1335	1230	398	457.6	352	382		1335	1364.48	1249.08	1247.08	1106.98	860.888	464.482
								1350	1190	398	405.6	312	262		1350	1272.86	1234.07	1204.74	1105.82	948.116	372.861
								1365	1134	374	442.65	340.5	358		1365	1348.36	1265.61	1265.65	1046.05	932.392	448.361
								1380	1162	362	493.35	379.5	358		1380	1312.75	1175.75	1256.36	1074.52	936.719	412.749
								1395	1090	355	491.4	378	334		1395	1268.03	1267.3	1231.46	922.096	902.347	368.034
								1410	1162	355	510.9	393	322		1410	1342.26	1191.62	1177.07	1015.27	942.213	442.264
								1425	1154	370	487.5	375	315		1425	1403.52	1174.86	1144.36	1053.92	903.004	503.522
								1440	1134	360	487.5	375	315		1440	1446.09	1162.98	1165.72	1059.67	862.45	546.09
								1455	1142	365	487.5	375	330		1455	1398.64	1234.57	1219.78	1086.02	918.929	498.645
								1470	1150	380	536.25	412.5	320		1470	1348.35	1214.2	1245.5	1128.99	906.796	448.35
								1485	1158	420	524.55	403.5	325		1485	1350.14	1264.39	1194.24	1050.95	926.271	450.142
								1500	1110	360	508.95	391.5	340		1500	1405.64	1216.77	1145.31	1081.62	921.725	505.641
								1515	1110	404	526.5	405	390		1515	1427.74	1201.49	1219.82	1067.01	903.435	527.741
								1530	1138	440	512.85	394.5	330		1530	1317.54	1233.89	1278.38	1033.25	852.745	417.537
								1545	1142	404	510.9	393	374		1545	1346.68	1208.43	1218.86	1160.45	874.584	446.678
								1560	1138	436	481.65	370.5	410		1560	1274.09	1262.56	1230.1	1080.35	855.927	374.087
								1575	1142	350	510.9	393	374		1575	1337.49	1237.2	1207.1	1059.68	887.703	437.494
								1590	1142	353	522.6	402	406		1590	1296.41	1208.83	1258.15	1021.24	853.05	396.407
								1605	1158	380	491.4	378	320		1605	1392.88	1199.55	1207.86	972.178	922.1	492.878
								1620	1204	449	441.48	339.6	323		1620	1377.61	1262.9	1280.33	1078.06	878.511	477.608
								1635	1284	458	432.12	332.4	350		1635	1368.56	1254.45	1176.3	1099.41	915.344	468.563
								1650	1162	368	421.2	324	419		1650	1349.58	1280.05	1255.04	1061.19	881.979	449.584
								1665	1090	372	433.68	333.6	428		1665	1356.44	1297.49	1146.42	1005.18	864.738	456.438
								1680	1162	332	441.48	339.6	338		1680	1319.06	1286.5	1196.44	859.344	888.122	419.062
								1695	1154	360.5	464.88	357.6	342		1695	1286.55	1231.82	1222.41	959.899	884.91	386.546
								1710	1134	399.5	480.48	369.6	302		1710	1329.42	1258.99	1119.15	979.886	826.696	429.421
								1725	1142	398	475.8	366	330.5		1725	1298.01	1272.55	1137.28	1019.49	831.825	398.011
								1740	1150	413	475.8	366	369.5		1740	1390.5	1255.52	1123.48	978.938	885.352	490.499
								1755	1158	395	485.16	373.2	368		1755	1372.7	1263.18	1137.52	924.65	869.118	472.7
								1770	1110	395	492.96	379.2	383		1770	1304.18	1255.02	1060.94	1063.46	926.485	404.179
								1785	1110	395	468	360	365		1785	1331.05	1311.3	1095.05	983.222	914.424	431.052
								1800	1138	432.5	492.96	379.2	365		1800	1348.68	1196.49	1139.11	942.347	918.467	448.678
								1815	1142	423.5	482.04	370.8	365		1815	1366.66	1302.71	1196.27	1023.42	911.007	466.657
								1830	1138	411.5	500.76	385.2	402.5		1830	1413.47	1308.94	1174.49	937.74	879.345	513.472
								1845	1142	425	499.2	384	393.5		1845	1390.3	1254.47	1131.36	993.593	854.71	490.303
								1860	1142	414.5	503.88	387.6	381.5		1860	1360.67	1209.78	1208.29	963.561	873.179	460.67
								1875	1158	413	464.75	357.5	395		1875	1485.51	1297.35	1209.67	1028.23	912.241	585.508
								1890	1204	390.5	447.59	344.3	384.5		1890	1300.12	1255.68	1117.29	977.847	903.96	400.119
								1905	1284	413	471.9	363	383		1905	1431.75	1248.61	1123.86	1042.15	877.141	531.751
								1920	1252	422	489.06	376.2	360.5		1920	1398.1	1251.06	1193.95	972.626	866.181	498.095
								1935	1280	358	491.92	378.4	383		1935	1474.91	1149.58	1211.62	934.96	898.605	574.907
								1950	1240	319.6	504.79	388.3	392		1950	1404.12	1266.74	1187.68	919.494	901.448	504.116
								1965	1184	312.4	494.78	380.6	328		1965	1318.27	1268.39	1180.99	1045.52	927.959	418.269
								1980	1212	304	504.79	388.3	289.6		1980	1500.54	1215.19	1136.04	1008.58	914.117	600.541
								1995	1140	313.6	483.34	371.8	282.4		1995	1417.59	1319.16	1162.37	985.202	882.447	517.588
								2010	1212	319.6	487.63	375.1	274		2010	1442.7	1302.62	1196.13	1061.65	925.153	542.705
								2025	1204	337.6	491.92	378.4	283.6		2025	1360.44	1277.46	1170.51	928.741	787.591	460.437
								2040	1184	349.6	497.64	382.8	289.6		2040	1463.66	1208.73	1133.95	1035.78	755.038	563.664
								2055	1192	346	490.49	377.3	307.6		2055	1422.4	1283.13	1198.1	1019.59	740.155	522.398
								2070	1200	346	506.22	389.4	319.6		2070	1500.7	1228.62	1166.75	1009.65	715.306	600.702
								2085	1208	353.2	500.5	385	316		2085	1370.37	1237.22	1193.74	980.09	683.047	470.374
								2100	1160	359.2	503.36	387.2	330		2100	1437.85	1251.95	1209.09	1011.86	696.258	537.852
								2115	1160	340	497.64	382.8	318		2115	1321.42	1204.83	1201.72	980.972	705.6	421.416
								2130	1188	359.2	455	350	354		2130	1379.17	1230.36	1157.55	950.755	748.77	479.169
								2145	1192	350.8	439.4	338	384		2145	1417.83	1201.93	1160.93	930.042	742.803	517.825
								2160	1188	365.2	486.2	374	372		2160	1436.48	1241.9	1157.66	1029.15	774.898	536.486
								2175	1192	364	525.2	404	402		2175	1373.35	1255.75	1156.39	1031.33	742.365	473.346
								2190	1192	367.6	509.6	392	282		2190	1335.57	1215.94	1126.17	981.582	716.655	435.572
								2205	1208	337.5	548.6	422	378		2205	1412.59	1248.14	1105.85	963.058	765.743	512.595
								2220	1254	324.3	392.6	302	378		2220	1365.42	1226.96	1155.26	973.439	746.214	465.419
								2235	1334	343	517.4	398	354		2235	1389.6	1204.83	1200.57	1060.94	748.489	489.599
								2250	1212	356.2	517.4	398	342		2250	1369.09	1170.44	1138.41	1014.15	732.138	469.093
								2265	1140	358.4	486.2	374	335		2265	1375.98	1237.22	1122.38	936.792	747.708	475.98
								2280	1212	368.3	470.6	362	335		2280	1337.81	1133.02	1086.48	992.731	727.811	437.809
								2295	1204	360.6	461.5	355	350		2295	1384.31	1231.37	1167.91	957.491	714.24	484.308
								2310	1184	368.3	461.5	355	340		2310	1381.56	1230.66	1144.8	875.624	765.353	481.557
								2325	1192	351.8	481	370	345		2325	1266.41	1202.72	1100.58	991.403	658.226	366.414
								2340	1200	355.1	468	360	360		2340	1423.23	1257.84	1185.56	991.033	655.338	423.227
								2355	1208	358.4	474.5	365	400		2355	1354.18	1201.85	1201.02	969.975	634.821	354.183
								2370	1160	362.8	494	380	340		2370	1385.85	1243.53	1219.37	949.678	617.881	385.847
								2385	1160	357.3	546	420	384		2385	1423.67	1306.62	1150.71	975.149	629.45	423.668
								2400	1188	369.4	468	360	420		2400	1386.8	1218.8	1195.49	945.404	645.087	386.803
								2415	1192	365	525.2	404	384		2415	1331.13	1275.9	1187.51	922.002	669.56	331.131
								2430	1188	367.2	572	440	416		2430	1478.23	1266.84	1133.18	974.688	665.252	478.233
								2445	1192	362.8	525.2	404	330		2445	1472.63	1338.4	1143.64	1000.85	624.772	472.631
								2460	1192	330	566.8	436	333		2460	1308.13	1261.63	1229.96	953.526	613.177	308.127
								2475	1208	318	455	350	360		2475	1417.96	1334.09	1056.24	956.908	583.62	417.965
								2490	1254	354	458.9	353	429		2490	1460.4	1363.67	1168	969.201	642.618	460.398
								2505	1334	384	494	380	438		2505	1380.16	1355.63	1128.88	1078.04	667.195	380.158
								2520	1302	372	583.7	449	348		2520	1388.88	1348.13	1179.94	967.573	670.176	388.879
								2535	1330	402	595.4	458	352		2535	1380.44	1328.59	1144.92	1019.21	650.394	380.437
								2550	1290	282	478.4	368	312		2550	1362.64	1343.77	1214.33	961.94	698.549	362.639
								2565	1234	378	483.6	372	340.5		2565	1402.82	1370.75	1189.84	962.077	694.774	402.821
								2580	1262	378	431.6	332	379.5		2580	1478.99	1251.42	1140.32	1015.39	667.139	478.989
								2595	1190	354	468.65	360.5	378		2595	1476.61	1257.74	1172.39	1034.22	639.687	476.608
								2610	1262	342	519.35	399.5	393		2610	1479.49	1278.5	1170.35	1011.06	636.684	479.486
								2625	1254	335	517.4	398	375		2625	1414.01	1282.57	1161.95	1077.31	684.117	414.012
								2640	1234	335	536.9	413	375		2640	1458.56	1241.99	1166.46	977.663	656.116	458.561
								2655	1242	350	513.5	395	375		2655	1394.99	1249.52	1157.86	1034.51	615.492	394.994
								2670	1250	340	513.5	395	412.5		2670	1333.53	1258.95	1191.78	974.708	656.739	333.525
								2685	1290	345	513.5	395	403.5		2685	1459.24	1376.32	1201.41	1024.06	646.744	459.238
								2700	1234	360	562.25	432.5	391.5		2700	1360.61	1342.19	1175.6	988.254	644.8	360.61
								2715	1262	400	550.55	423.5	405		2715	1419.62	1278.14	1222.37	928.122	645.535	419.622
								2730	1190	340	534.95	411.5	394.5		2730	1466.02	1345.6	1211.8	1018.64	668.587	466.015
								2745	1262	384	552.5	425	393		2745	1503.83	1337.27	1289.13	946.015	675.096	503.826
								2760	1254	420	538.85	414.5	370.5		2760	1565.14	1296.39	1283.7	956.823	677.514	565.143
								2775	1234	384	536.9	413	393		2775	1349.48	1300.22	1257.52	1041.83	663.105	349.483
								2790	1242	416	507.65	390.5	402		2790	1481.64	1265.51	1292.67	940.615	674.196	481.645
								2805	1250	330	536.9	413	378		2805	1518.9	1285.76	1342.91	905.695	683.479	518.9
								2820	1258	333	548.6	422	339.6		2820	1452.64	1267.77	1310.33	961.721	670.583	452.645
								2835	1210	360	465.4	358	332.4		2835	1332.41	1307.46	1222.83	850.325	643.853	332.415
								2850	1210	429	415.48	319.6	324		2850	1440.67	1317.84	1182.58	894.975	671.669	440.675
								2865	1238	438	406.12	312.4	333.6		2865	1437.88	1420.49	1142.71	1010.24	655.301	437.88
								2880	1242	348	534.95	411.5	339.6		2880	1488.98	1388.08	1240.19	942.742	611.678	488.98
								2895	1238	352	552.5	425	357.6		2895	1439.79	1370.79	1242.62	952.212	612.074	439.79
								2910	1242	312	538.85	414.5	369.6		2910	1474.79	1281.81	1275.83	895.957	623.181	474.786
								2925	1242	340.5	438.88	337.6	366		2925	1490.72	1346.4	1249.36	996.4	587.962	490.716
								2940	1258	379.5	454.48	349.6	366		2940	1475.36	1359.47	1282.69	967.471	588.818	475.363
								2955	1304	378	449.8	346	373.2		2955	1403	1404.08	1345.35	919.668	580.2	402.999
								2970	1384	393	449.8	346	379.2		2970	1310.07	1317.06	1216.63	940.632	608.707	310.066
								2985	1262	375	459.16	353.2	360		2985	1491.1	1288.31	1237.57	927.653	601.248	391.104
								3000	1190	375	466.96	359.2	379.2		3000	1461.07	1266.89	1242.06	874.986	562.595	361.065
								3015	1262	375	442	340	370.8		3015	1431.76	1413.84	1193.2	906.801	608.733	331.76
								3030	1254	412.5	466.96	359.2	385.2		3030	1440.57	1315.08	1238.27	780.919	611.835	340.565
								3045	1234	403.5	456.04	350.8	384		3045	1416.67	1327.09	1206.16	849.282	625.004	316.667
								3060	1242	391.5	474.76	365.2	387.6		3060	1473.34	1294.77	1134.66	857.108	602.719	373.34
								3075	1250	405	473.2	364	357.5		3075	1483.61	1291	1189.08	944.116	566.268	383.606
								3090	1258	394.5	477.88	367.6	344.3		3090	1479.98	1338.65	1107.47	906.301	592.325	379.981
								3105	1210	393	438.75	337.5	363		3105	1462.76	1379.92	1176.68	944.809	599.594	362.762
								3120	1210	370.5	562.25	432.5	376.2		3120	1482.79	1408.37	1157.99	880.246	632.167	382.79
								3135	1238	393	550.55	423.5	378.4		3135	1473.34	1351.85	1211.63	852.26	566.551	373.338
								3150	1242	402	534.95	411.5	388.3		3150	1483.23	1413.37	1213.65	921.396	624.024	383.233
								3165	1238	338	552.5	425	380.6		3165	1425.8	1322.07	1271.55	909.967	616.458	325.797
								3180	1242	299.6	478.79	368.3	388.3		3180	1402.61	1262.94	1248.63	871.834	588.146	302.608
								3195	1242	292.4	468.78	360.6	371.8		3195	1418.79	1336.24	1235.84	931.691	594.34	318.794
								3210	1258	284	478.79	368.3	375.1		3210	1469.57	1379.33	1266.89	942.843	619.656	369.567
								3225	1304	293.6	457.34	351.8	378.4		3225	1406.71	1350.41	1267.91	956.467	623.375	306.71
								3240	1384	299.6	461.63	355.1	382.8		3240	1407.15	1400.84	1251.35	869.644	621.027	307.149
								3255	1352	317.6	465.92	358.4	377.3		3255	1364.26	1387.78	1270.69	918.335	591.479	264.257
								3270	1380	329.6	471.64	362.8	389.4		3270	1448.16	1391.69	1306.57	918.389	625.962	348.159
								3285	1340	326	464.49	357.3	385		3285	1376.86	1295.84	1318.82	929.411	625.215	276.855
								3300	1284	326	480.22	369.4	387.2		3300	1491.08	1405.07	1253.96	958.747	607.371	391.076
								3315	1312	333.2	474.5	365	382.8		3315	1494.57	1391.54	1301.94	972.792	596.822	394.574
								3330	1240	339.2	477.36	367.2	350		3330	1476.93	1323.62	1193.2	906.801	609.32	376.933
								3345	1312	320	471.64	362.8	338		3345	1419.21	1274.48	1169.03	880.919	600.474	319.213
								3360	1304	339.2	429	330	374		3360	1463.45	1318.16	1223.51	849.282	608.117	363.452
								3375	1284	330.8	413.4	318	404		3375	1345.86	1330.74	1162.41	857.108	618.293	245.855
								3390	1292	345.2	460.2	354	392		3390	1341.75	1330.22	1223.33	844.116	656.364	241.75
								3405	1300	344	499.2	384	422		3405	1479.66	1246.74	1108.14	806.301	622.017	379.661
								3420	1340	347.6	483.6	372	302		3420	1322.5	1226.07	1220.78	844.809	619.824	222.504
								3435	1284	317.5	522.6	402	398		3435	1410.61	1216.69	1168.36	880.246	561.367	310.612
								3450	1312	304.3	366.6	282	398		3450	1499.3	1269.16	1118.45	852.26	603.945	399.302
								3465	1240	323	491.4	378	374		3465	1374.27	1352.78	1202.83	821.396	633.046	274.266
								3480	1312	336.2	491.4	378	362		3480	1480.3	1270.58	1145.65	909.967	626.927	380.296
								3495	1304	338.4	460.2	354	355		3495	1440.78	1351.88	1185.46	871.834	638.662	340.779
								3510	1284	348.3	444.6	342	355		3510	1445.71	1361.57	1121.37	831.691	593.688	345.713
								3525	1292	340.6	477.1	367	370		3525	1451.42	1304.37	1117.33	882.843	467	351.425
								3540	1300	348.3	562.25	432.5	360		3540	1397.64	1349.38	1254.57	856.467	432.5	297.639
								3555	1308	331.8	550.55	423.5	365		3555	1413.69	1372.77	1159.45	869.645	423.5	313.694
								3570	1260	335.1	534.95	411.5	380		3570	1464.6	1328.08	1197.32	818.335	411.5	364.604
								3585	1260	338.4	552.5	425	420		3585	1446.55	1263.25	1119.46	818.389	425	346.554
								3600	1288	342.8	583.7	449	360		3600	1409.7	1385.19	1143.85	829.411	449	309.7

## Sheet: Figure6
Fig.6d				Fig.6h				Fig.6g
Spleen weight (mg)				Leukemia cells per leg (105)				Leukemia stem cells per leg (105)
	Saline	GDYO			Saline	GDYO			Saline	GDYO
Rep.1	282.54	65.92		Rep.1	66.78	8.295		Rep.1	0.175	0.0119
Rep.2	237.02	55.84		Rep.2	104.85	19.86		Rep.2	0.254	0.0434
Rep.3	203.42	92.56		Rep.3	73.185	5.04		Rep.3	0.179	0.0098
Rep.4	313.81	64.96		Rep.4	63.465	9.075		Rep.4	0.131	0.0158
Rep.5	253.85	100.56		Rep.5	63.72	7.89		Rep.5	0.148	0.0169
Rep.6	233.86	87.84		Rep.6	78.255	17.19		Rep.6	0.217	0.0287
Fig.6i
CD11b+ cell frequency in BM (%)				CD14+ cell frequency in BM (%)
	Saline	GDYO		Saline	GDYO
Rep.1	34.09	53.72		70.97	89.09
Rep.2	32.854	54.32		62.854	90.43
Rep.3	37.79	49.81		67.79	89.9
Rep.4	31.131	51.58		71.131	91.68
Rep.5	32.148	51.69		72.148	91.69
Rep.6	32.217	52.87		62.217	92.78

## Sheet: FigureS1-10
Fig.S1b
Normalized gene expression of GPNMB
OCI-AML2			OCI-AML3			HL-60			THP-1			Kasumi-1			Molm-13			NB-4
Rep.1	Rep.2	Rep.3	Rep.1	Rep.2	Rep.3	Rep.1	Rep.2	Rep.3	Rep.1	Rep.2	Rep.3	Rep.1	Rep.2	Rep.3	Rep.1	Rep.2	Rep.3	Rep.1	Rep.2	Rep.3
0.987	0.993	1.021	0.996	1.035	1.04198	0.034	0.0476	0.09702	0.712	0.687	0.765321	0.045	0.052	0.056714	0.031	0.027	0.026976	0.036	0.034	0.034144
Normalized gene expression of ITGB2
OCI-AML2			OCI-AML3			HL-60			THP-1			Kasumi-1			Molm-13			NB-4
Rep.1	Rep.2	Rep.3	Rep.1	Rep.2	Rep.3	Rep.1	Rep.2	Rep.3	Rep.1	Rep.2	Rep.3	Rep.1	Rep.2	Rep.3	Rep.1	Rep.2	Rep.3	Rep.1	Rep.2	Rep.3
0.921	1.037	1.042	6.932	6.571	7.01924	0.542	0.591	0.526394	0.593	0.564	0.590304	0.236	0.267	0.183414	0.269	0.248	0.247587	0.597	0.585	0.579674
Normalized gene expression of RND3
OCI-AML2			OCI-AML3			HL-60			THP-1			Kasumi-1			Molm-13			NB-4
Rep.1	Rep.2	Rep.3	Rep.1	Rep.2	Rep.3	Rep.1	Rep.2	Rep.3	Rep.1	Rep.2	Rep.3	Rep.1	Rep.2	Rep.3	Rep.1	Rep.2	Rep.3	Rep.1	Rep.2	Rep.3
0.986	1.035	0.979	2.984	2.867	2.70979	1.025	1.368	1.3994	0.521	0.468	0.444078	0.587	0.579	0.591832	0.887	0.856	0.859351	0.635	0.607	0.591073
Fig.S6
Cell viability of Kasumi-1 (%)								Cell viability of K562 (%)								Cell viability of Jurkat (%)								Cell viability of Nalm6 (%)
Concentration (μg/ml）	GO			GDYO				Concentration (μg/ml）	GO			GDYO				Concentration (μg/ml）	GO			GDYO				Concentration (μg/ml）	GO			GDYO
	Rep.1	Rep.2	Rep.3	Rep.1	Rep.2	Rep.3			Rep.1	Rep.2	Rep.3	Rep.1	Rep.2	Rep.3			Rep.1	Rep.2	Rep.3	Rep.1	Rep.2	Rep.3			Rep.1	Rep.2	Rep.3	Rep.1	Rep.2	Rep.3
10	95.3146	95.7259	92.6504	95.6128	92.3958	94.1201		10	92.2356	86.8809	86.9583	92.1755	88.4261	84.2607		10	92.1655	98.5147	96.4593	94.7368	88.4577	94.4279		10	89.3258	88.2023	94.02	92.1676	91.4328	89.7637
20	87.2262	82.4678	83.3098	83.4828	80.2839	81.4584		20	92.1954	89.1968	86.4591	88.1954	87.7702	84.9125		20	93.5487	93.8095	91.2919	92.823	92.0896	86.6169		20	87.3483	83.5955	93.4666	91.4758	88.774	85.6721
30	84.8447	81.1797	80.6559	79.5273	78.8737	78.2435		30	87.5502	91.1647	87.9516	90.6196	92.6504	80.3561		30	88.4354	92.3356	93.6842	92.7751	92.1393	91.791		30	87.8371	85.7303	86.3182	88.7087	92.9394	81.61
40	77.2596	75.7537	72.3736	74.5273	73.7785	73.8959		40	84.2035	85.3146	81.3124	91.9765	86.2008	81.2613		40	86.4513	89.0476	83.2057	89.5694	87.1144	86.4677		40	85.3933	88.764	79.3851	87.1714	85.6425	80.8715
50	71.4273	71.3774	69.3379	73.2734	69.5767	71.274		50	82.597	87.0549	81.7097	84.152	85.7259	86.041		50	83.254	89.9547	78.8995	84.3541	83.6816	90.8955		50	82.3595	87.8371	78.6933	86.6449	86.6322	84.9035
Fig.S7c
	Saline			GO			GDYO
	Rep.1	Rep.2	Rep.3	Rep.1	Rep.2	Rep.3	Rep.1	Rep.2	Rep.3
OCI-AML3	791	807	756	736	673	754	198	230	207
HL-60	331	267	354	325	331	307	358	354	256
Fig.S9a	Apoptosis (%)			Leukemic Progenitor Cells Frequency (%)				Leukemic Stem Cells Frequency (%)
	Saline	GDYO			Saline	GDYO			Saline	GDYO
Rep.1	2.78	20.89		Rep.1	0.02124	0.00677		Rep.1	0.00707	0.00033
Rep.2	3.16	22.27		Rep.2	0.0262	0.0073		Rep.2	0.00841	0.000387
Rep.3	2.49	18.86		Rep.3	0.0256	0.0087		Rep.3	0.00731	0.000495

## Sheet: FigureS11-20
	Fig.S11
	WBC (109/L)			Lymphocyte (109/L)			Monocyte (109/L)			Neutrophil (109/L)			RBC (1012/L)			Reticulocyte (109/L)			HGB (g/L)			PLT(109/L)
	Saline	GDYO		Saline	GDYO		Saline	GDYO		Saline	GDYO		Saline	GDYO		Saline	GDYO		Saline	GDYO		Saline	GDYO
Rep.1	3.054	1.794		0.993	0.907		0.387	0.234		1.598	0.632		7.654	10.96		3.37	5.01		84.56	87.32		464	809
Rep.2	3.431	2.251		1.148	1.074		0.366	0.262		1.956	0.791		7.227	10.44		3.89	5.65		91.04	92.61		569	1007
Rep.3	2.859	1.468		1.092	1.068		0.418	0.208		1.944	0.747		8.086	11.49		3.54	4.32		90.57	82.31		387	678
Rep.4	3.157	1.695		0.916	0.748		0.407	0.219		1.236	0.483		7.759	11.37		2.87	4.87		79.62	84.98		503	654
Rep.5	2.968	1.955		0.984	0.869		0.388	0.255		1.359	0.561		7.435	10.54		2.64	5.56		77.93	89.36		418	964
Rep.6	2.855	1.601		0.825	0.774		0.355	0.226		1.492	0.578		7.763	10.96		3.13	4.65		83.64	87.34		443	742
	Fig.S12b						Fig.S12c						Fig.S12d
	Leukemia cell frequency in BM (%)		Leukemia cells per leg (105)				Leukemia stem cells frequency in BM (%)		Leukemia stem cells per leg (103)				CD11b+ cell frequency in BM (%)		CD14+ cell frequency in BM (%)
	Saline	GDYO	Saline	GDYO			Saline	GDYO	Saline	GDYO			Saline	GDYO	Saline	GDYO
Rep.1	64.52	28.98	91.56	17.8189			0.6104	0.025	91.53	32.94			0.08	53.25	49.26	87.79
Rep.2	69.92	33.24	81.2362	25.5836			0.5254	0.0334	87.42	31.73			0.0854	55.3	52.854	90.16
Rep.3	58.79	23.36	73.8565	19.1761			0.6179	0.0498	80.91	26.81			0.079	41.8	47.79	89.21
Rep.4	62.31	26.05	80.5576	28.5432			0.631	0.0358	80.11	25.82			0.131	43.58	51.131	81.368
Rep.5	72.48	35.26	87.2392	31.2482			0.748	0.05569	77.83	18.91			0.148	41.69	52.148	91.69
Rep.6	52.17	41.46	77.4191	24.3113			0.5217	0.03287	72.75	17.73			0.217	52.87	62.217	82.78
	Fig.S13a				Fig.S13b						Fig.S13c						Fig.S13d
	Spleen weight (mg)				Leukemia cell frequency in BM (%)		Leukemia cells per leg (105)				Leukemia stem cells frequency in BM (%)		Leukemia stem cells per leg (103)				CD11b+ cell frequency in BM (%)		CD14+ cell frequency in BM (%)
	Saline	GDYO			Saline	GDYO	Saline	GDYO			Saline	GDYO	Saline	GDYO			Saline	GDYO	Saline	GDYO
Rep.1	414	261.04			47.09	16.48	282.54	65.92		Rep.1	0.194	0.0401	116.4	16.04		Rep.1	70.97	89.09	81.63	85.84
Rep.2	350	256.52			39.5	23.14	237	55.84		Rep.2	0.195	0.0413	107	16.52		Rep.2	62.854	90.43	72.54	84.33
Rep.3	314	185.84			38.9	13.96	203.4	92.56		Rep.3	0.289	0.0396	173.4	15.84		Rep.3	67.79	89.9	77.97	89.18
Rep.4	288	160.96			52.3	16.24	313.8	64.96		Rep.4	0.123	0.0524	73.8	20.96		Rep.4	71.131	91.68	81.31	81.58
Rep.5	286.6	138.6			42.3	25.14	253.8	100.56		Rep.5	0.131	0.0215	78.6	8.6		Rep.5	72.148	91.69	74.58	83.969
Rep.6	263.8	119.12			47.31	21.96	233.86	87.84		Rep.6	0.173	0.0478	133.8	19.12		Rep.6	62.217	92.78	76.71	81.287
Fig.S14a				Fig.S14b				Fig.S20
pH	GDYO	GO		pH	GDYO	GO		ITGB2			MRC2
2.4	0.018688	0.005993		2.6	0.007052	0.008518		AML	HSC		AML	HSC
2.6	0.020098	0.007696		2.8	0.008699	0.004213		11.6	8.29		9.74	6.04
2.8	0.020838	0.008539		3	0.013417	0.005076		11.19	7.75		9.11	5.7
3	0.024521	0.009554		3.2	0.01418	0.013203		11.14	7.07		8.94	5.75
3.2	0.027357	0.012195		3.4	0.019468	0.013406		11.13	6.83		8.8	5.64
3.4	0.029251	0.014876		3.6	0.025301	0.012264		11.09	6.74		8.23	4.79
3.6	0.034311	0.017329		3.8	0.040678	0.015856		11.04	6.25		7.94	4.58
3.8	0.042447	0.0205		4	0.033035	0.026447		11.02			7.87
4	0.045054	0.025789		4.2	0.030807	0.029925		11.01			7.84
4.2	0.049215	0.031774		4.4	0.024851	0.016746		10.78			7.82
4.4	0.050185	0.035123		4.6	0.015981	0.004006		10.76			7.77
4.6	0.053381	0.035925		4.8	0.02111	0.008533		10.66			7.75
4.8	0.057603	0.037631		5	0.012548	0.007042		10.65			7.66
5	0.060113	0.03904		5.2	0.01543	0.008276		10.65			7.61
5.2	0.063199	0.040695		5.4	0.014514	0.007167		10.64			7.61
5.4	0.066102	0.042128		5.6	0.089439	0.006476		10.62			7.61
5.6	0.08399	0.043423		5.8	0.105356	0.011305		10.6			7.55
5.8	0.105061	0.045685		6	0.0587754	0.056091		10.58			7.43
6	0.116612	0.056903		6.2	0.0260027	0.046711		10.57			7.43
6.2	0.122617	0.066245		6.4	0.0153099	0.030329		10.56			7.38
6.4	0.125237	0.076311		6.6	0.01084	0.008174		10.54			7.36
6.6	0.127405	0.077946		6.8	0.016534	0.00824		10.53			7.29
6.8	0.130712	0.079594		7	0.013546	0.009411		10.52			7.25
7	0.133421	0.081476		7.2	0.015385	0.005536		10.51			7.24
7.2	0.135898	0.082583		7.4	0.015052	0.006701		9.99			7.12
7.4	0.138908	0.083923		7.6	0.018673	0.01143		9.99			7.07
7.6	0.140643	0.086209		7.8	0.012146	0.00776		9.96			7.02
7.8	0.143072	0.087761		8	0.012293	0.006928		9.92			6.98
8	0.14553	0.089147		8.2	0.01398	0.009087		9.9			6.94
8.2	0.148326	0.090964		8.4	0.034398	0.024528		9.9			6.91
8.4	0.155206	0.09587		8.6	0.03563	0.02461		9.84			6.83
8.6	0.162332	0.100792		8.8	0.050471	0.022964		9.79			6.81
8.8	0.172426	0.105385		9	0.057311	0.030466		9.74			6.8
9	0.183888	0.111478		9.2	0.138635	0.030963		9.71			6.8
9.2	0.211615	0.11767		9.4	0.14657	0.034927		9.68			6.78
9.4	0.240929	0.124656		9.6	0.157399	0.048502		9.64			6.77
9.6	0.264983	0.134356		9.8	0.143555	0.07485		9.58			6.76
9.8	0.272238	0.149326		10	0.125628	0.088217		9.52			6.75
10	0.289199	0.17097		10.2	0.119027	0.11005		9.51			6.74
10.2	0.303552	0.19498		10.4	0.100831	0.059253		9.46			6.72
10.4	0.324165	0.213514		10.6	0.074807	0.052675		9.42			6.65
10.6	0.355645	0.239365		10.8	0.061765	0.050274		9.32			6.63
10.8	0.384356	0.25742		11	0.066909	0.049136		9.3			6.57
11	0.399737	0.267247		11.2	0.063967	0.039582		9.17			6.53
11.2	0.414531	0.275164		11.4	0.026908	0.01868		8.99			6.32
11.4	0.419912	0.2789		11.6	0.020391	0.008939		7.93			6.16
11.6	0.421991	0.280687		11.8	0.018417	0.009		7.74			6.14
11.8	0.423274	0.285467		12	0.017529	0.0083188		7.23			5.99
12	0.42878	0.291843		12.2	0.016702	0.007765		6.17			5.98
12.2	0.43452	0.297396		12.4	0.015928	0.00578
12.4	0.438506	0.301712

## Sheet: FigureS21-30
Fig.S22a		Fig.S22b		Fig.S22c			Fig.S22d			Fig.S22e		Fig.S22f				Fig.S24b					Fig.S29a		Fig.S29b			Fig.S29c
Time (ns)	RMSD	Time (ns)	RMSD	Time (ns)	LJ	Coul	Time (ns)	LJ	Coul	Time (ns)	Contacting Number	Time (ns)	Contacting Number			Cell viability (%)					Time (ns)	RMSD	Time (ns)	LJ	Coul	Time (ns)	Contacting Number
0	0.33585	0	9e-07	0	-404.402	7.21044	0	-165.349	-41.4515	0	249	0	99			Saline	GDYO	GDYOB	GDYOM		0	2.56e-05	0	-198.818	-5.72888	0	100
0.005	0.31726	0.005	0.10254	0.005	-442.137	-10.9855	0.005	-188.77	-17.9375	0.005	225	0.005	106		Rep.1	98.97	51.33	54.68	41.12		0.005	0.08143	0.005	-250.304	-3.95938	0.005	128
0.01	0.30838	0.01	0.11128	0.01	-451.101	0.78046	0.01	-180.816	-0.05716	0.01	242	0.01	97		Rep.2	99.54	54.95	55.32	40.77		0.01	0.09512	0.01	-216.008	-7.9119	0.01	117
0.015	0.29815	0.015	0.11971	0.015	-471.922	-14.325	0.015	-172.447	-17.4509	0.015	236	0.015	101		Rep.3	101.49	52.69	50.89	42.93		0.015	0.10536	0.015	-249.381	-3.27061	0.015	120
0.02	0.28976	0.02	0.12243	0.02	-459.035	-7.95845	0.02	-194.203	-18.6251	0.02	227	0.02	109								0.02	0.10565	0.02	-233.817	-5.14734	0.02	116
0.025	0.29163	0.025	0.12401	0.025	-463.989	-6.71367	0.025	-179.214	-16.3425	0.025	235	0.025	104			Fig.S24c					0.025	0.12013	0.025	-267.532	-8.11423	0.025	132
0.03	0.28734	0.03	0.13127	0.03	-436.478	-11.7944	0.03	-169.065	-15.197	0.03	220	0.03	88			Apoptosis Rate (%)					0.03	0.11547	0.03	-264.907	-4.22352	0.03	129
0.035	0.28065	0.035	0.13491	0.035	-454.981	-13.8498	0.035	-175.008	-4.44678	0.035	222	0.035	95			Saline	GDYO	GDYOB	GDYOM		0.035	0.12534	0.035	-283.086	-5.5268	0.035	141
0.04	0.27269	0.04	0.13036	0.04	-464.395	-14.3721	0.04	-186.878	-2.97278	0.04	211	0.04	103		Rep.1	10.23	30.51	32.47	41.34		0.04	0.12844	0.04	-285.566	-5.37988	0.04	141
0.045	0.28163	0.045	0.13872	0.045	-454.195	-12.1836	0.045	-188.199	-2.3361	0.045	193	0.045	104		Rep.2	9.94	32.86	31.59	42.77		0.045	0.12713	0.045	-256.815	-7.66114	0.045	140
0.05	0.27498	0.05	0.1364	0.05	-441.946	-9.68594	0.05	-186.372	-4.45151	0.05	204	0.05	101		Rep.3	9.76	35.11	30.86	43.97		0.05	0.12997	0.05	-276.581	-9.04337	0.05	141
0.055	0.26834	0.055	0.13752	0.055	-408.574	-18.3072	0.055	-164.849	-0.70283	0.055	222	0.055	89								0.055	0.13633	0.055	-270.208	-5.38968	0.055	135
0.06	0.26001	0.06	0.14132	0.06	-433.364	-17.0596	0.06	-190.808	-14.6437	0.06	235	0.06	99			Fig.S24e					0.06	0.13627	0.06	-273.593	-8.60009	0.06	145
0.065	0.25005	0.065	0.15284	0.065	-428.999	-14.3928	0.065	-185.174	-3.95342	0.065	216	0.065	100			CD14+ cell frequency (%)					0.065	0.13705	0.065	-280.925	-6.05623	0.065	139
0.07	0.25127	0.07	0.15163	0.07	-418.584	-16.1069	0.07	-189.59	2.22246	0.07	222	0.07	97			Saline	GDYO	GDYOB	GDYOM		0.07	0.14381	0.07	-266.123	-3.67455	0.07	134
0.075	0.25669	0.075	0.15366	0.075	-448.958	-14.201	0.075	-176.59	3.79008	0.075	247	0.075	98		Rep.1	4.257	42.51	46.54	57.38		0.075	0.14264	0.075	-277.298	-5.73822	0.075	138
0.08	0.25169	0.08	0.15238	0.08	-431.263	-6.3152	0.08	-174.5	1.64392	0.08	230	0.08	88		Rep.2	4.692	47.36	45.25	58.11		0.08	0.14286	0.08	-267.805	-6.58455	0.08	132
0.085	0.2538	0.085	0.15456	0.085	-435.148	-10.4538	0.085	-172.347	-0.30521	0.085	241	0.085	95		Rep.3	4.832	46.95	43.91	55.29		0.085	0.14764	0.085	-269.896	-5.69336	0.085	136
0.09	0.25255	0.09	0.1653	0.09	-442.779	-19.769	0.09	-178.154	-0.06971	0.09	244	0.09	102								0.09	0.15533	0.09	-276.495	-7.77706	0.09	145
0.095	0.2642	0.095	0.15402	0.095	-418.262	-4.84561	0.095	-170.523	-3.18893	0.095	229	0.095	106			Fig.S24g					0.095	0.16749	0.095	-267.802	-5.83541	0.095	142
0.1	0.25096	0.1	0.16164	0.1	-441.429	-6.71336	0.1	-177.712	-0.01464	0.1	225	0.1	101			CFUs per 1000 cells					0.1	0.15641	0.1	-268	-6.94127	0.1	133
0.105	0.2451	0.105	0.16369	0.105	-428.279	-5.90632	0.105	-165.997	-2.21869	0.105	245	0.105	87			Saline	GDYO	GDYOB	GDYOM		0.105	0.16429	0.105	-273.545	-9.55437	0.105	137
0.11	0.24984	0.11	0.16621	0.11	-432.551	-13.1686	0.11	-182.578	1.87589	0.11	240	0.11	98		Rep.1	667	153	182	118		0.11	0.15032	0.11	-262.732	-5.42926	0.11	139
0.115	0.24186	0.115	0.16553	0.115	-471.536	-8.63984	0.115	-175.169	-1.60528	0.115	237	0.115	96		Rep.2	634	192	173	124		0.115	0.15334	0.115	-285.881	-4.98438	0.115	144
0.12	0.24257	0.12	0.17013	0.12	-471.593	-17.2694	0.12	-183.041	-3.30503	0.12	224	0.12	99		Rep.3	586	184	164	123		0.12	0.15707	0.12	-283.164	-8.93644	0.12	144
0.125	0.23514	0.125	0.16281	0.125	-459.658	-28.3993	0.125	-187.618	-0.75286	0.125	244	0.125	99								0.125	0.15993	0.125	-267.202	-6.2869	0.125	137
0.13	0.24032	0.13	0.16174	0.13	-456.09	-25.7357	0.13	-181.665	-5.35328	0.13	234	0.13	93			Fig.S24h					0.13	0.1554	0.13	-295.616	-11.8893	0.13	147
0.135	0.23377	0.135	0.16616	0.135	-446.105	-21.1156	0.135	-171.868	0.22782	0.135	229	0.135	92			Leukemic Progenitor Cells Frequency (%)					0.135	0.15886	0.135	-278.269	-8.64756	0.135	142
0.14	0.23223	0.14	0.16946	0.14	-447.893	-24.4357	0.14	-174.326	1.6213	0.14	228	0.14	89			Saline	GDYO	GDYOB	GDYOM		0.14	0.16268	0.14	-282.258	-8.8682	0.14	148
0.145	0.23768	0.145	0.17064	0.145	-483.713	-13.6973	0.145	-170.764	-0.16647	0.145	243	0.145	87		Rep.1	0.0166	0.0056	0.0047	0.0039		0.145	0.16119	0.145	-284.72	-4.16943	0.145	141
0.15	0.23914	0.15	0.16727	0.15	-446.246	-21.7558	0.15	-189	0.65021	0.15	249	0.15	99		Rep.2	0.0146	0.0049	0.005	0.0044		0.15	0.15923	0.15	-260.434	-2.16873	0.15	140
0.155	0.23057	0.155	0.16674	0.155	-458.386	-18.724	0.155	-199.234	1.03801	0.155	237	0.155	108		Rep.3	0.0141	0.0047	0.0058	0.0042		0.155	0.15158	0.155	-275.423	-11.7725	0.155	139
0.16	0.22795	0.16	0.17146	0.16	-446.686	-20.1281	0.16	-173.064	1.60457	0.16	243	0.16	92								0.16	0.15151	0.16	-289.957	-7.9611	0.16	147
0.165	0.21884	0.165	0.17674	0.165	-444.008	-27.5324	0.165	-177.517	3.38736	0.165	265	0.165	96			Leukemic Stem Cells Frequency (%)					0.165	0.15688	0.165	-287.039	-9.30492	0.165	140
0.17	0.2253	0.17	0.17658	0.17	-438.138	-28.2633	0.17	-181.135	2.38293	0.17	252	0.17	98			Saline	GDYO	GDYOB	GDYOM		0.17	0.15703	0.17	-269.036	-9.80818	0.17	141
0.175	0.22762	0.175	0.18671	0.175	-441.767	-30.2906	0.175	-171.619	-0.75548	0.175	255	0.175	93		Rep.1	0.0095	0.000341	0.000345	0.000288		0.175	0.15425	0.175	-257.756	-10.7935	0.175	133
0.18	0.22404	0.18	0.19211	0.18	-425.917	-18.5571	0.18	-183.137	0.25017	0.18	253	0.18	95		Rep.2	0.0086	0.000362	0.000351	0.000271		0.18	0.16034	0.18	-267.933	-9.65034	0.18	139
0.185	0.23086	0.185	0.20437	0.185	-439.204	-27.0284	0.185	-171.727	2.13928	0.185	261	0.185	91		Rep.3	0.0085	0.000325	0.000331	0.000278		0.185	0.15599	0.185	-281.475	-11.1006	0.185	147
0.19	0.22692	0.19	0.20271	0.19	-406.498	-22.0662	0.19	-179.438	3.06877	0.19	259	0.19	94								0.19	0.15706	0.19	-257.623	-12.3193	0.19	128
0.195	0.2275	0.195	0.19809	0.195	-392.641	-19.9744	0.195	-201.952	0.85485	0.195	244	0.195	101								0.195	0.17091	0.195	-257.531	-7.88072	0.195	142
0.2	0.21708	0.2	0.20303	0.2	-419.705	-26.1926	0.2	-197.278	1.37452	0.2	238	0.2	105								0.2	0.16513	0.2	-276.786	-8.87428	0.2	140
0.205	0.22036	0.205	0.18872	0.205	-412.931	-20.724	0.205	-201.791	-2.90587	0.205	233	0.205	102								0.205	0.177	0.205	-281.514	-9.91866	0.205	143
0.21	0.21614	0.21	0.20123	0.21	-421.321	-27.0838	0.21	-176.13	0.29708	0.21	239	0.21	97								0.21	0.17169	0.21	-262.138	-12.7094	0.21	144
0.215	0.21436	0.215	0.20237	0.215	-433.553	-22.3114	0.215	-208.703	0.62258	0.215	224	0.215	104								0.215	0.17403	0.215	-277.051	-12.3197	0.215	150
0.22	0.21581	0.22	0.20023	0.22	-433.875	-20.786	0.22	-195.226	0.29633	0.22	221	0.22	106								0.22	0.17628	0.22	-266.538	-10.0678	0.22	131
0.225	0.21297	0.225	0.19872	0.225	-431.006	-24.1018	0.225	-195.356	1.15505	0.225	241	0.225	103								0.225	0.17355	0.225	-273.715	-9.19356	0.225	142
0.23	0.21414	0.23	0.20391	0.23	-416.878	-18.301	0.23	-186.054	4.01111	0.23	236	0.23	97								0.23	0.16861	0.23	-295.332	-11.4322	0.23	149
0.235	0.21579	0.235	0.20394	0.235	-413.613	-23.7973	0.235	-216.249	4.98156	0.235	241	0.235	115								0.235	0.16684	0.235	-292.378	-12.5613	0.235	156
0.24	0.20689	0.24	0.19863	0.24	-419.613	-38.1526	0.24	-212.513	7.58664	0.24	238	0.24	108								0.24	0.16265	0.24	-288.296	-9.58011	0.24	152
0.245	0.21249	0.245	0.20514	0.245	-448.875	-38.4772	0.245	-206.334	7.36771	0.245	229	0.245	112								0.245	0.17652	0.245	-258.758	-6.91924	0.245	134
0.25	0.20168	0.25	0.21863	0.25	-440.651	-20.6856	0.25	-197.887	0.20605	0.25	240	0.25	114								0.25	0.1749	0.25	-287.61	-6.24699	0.25	145
0.255	0.2038	0.255	0.2174	0.255	-402.552	-23.155	0.255	-211.848	1.07606	0.255	235	0.255	119								0.255	0.17174	0.255	-291.821	-7.5091	0.255	150
0.26	0.20894	0.26	0.2252	0.26	-446.86	-25.8372	0.26	-207.203	4.67193	0.26	225	0.26	107								0.26	0.16653	0.26	-282.516	-9.57065	0.26	159
0.265	0.20379	0.265	0.21527	0.265	-438.924	-27.1238	0.265	-211.663	3.93135	0.265	228	0.265	118								0.265	0.17018	0.265	-291.545	-8.66829	0.265	151
0.27	0.20643	0.27	0.21245	0.27	-435.437	-23.2872	0.27	-217.08	4.13786	0.27	229	0.27	124								0.27	0.17697	0.27	-293.826	-9.67494	0.27	160
0.275	0.20112	0.275	0.21786	0.275	-411.373	-19.8021	0.275	-223.6	5.11508	0.275	243	0.275	119								0.275	0.16965	0.275	-289.796	-13.7819	0.275	153
0.28	0.20316	0.28	0.21596	0.28	-445.049	-17.5867	0.28	-208.535	-0.46922	0.28	235	0.28	106								0.28	0.169	0.28	-282.723	-10.4158	0.28	149
0.285	0.1946	0.285	0.21536	0.285	-444.246	-22.459	0.285	-201.45	3.5329	0.285	236	0.285	113								0.285	0.16314	0.285	-274.646	-11.455	0.285	146
0.29	0.19898	0.29	0.2146	0.29	-427.653	-20.0828	0.29	-228.885	1.29874	0.29	246	0.29	124								0.29	0.16332	0.29	-270.38	-5.11976	0.29	144
0.295	0.2043	0.295	0.21929	0.295	-434.082	-14.6234	0.295	-229.146	1.56986	0.295	231	0.295	120								0.295	0.15858	0.295	-278.862	-10.6965	0.295	141
0.3	0.1988	0.3	0.20718	0.3	-446.011	-13.8696	0.3	-221.138	1.06112	0.3	223	0.3	122								0.3	0.1659	0.3	-292.235	-12.0224	0.3	144
0.305	0.20152	0.305	0.21022	0.305	-428.926	-18.9634	0.305	-252.238	-0.46155	0.305	219	0.305	128								0.305	0.16866	0.305	-285.47	-8.46335	0.305	146
0.31	0.20776	0.31	0.21813	0.31	-438.024	-25.4325	0.31	-250.645	3.05074	0.31	227	0.31	132								0.31	0.1684	0.31	-275.46	-11.039	0.31	138
0.315	0.20873	0.315	0.21653	0.315	-446.151	-19.2897	0.315	-246.193	1.94205	0.315	232	0.315	130								0.315	0.17767	0.315	-282.119	-8.49967	0.315	149
0.32	0.2142	0.32	0.21919	0.32	-407.148	-32.1452	0.32	-230.207	2.11403	0.32	235	0.32	122								0.32	0.17755	0.32	-266.625	-9.638	0.32	140
0.325	0.20965	0.325	0.21862	0.325	-434.337	-31.3824	0.325	-227.73	-2.89472	0.325	237	0.325	120								0.325	0.17447	0.325	-272.709	-9.3419	0.325	140
0.33	0.20796	0.33	0.23524	0.33	-424.379	-26.4235	0.33	-224.854	-2.38278	0.33	255	0.33	129								0.33	0.17253	0.33	-258.517	-5.73899	0.33	132
0.335	0.20786	0.335	0.23001	0.335	-418.932	-28.9715	0.335	-248.914	-0.57549	0.335	236	0.335	126								0.335	0.16225	0.335	-248.2	0.46819	0.335	132
0.34	0.20432	0.34	0.22941	0.34	-425.11	-31.4162	0.34	-257.987	-2.45233	0.34	235	0.34	138								0.34	0.16194	0.34	-269.58	-2.71592	0.34	141
0.345	0.2015	0.345	0.23335	0.345	-434.644	-24.295	0.345	-236.396	3.3182	0.345	250	0.345	122								0.345	0.16458	0.345	-247.555	-0.82696	0.345	134
0.35	0.19322	0.35	0.2277	0.35	-419.593	-36.1762	0.35	-246.797	-1.32132	0.35	255	0.35	130								0.35	0.16764	0.35	-254.663	-3.73043	0.35	134
0.355	0.19683	0.355	0.24502	0.355	-445.568	-24.0605	0.355	-244.823	1.44529	0.355	252	0.355	128								0.355	0.15695	0.355	-264.322	-2.10028	0.355	135
0.36	0.18843	0.36	0.23475	0.36	-445.339	-36.0997	0.36	-231.393	-2.1375	0.36	255	0.36	119								0.36	0.15597	0.36	-248.871	-15.2885	0.36	134
0.365	0.19265	0.365	0.23562	0.365	-420.404	-21.9658	0.365	-255.463	-0.37678	0.365	242	0.365	133								0.365	0.17111	0.365	-276.288	-21.5389	0.365	136
0.37	0.19586	0.37	0.24838	0.37	-441.894	-24.8029	0.37	-252.966	-1.92401	0.37	239	0.37	127								0.37	0.17024	0.37	-265.481	-19.8165	0.37	133
0.375	0.19949	0.375	0.2265	0.375	-445.344	-20.9536	0.375	-258.414	1.10267	0.375	248	0.375	130								0.375	0.16524	0.375	-250.807	-36.0857	0.375	133
0.38	0.21422	0.38	0.23554	0.38	-448.509	-24.5663	0.38	-250.434	0.05292	0.38	251	0.38	130								0.38	0.1627	0.38	-266.975	-19.1819	0.38	131
0.385	0.2054	0.385	0.22718	0.385	-458.535	-32.1784	0.385	-257.661	2.42839	0.385	238	0.385	134								0.385	0.16036	0.385	-273.612	-15.2777	0.385	138
0.39	0.20682	0.39	0.23871	0.39	-444.615	-26.9654	0.39	-241.102	3.93713	0.39	233	0.39	120								0.39	0.16367	0.39	-256.142	-19.981	0.39	138
0.395	0.2094	0.395	0.24124	0.395	-415.093	-28.1273	0.395	-243.714	3.32494	0.395	229	0.395	127								0.395	0.16313	0.395	-267.438	-14.5087	0.395	146
0.4	0.2091	0.4	0.2331	0.4	-446.274	-23.0426	0.4	-242.156	-1.64275	0.4	237	0.4	122								0.4	0.16025	0.4	-259.381	-19.9499	0.4	130
0.405	0.20739	0.405	0.24175	0.405	-444.328	-24.6695	0.405	-208.578	-0.52802	0.405	228	0.405	114								0.405	0.1594	0.405	-258.398	-20.3468	0.405	134
0.41	0.20413	0.41	0.25594	0.41	-474.033	-35.9446	0.41	-243.218	-1.71652	0.41	239	0.41	123								0.41	0.1673	0.41	-259.308	-8.81032	0.41	141
0.415	0.20684	0.415	0.25954	0.415	-480.283	-36.9615	0.415	-239.289	-0.00424	0.415	231	0.415	126								0.415	0.16473	0.415	-273.044	-22.5658	0.415	137
0.42	0.19317	0.42	0.2532	0.42	-498.153	-42.9481	0.42	-221.329	-1.31003	0.42	236	0.42	123								0.42	0.16874	0.42	-258.44	-38.9252	0.42	130
0.425	0.18709	0.425	0.24952	0.425	-499.579	-36.8767	0.425	-240.651	2.78929	0.425	236	0.425	126								0.425	0.17593	0.425	-272.473	-33.5037	0.425	140
0.43	0.19519	0.43	0.24733	0.43	-466.483	-37.6384	0.43	-241.259	-0.18401	0.43	263	0.43	126								0.43	0.16743	0.43	-253.616	-37.0921	0.43	133
0.435	0.19608	0.435	0.26051	0.435	-470.655	-30.2968	0.435	-240.587	-3.71646	0.435	249	0.435	129								0.435	0.16879	0.435	-271.753	-31.9424	0.435	136
0.44	0.19535	0.44	0.27825	0.44	-473.148	-27.0656	0.44	-237.014	-1.4337	0.44	247	0.44	123								0.44	0.17449	0.44	-268.575	-34.7401	0.44	137
0.445	0.19828	0.445	0.27418	0.445	-495.036	-24.0267	0.445	-224.49	-1.1601	0.445	242	0.445	120								0.445	0.18179	0.445	-272.896	-37.0282	0.445	147
0.45	0.19255	0.45	0.26855	0.45	-491.644	-33.3431	0.45	-222.714	-5.38324	0.45	242	0.45	114								0.45	0.1798	0.45	-254.572	-62.1058	0.45	143
0.455	0.18694	0.455	0.24837	0.455	-488.516	-26.9268	0.455	-238.992	-8.45673	0.455	263	0.455	128								0.455	0.18332	0.455	-269.672	-62.7018	0.455	144
0.46	0.19473	0.46	0.2508	0.46	-486.746	-31.0752	0.46	-199.96	-1.7398	0.46	262	0.46	108								0.46	0.17797	0.46	-262.55	-56.2459	0.46	131
0.465	0.20541	0.465	0.25197	0.465	-473.597	-17.8317	0.465	-238.606	-5.13067	0.465	260	0.465	129								0.465	0.17601	0.465	-253.607	-28.8213	0.465	131
0.47	0.19195	0.47	0.24967	0.47	-479.195	-36.0328	0.47	-241.528	-7.49207	0.47	247	0.47	131								0.47	0.18257	0.47	-268.453	-21.379	0.47	147
0.475	0.19167	0.475	0.25945	0.475	-472.117	-38.9584	0.475	-242.788	-4.08038	0.475	265	0.475	130								0.475	0.18123	0.475	-280.704	-28.4608	0.475	149
0.48	0.18919	0.48	0.27524	0.48	-490.9	-30.2983	0.48	-221.522	-1.39947	0.48	265	0.48	117								0.48	0.18918	0.48	-289.218	-16.2962	0.48	141
0.485	0.19484	0.485	0.2614	0.485	-476.809	-35.2957	0.485	-237.966	-7.65192	0.485	243	0.485	132								0.485	0.18983	0.485	-279.729	-25.5935	0.485	140
0.49	0.20295	0.49	0.25759	0.49	-487.335	-33.1556	0.49	-208.773	-4.45903	0.49	251	0.49	116								0.49	0.19168	0.49	-269.67	-17.2777	0.49	136
0.495	0.20062	0.495	0.26245	0.495	-463.648	-33.9327	0.495	-205.403	-3.76173	0.495	247	0.495	115								0.495	0.19928	0.495	-270.029	-13.9608	0.495	137
0.5	0.20117	0.5	0.26654	0.5	-461.732	-31.0615	0.5	-219.875	-8.84107	0.5	246	0.5	124								0.5	0.20769	0.5	-281.128	-21.165	0.5	146
0.505	0.20411	0.505	0.26771	0.505	-469.634	-27.6401	0.505	-227.144	-15.0189	0.505	250	0.505	121								0.505	0.20948	0.505	-285.548	-19.4932	0.505	149
0.51	0.20257	0.51	0.25527	0.51	-482.438	-49.457	0.51	-230.617	-24.0007	0.51	258	0.51	127								0.51	0.20435	0.51	-263.507	-44.367	0.51	142
0.515	0.1997	0.515	0.25414	0.515	-479.241	-42.0401	0.515	-219.354	-13.5094	0.515	243	0.515	117								0.515	0.21721	0.515	-269.336	-24.3113	0.515	145
0.52	0.19726	0.52	0.24872	0.52	-475.073	-34.3882	0.52	-208.41	-11.4827	0.52	251	0.52	118								0.52	0.21683	0.52	-254.817	-32.8451	0.52	143
0.525	0.19316	0.525	0.24949	0.525	-480.848	-38.3735	0.525	-236.517	-14.9275	0.525	245	0.525	125								0.525	0.20298	0.525	-267.499	-29.0807	0.525	141
0.53	0.1878	0.53	0.23303	0.53	-460.835	-32.0867	0.53	-244.771	-18.3557	0.53	252	0.53	131								0.53	0.2008	0.53	-259.281	-32.7766	0.53	137
0.535	0.19093	0.535	0.25106	0.535	-467.443	-35.3456	0.535	-233.266	-15.7173	0.535	263	0.535	123								0.535	0.19897	0.535	-278.576	-25.1091	0.535	139
0.54	0.18999	0.54	0.25186	0.54	-456.715	-33.7641	0.54	-227.527	-15.1486	0.54	246	0.54	125								0.54	0.2079	0.54	-275.522	-37.2463	0.54	141
0.545	0.18338	0.545	0.24473	0.545	-456.055	-27.1658	0.545	-235.097	-10.7902	0.545	248	0.545	131								0.545	0.2135	0.545	-273.713	-29.8825	0.545	142
0.55	0.17502	0.55	0.24595	0.55	-428.409	-23.9924	0.55	-239.287	-9.04823	0.55	274	0.55	126								0.55	0.20262	0.55	-269.917	-27.9353	0.55	144
0.555	0.17589	0.555	0.24505	0.555	-433.534	-33.9129	0.555	-225.937	-6.85592	0.555	262	0.555	123								0.555	0.20411	0.555	-271.288	-30.705	0.555	145
0.56	0.17894	0.56	0.23454	0.56	-474.242	-31.9136	0.56	-210.384	-4.67911	0.56	270	0.56	116								0.56	0.21027	0.56	-263.812	-19.5035	0.56	133
0.565	0.17297	0.565	0.23729	0.565	-463.892	-28.4604	0.565	-215.609	-3.33963	0.565	284	0.565	118								0.565	0.2066	0.565	-257.309	-19.9644	0.565	135
0.57	0.17476	0.57	0.24158	0.57	-450.312	-19.0745	0.57	-247.321	-8.08506	0.57	275	0.57	132								0.57	0.20188	0.57	-265.884	-20.2898	0.57	137
0.575	0.18119	0.575	0.2408	0.575	-473.169	-19.2446	0.575	-238.166	-11.2252	0.575	280	0.575	139								0.575	0.21228	0.575	-259.602	-18.4961	0.575	135
0.58	0.18068	0.58	0.23249	0.58	-482.003	-17.9924	0.58	-235.096	-10.7079	0.58	278	0.58	128								0.58	0.22448	0.58	-278.1	-20.3096	0.58	140
0.585	0.18151	0.585	0.22971	0.585	-477.248	-28.6189	0.585	-241.953	-9.01485	0.585	284	0.585	126								0.585	0.21817	0.585	-274.54	-28.2727	0.585	147
0.59	0.17685	0.59	0.22447	0.59	-482.619	-30.7284	0.59	-244.375	-9.37842	0.59	267	0.59	138								0.59	0.22567	0.59	-260.836	-26.2258	0.59	139
0.595	0.18814	0.595	0.22991	0.595	-490.289	-18.8774	0.595	-237.357	-6.32723	0.595	266	0.595	131								0.595	0.22766	0.595	-266.21	-25.6007	0.595	134
0.6	0.18389	0.6	0.2309	0.6	-483.894	-26.8115	0.6	-247.246	-6.75596	0.6	272	0.6	137								0.6	0.21752	0.6	-269.736	-30.2217	0.6	143
0.605	0.17661	0.605	0.23202	0.605	-457.94	-24.1491	0.605	-238.89	-3.9134	0.605	274	0.605	132								0.605	0.22117	0.605	-273.331	-47.4324	0.605	141
0.61	0.17218	0.61	0.23893	0.61	-474.58	-23.9377	0.61	-254.931	-8.35533	0.61	282	0.61	140								0.61	0.23388	0.61	-282.694	-34.6083	0.61	143
0.615	0.16769	0.615	0.24262	0.615	-475.679	-22.4031	0.615	-245.59	-1.67249	0.615	281	0.615	134								0.615	0.23211	0.615	-278.061	-57.6814	0.615	146
0.62	0.16201	0.62	0.23276	0.62	-455.726	-20.5711	0.62	-236.894	0.23626	0.62	282	0.62	126								0.62	0.23317	0.62	-272.134	-49.5313	0.62	139
0.625	0.16563	0.625	0.23457	0.625	-461.28	-25.3521	0.625	-260.393	-1.47304	0.625	270	0.625	132								0.625	0.23586	0.625	-297.101	-32.1002	0.625	144
0.63	0.1642	0.63	0.23825	0.63	-488.117	-26.6874	0.63	-242.896	-4.81968	0.63	279	0.63	130								0.63	0.2383	0.63	-260.024	-16.459	0.63	133
0.635	0.16493	0.635	0.23821	0.635	-470.272	-18.8751	0.635	-267.009	-1.52195	0.635	275	0.635	139								0.635	0.2429	0.635	-286.35	-23.5003	0.635	143
0.64	0.16338	0.64	0.24355	0.64	-495.946	-26.874	0.64	-253.838	1.1658	0.64	270	0.64	138								0.64	0.22794	0.64	-279.619	-47.3234	0.64	144
0.645	0.16229	0.645	0.24159	0.645	-469.027	-20.5778	0.645	-254.118	0.12392	0.645	275	0.645	142								0.645	0.22664	0.645	-294.981	-33.2615	0.645	144
0.65	0.16057	0.65	0.23611	0.65	-485.89	-24.5133	0.65	-235.569	-3.54706	0.65	269	0.65	132								0.65	0.22241	0.65	-280.823	-15.9496	0.65	143
0.655	0.15719	0.655	0.23709	0.655	-489.845	-19.8834	0.655	-260.03	0.94266	0.655	266	0.655	141								0.655	0.22577	0.655	-263.654	-14.4292	0.655	135
0.66	0.15655	0.66	0.24551	0.66	-451.07	-26.3482	0.66	-236.067	-4.38551	0.66	267	0.66	129								0.66	0.22865	0.66	-300.108	-20.4795	0.66	151
0.665	0.15339	0.665	0.24766	0.665	-464.875	-18.3497	0.665	-238.719	-1.60469	0.665	278	0.665	131								0.665	0.23122	0.665	-283.518	-15.9057	0.665	150
0.67	0.15674	0.67	0.24562	0.67	-443.939	-22.4329	0.67	-242.747	-4.18311	0.67	258	0.67	140								0.67	0.2266	0.67	-288.541	-10.6186	0.67	145
0.675	0.14749	0.675	0.25367	0.675	-467.817	-21.3086	0.675	-254.585	-3.28081	0.675	276	0.675	139								0.675	0.2206	0.675	-272.087	-16.2751	0.675	138
0.68	0.14974	0.68	0.24934	0.68	-448.894	-21.1711	0.68	-247.818	-7.72313	0.68	264	0.68	137								0.68	0.22581	0.68	-292.733	-24.4023	0.68	150
0.685	0.15135	0.685	0.24796	0.685	-470.565	-19.5518	0.685	-273.158	-9.11098	0.685	274	0.685	143								0.685	0.22341	0.685	-284.48	-13.6821	0.685	150
0.69	0.15436	0.69	0.24123	0.69	-447.273	-32.257	0.69	-257.648	-7.26403	0.69	278	0.69	132								0.69	0.22743	0.69	-300.14	-10.9666	0.69	156
0.695	0.14712	0.695	0.25015	0.695	-443.585	-24.058	0.695	-244.173	-4.38576	0.695	272	0.695	131								0.695	0.2378	0.695	-274.075	-13.1519	0.695	144
0.7	0.15282	0.7	0.24464	0.7	-457.915	-25.3029	0.7	-247.385	-3.86144	0.7	264	0.7	130								0.7	0.23196	0.7	-287.57	-8.48456	0.7	148
0.705	0.15286	0.705	0.2452	0.705	-460.574	-23.5544	0.705	-249.887	-4.80791	0.705	272	0.705	134								0.705	0.24094	0.705	-264.283	-13.3643	0.705	142
0.71	0.14625	0.71	0.26077	0.71	-472.69	-26.7839	0.71	-246.067	-6.56417	0.71	254	0.71	132								0.71	0.2202	0.71	-275.834	-17.1849	0.71	146
0.715	0.15077	0.715	0.25729	0.715	-455.451	-33.3683	0.715	-253.375	-3.16513	0.715	278	0.715	140								0.715	0.21563	0.715	-283.565	-15.0636	0.715	141
0.72	0.15385	0.72	0.26284	0.72	-478.753	-25.6619	0.72	-262.843	-7.19243	0.72	276	0.72	137								0.72	0.22282	0.72	-287.297	-12.8237	0.72	146
0.725	0.15339	0.725	0.27087	0.725	-458.115	-24.9578	0.725	-258.404	-6.10977	0.725	268	0.725	142								0.725	0.21716	0.725	-274.669	-7.83616	0.725	139
0.73	0.14872	0.73	0.26877	0.73	-441.393	-29.227	0.73	-238.11	-7.9169	0.73	260	0.73	133								0.73	0.21185	0.73	-267.114	-11.8914	0.73	142
0.735	0.15323	0.735	0.27415	0.735	-472.477	-24.1068	0.735	-246.996	-6.04476	0.735	243	0.735	137								0.735	0.2265	0.735	-282.519	-18.2652	0.735	150
0.74	0.14836	0.74	0.28086	0.74	-488.678	-32.6835	0.74	-246.25	-5.01643	0.74	262	0.74	139								0.74	0.22153	0.74	-273.084	-15.1955	0.74	143
0.745	0.14894	0.745	0.2885	0.745	-477.406	-35.0607	0.745	-240.589	-7.51784	0.745	249	0.745	131								0.745	0.21616	0.745	-277.92	-14.8504	0.745	144
0.75	0.16018	0.75	0.28066	0.75	-462.704	-32.162	0.75	-245.896	-7.51731	0.75	251	0.75	132								0.75	0.22044	0.75	-273.819	-17.9242	0.75	139
0.755	0.15343	0.755	0.29286	0.755	-445.15	-27.3026	0.755	-251.459	-3.52304	0.755	245	0.755	141								0.755	0.232	0.755	-275.196	-15.5586	0.755	138
0.76	0.16394	0.76	0.29777	0.76	-480.18	-28.7519	0.76	-255.195	0.67846	0.76	255	0.76	136								0.76	0.22151	0.76	-267.562	-18.9811	0.76	135
0.765	0.16709	0.765	0.28917	0.765	-480.881	-36.5709	0.765	-253.39	-15.8465	0.765	248	0.765	131								0.765	0.2297	0.765	-276.862	-12.5555	0.765	145
0.77	0.17072	0.77	0.29239	0.77	-472.376	-32.656	0.77	-261.203	-6.92364	0.77	254	0.77	141								0.77	0.22446	0.77	-276.311	-16.6686	0.77	142
0.775	0.17511	0.775	0.30258	0.775	-487.944	-25.6417	0.775	-259.626	-17.3952	0.775	258	0.775	135								0.775	0.21536	0.775	-253.283	-6.92155	0.775	130
0.78	0.16689	0.78	0.32215	0.78	-506.092	-30.975	0.78	-251.565	-7.85353	0.78	245	0.78	138								0.78	0.22504	0.78	-284.645	-9.26961	0.78	145
0.785	0.16261	0.785	0.3078	0.785	-481.774	-23.0906	0.785	-243.305	-10.4994	0.785	245	0.785	128								0.785	0.22243	0.785	-270.837	-14.7807	0.785	139
0.79	0.1586	0.79	0.30057	0.79	-485.002	-27.8827	0.79	-256.065	-9.33285	0.79	243	0.79	134								0.79	0.22264	0.79	-277.169	-12.7276	0.79	144
0.795	0.1585	0.795	0.29691	0.795	-452.512	-27.3676	0.795	-247.471	-5.98234	0.795	248	0.795	133								0.795	0.21319	0.795	-284.734	-16.2879	0.795	150
0.8	0.15429	0.8	0.29902	0.8	-467.059	-21.6301	0.8	-268.731	-14.3103	0.8	244	0.8	146								0.8	0.22022	0.8	-277.361	-13.3652	0.8	140
0.805	0.16015	0.805	0.30161	0.805	-444.27	-17.4259	0.805	-246.13	-23.1823	0.805	243	0.805	142								0.805	0.21691	0.805	-266.226	-17.0472	0.805	137
0.81	0.15234	0.81	0.29209	0.81	-492.279	-35.3883	0.81	-262.288	-21.4915	0.81	256	0.81	141								0.81	0.22057	0.81	-295.647	-16.5974	0.81	149
0.815	0.15403	0.815	0.292	0.815	-465.218	-29.8619	0.815	-247.432	-14.2587	0.815	251	0.815	139								0.815	0.21821	0.815	-294.526	-10.1582	0.815	147
0.82	0.15581	0.82	0.30576	0.82	-466.208	-20.4098	0.82	-256.574	-18.3817	0.82	257	0.82	134								0.82	0.22345	0.82	-261.625	-15.2586	0.82	143
0.825	0.15097	0.825	0.32381	0.825	-447.2	-22.0967	0.825	-259.33	-10.4549	0.825	262	0.825	133								0.825	0.22434	0.825	-283.593	-17.6128	0.825	147
0.83	0.14501	0.83	0.3123	0.83	-458.558	-17.844	0.83	-244.811	-9.17187	0.83	255	0.83	134								0.83	0.22204	0.83	-292.08	-14.1609	0.83	143
0.835	0.14116	0.835	0.30843	0.835	-459.823	-20.7771	0.835	-253.184	-10.0916	0.835	260	0.835	129								0.835	0.22664	0.835	-276.032	-55.6824	0.835	141
0.84	0.14074	0.84	0.31244	0.84	-461.59	-13.2482	0.84	-246.932	-12.1795	0.84	270	0.84	130								0.84	0.23402	0.84	-277.776	-37.955	0.84	142
0.845	0.14703	0.845	0.31168	0.845	-436.519	-14.6571	0.845	-254.008	-11.8374	0.845	263	0.845	134								0.845	0.22396	0.845	-276.087	-41.5054	0.845	145
0.85	0.14638	0.85	0.31604	0.85	-491.247	-17.8859	0.85	-264.436	-17.491	0.85	270	0.85	132								0.85	0.23296	0.85	-272.528	-59.6461	0.85	151
0.855	0.14147	0.855	0.32256	0.855	-485.573	-20.1401	0.855	-256.304	-20.5061	0.855	262	0.855	134								0.855	0.24668	0.855	-280.564	-42.7102	0.855	147
0.86	0.13187	0.86	0.31582	0.86	-460.808	-15.5853	0.86	-261.594	-7.35385	0.86	254	0.86	136								0.86	0.23267	0.86	-295.798	-45.6853	0.86	158
0.865	0.12652	0.865	0.3206	0.865	-457.751	-11.404	0.865	-250.902	-14.6188	0.865	264	0.865	137								0.865	0.23254	0.865	-295.322	-13.4064	0.865	151
0.87	0.13037	0.87	0.31136	0.87	-479.281	-11.4018	0.87	-257.168	-16.8273	0.87	263	0.87	132								0.87	0.23087	0.87	-295.897	-18.0925	0.87	151
0.875	0.12882	0.875	0.31278	0.875	-466.412	-24.5582	0.875	-262.875	-19.6303	0.875	256	0.875	135								0.875	0.23404	0.875	-282.802	-58.7922	0.875	150
0.88	0.13201	0.88	0.3206	0.88	-486.825	-19.3982	0.88	-254.341	-12.216	0.88	263	0.88	134								0.88	0.23716	0.88	-291.712	-20.7665	0.88	150
0.885	0.12294	0.885	0.31419	0.885	-473.356	-27.792	0.885	-262.296	-9.88579	0.885	259	0.885	132								0.885	0.23116	0.885	-278.999	-28.0036	0.885	146
0.89	0.13364	0.89	0.31883	0.89	-474.769	-20.8898	0.89	-253.428	-18.0309	0.89	277	0.89	139								0.89	0.23111	0.89	-266.705	-50.136	0.89	153
0.895	0.13376	0.895	0.32649	0.895	-481.549	-24.39	0.895	-249.958	-8.82958	0.895	275	0.895	140								0.895	0.23547	0.895	-291.848	-29.4723	0.895	147
0.9	0.13015	0.9	0.32704	0.9	-492.631	-21.1942	0.9	-248.362	-14.3773	0.9	268	0.9	135								0.9	0.23391	0.9	-272.122	-48.2467	0.9	143
0.905	0.12716	0.905	0.32005	0.905	-484.135	-16.8694	0.905	-240.707	-32.9023	0.905	262	0.905	139								0.905	0.23317	0.905	-283.924	-33.0227	0.905	151
0.91	0.13165	0.91	0.30452	0.91	-488.495	-17.4791	0.91	-272.561	-7.08652	0.91	263	0.91	141								0.91	0.22826	0.91	-293.203	-38.5013	0.91	155
0.915	0.13193	0.915	0.30261	0.915	-497.75	-26.5048	0.915	-239.224	0.68509	0.915	273	0.915	129								0.915	0.23648	0.915	-300.765	-61.7143	0.915	156
0.92	0.12952	0.92	0.30737	0.92	-492.599	-15.5041	0.92	-238.48	-1.44691	0.92	254	0.92	127								0.92	0.22694	0.92	-313.029	-37.9708	0.92	158
0.925	0.12494	0.925	0.31123	0.925	-479.47	-24.7055	0.925	-277	-1.18924	0.925	260	0.925	142								0.925	0.22009	0.925	-269.897	-45.1607	0.925	148
0.93	0.11926	0.93	0.32173	0.93	-498.796	-25.1809	0.93	-251.029	1.69477	0.93	258	0.93	131								0.93	0.22292	0.93	-296.329	-40.027	0.93	153
0.935	0.11941	0.935	0.31773	0.935	-487.83	-23.6966	0.935	-247.341	2.1368	0.935	252	0.935	130								0.935	0.22711	0.935	-303.78	-47.3749	0.935	158
0.94	0.11459	0.94	0.32035	0.94	-495.943	-21.151	0.94	-248.612	-0.20727	0.94	272	0.94	131								0.94	0.22436	0.94	-290.529	-56.8266	0.94	159
0.945	0.10982	0.945	0.31712	0.945	-510.13	-24.4111	0.945	-234.587	2.05977	0.945	266	0.945	130								0.945	0.21965	0.945	-306.483	-39.1344	0.945	156
0.95	0.10942	0.95	0.32606	0.95	-521.386	-25.6125	0.95	-224.346	3.55955	0.95	258	0.95	114								0.95	0.21147	0.95	-308.135	-21.3161	0.95	156
0.955	0.11074	0.955	0.31199	0.955	-514.58	-30.7635	0.955	-248.038	5.31204	0.955	266	0.955	123								0.955	0.20388	0.955	-307.576	-29.7144	0.955	153
0.96	0.10037	0.96	0.3116	0.96	-530.773	-36.8687	0.96	-256.125	3.43021	0.96	266	0.96	133								0.96	0.20363	0.96	-297.796	-40.7504	0.96	160
0.965	0.10006	0.965	0.30943	0.965	-514.893	-40.5873	0.965	-245.55	0.3258	0.965	270	0.965	134								0.965	0.21754	0.965	-307.958	-36.624	0.965	155
0.97	0.10324	0.97	0.32174	0.97	-511.708	-27.7998	0.97	-238.457	0.36943	0.97	270	0.97	123								0.97	0.20436	0.97	-294.957	-54.8974	0.97	158
0.975	0.10037	0.975	0.32013	0.975	-485.971	-27.758	0.975	-239.438	2.28178	0.975	272	0.975	129								0.975	0.2165	0.975	-298.143	-55.8558	0.975	162
0.98	0.09211	0.98	0.32146	0.98	-515.803	-33.6587	0.98	-246.311	1.66392	0.98	271	0.98	130								0.98	0.21251	0.98	-295.073	-53.4225	0.98	150
0.985	0.09058	0.985	0.32446	0.985	-489.389	-16.5111	0.985	-240.046	3.21008	0.985	269	0.985	128								0.985	0.21669	0.985	-320.6	-46.5116	0.985	160
0.99	0.08454	0.99	0.33759	0.99	-504.383	-26.0805	0.99	-248.15	-0.0834	0.99	271	0.99	136								0.99	0.21275	0.99	-302.013	-58.4732	0.99	161
0.995	0.07331	0.995	0.33896	0.995	-533.369	-25.8453	0.995	-255.946	-1.37987	0.995	270	0.995	131								0.995	0.22017	0.995	-298.221	-23.9883	0.995	157
1	9e-07	1	0.34752	1	-534.993	-36.3095	1	-246.572	1.5198	1	276	1	131								1	0.22596	1	-292.213	-31.7899	1	159
1.005	0.07642	1.005	0.32935	1.005	-502.065	-28.8581	1.005	-243.38	-0.57864	1.005	279	1.005	131								1.005	0.22022	1.005	-286.352	-33.9135	1.005	156
1.01	0.0904	1.01	0.3377	1.01	-514.128	-37.488	1.01	-220.444	0.65271	1.01	271	1.01	116								1.01	0.21905	1.01	-308.113	-18.009	1.01	157
1.015	0.0996	1.015	0.32314	1.015	-507.521	-29.9369	1.015	-237.227	-0.07761	1.015	262	1.015	124								1.015	0.23327	1.015	-303.333	-27.4073	1.015	160
1.02	0.10588	1.02	0.30744	1.02	-509.941	-27.9903	1.02	-232.969	0.87244	1.02	267	1.02	118								1.02	0.22802	1.02	-294.668	-31.3723	1.02	159
1.025	0.11287	1.025	0.29861	1.025	-488.591	-32.2056	1.025	-232.694	3.01778	1.025	275	1.025	118								1.025	0.22314	1.025	-316.721	-29.487	1.025	167
1.03	0.11971	1.03	0.2973	1.03	-493.973	-25.2419	1.03	-248.21	-0.48859	1.03	274	1.03	125								1.03	0.22069	1.03	-295.996	-33.9447	1.03	156
1.035	0.12931	1.035	0.3078	1.035	-459.765	-22.7174	1.035	-249.846	-5.1357	1.035	255	1.035	128								1.035	0.21648	1.035	-292.552	-59.8847	1.035	160
1.04	0.12728	1.04	0.31768	1.04	-503.563	-19.2737	1.04	-239.712	-4.72803	1.04	268	1.04	127								1.04	0.21641	1.04	-296.558	-58.7589	1.04	162
1.045	0.12167	1.045	0.31658	1.045	-506.758	-18.4261	1.045	-246.808	0.77188	1.045	251	1.045	139								1.045	0.21595	1.045	-294.668	-44.9605	1.045	163
1.05	0.13075	1.05	0.32494	1.05	-506.483	-16.0127	1.05	-233.878	-1.66221	1.05	256	1.05	127								1.05	0.21003	1.05	-296.647	-54.134	1.05	154
1.055	0.13271	1.055	0.33229	1.055	-517.505	-18.2681	1.055	-238.066	1.26031	1.055	249	1.055	127								1.055	0.22404	1.055	-285.159	-64.6667	1.055	155
1.06	0.12545	1.06	0.33492	1.06	-518.738	-17.8282	1.06	-237.623	-0.69572	1.06	262	1.06	124								1.06	0.21352	1.06	-300.522	-45.7363	1.06	158
1.065	0.12772	1.065	0.32627	1.065	-496.448	-18.7198	1.065	-223.676	-3.73115	1.065	263	1.065	117								1.065	0.21445	1.065	-283.759	-70.3446	1.065	154
1.07	0.11915	1.07	0.32499	1.07	-509.547	-12.1646	1.07	-249.79	-0.85174	1.07	274	1.07	128								1.07	0.20708	1.07	-293.913	-59.3438	1.07	155
1.075	0.13251	1.075	0.32684	1.075	-494.884	-18.5804	1.075	-243.438	-3.34338	1.075	264	1.075	126								1.075	0.20827	1.075	-281.342	-57.4219	1.075	144
1.08	0.12974	1.08	0.32855	1.08	-492.56	-20.1879	1.08	-249.834	-4.95159	1.08	259	1.08	127								1.08	0.212	1.08	-281.43	-23.4609	1.08	152
1.085	0.13106	1.085	0.3377	1.085	-497.806	-15.293	1.085	-237.528	0.36972	1.085	268	1.085	126								1.085	0.2052	1.085	-272.851	-38.9562	1.085	142
1.09	0.13265	1.09	0.35343	1.09	-512.197	-11.743	1.09	-224.428	-2.9159	1.09	269	1.09	118								1.09	0.21131	1.09	-289.632	-35.4248	1.09	150
1.095	0.13937	1.095	0.35264	1.095	-494.281	-13.4502	1.095	-223.047	-5.15156	1.095	275	1.095	114								1.095	0.222	1.095	-275.371	-45.7211	1.095	149
1.1	0.14674	1.1	0.34638	1.1	-500.345	-9.63355	1.1	-217.039	-3.49566	1.1	253	1.1	109								1.1	0.2164	1.1	-298.215	-33.1483	1.1	162
1.105	0.13691	1.105	0.35047	1.105	-505.116	-17.3215	1.105	-235.322	-3.02132	1.105	263	1.105	127								1.105	0.21384	1.105	-298.915	-45.8173	1.105	162
1.11	0.13641	1.11	0.37472	1.11	-526.24	-14.8944	1.11	-227.391	-1.21249	1.11	261	1.11	118								1.11	0.22409	1.11	-295.387	-52.6826	1.11	160
1.115	0.13598	1.115	0.38297	1.115	-499.211	-14.195	1.115	-224.376	-2.25145	1.115	256	1.115	118								1.115	0.22794	1.115	-303.843	-43.6534	1.115	156
1.12	0.13665	1.12	0.36974	1.12	-493.827	-12.9432	1.12	-248.138	-5.98507	1.12	262	1.12	132								1.12	0.22687	1.12	-292.69	-34.6772	1.12	154
1.125	0.1423	1.125	0.38294	1.125	-519.435	-9.99428	1.125	-246.749	0.32809	1.125	269	1.125	126								1.125	0.21738	1.125	-309.171	-53.4294	1.125	163
1.13	0.14832	1.13	0.39148	1.13	-513.531	-12.7886	1.13	-233.162	1.89598	1.13	266	1.13	126								1.13	0.22428	1.13	-308.35	-39.4806	1.13	165
1.135	0.14985	1.135	0.3956	1.135	-506.982	-22.1454	1.135	-241.655	-4.20019	1.135	255	1.135	125								1.135	0.21923	1.135	-295.932	-37.1265	1.135	162
1.14	0.14229	1.14	0.38927	1.14	-490.46	-8.88835	1.14	-251.014	-7.45518	1.14	268	1.14	130								1.14	0.21977	1.14	-304.501	-49.7302	1.14	165
1.145	0.14923	1.145	0.38109	1.145	-494.061	-14.6232	1.145	-236.356	-5.74032	1.145	264	1.145	132								1.145	0.22006	1.145	-302.122	-41.6652	1.145	164
1.15	0.14134	1.15	0.37337	1.15	-473.345	-14.0751	1.15	-247.807	-10.1593	1.15	262	1.15	131								1.15	0.22486	1.15	-299.86	-41.0055	1.15	159
1.155	0.15003	1.155	0.37288	1.155	-477.223	-20.0492	1.155	-236.772	-12.0401	1.155	270	1.155	126								1.155	0.21891	1.155	-314.853	-59.386	1.155	166
1.16	0.14663	1.16	0.34919	1.16	-461.634	-21.0977	1.16	-224.32	-4.83816	1.16	273	1.16	116								1.16	0.21721	1.16	-296.059	-55.1894	1.16	162
1.165	0.15723	1.165	0.35445	1.165	-503.989	-21.6398	1.165	-244.039	-6.0961	1.165	255	1.165	127								1.165	0.22418	1.165	-288.156	-57.7298	1.165	160
1.17	0.16032	1.17	0.34664	1.17	-488.749	-18.0913	1.17	-230.058	-8.00604	1.17	258	1.17	126								1.17	0.22605	1.17	-309.143	-53.6713	1.17	166
1.175	0.15056	1.175	0.35954	1.175	-501.231	-23.8364	1.175	-232.251	-7.33289	1.175	267	1.175	118								1.175	0.23436	1.175	-290.285	-41.7446	1.175	156
1.18	0.15297	1.18	0.36571	1.18	-492.651	-19.3377	1.18	-253.759	-4.95393	1.18	273	1.18	135								1.18	0.22926	1.18	-279.528	-63.2081	1.18	161
1.185	0.16103	1.185	0.37296	1.185	-508.985	-15.7562	1.185	-244.115	-3.88267	1.185	268	1.185	125								1.185	0.2327	1.185	-282.739	-39.9393	1.185	160
1.19	0.15645	1.19	0.3623	1.19	-495.653	-15.6542	1.19	-236.521	-0.97706	1.19	269	1.19	123								1.19	0.22292	1.19	-292.921	-24.0511	1.19	160
1.195	0.1443	1.195	0.37462	1.195	-522.27	-15.2775	1.195	-245.519	-5.83231	1.195	267	1.195	131								1.195	0.22923	1.195	-289.311	-51.0295	1.195	165
1.2	0.14528	1.2	0.3576	1.2	-508.053	-23.9926	1.2	-234.752	-5.2836	1.2	262	1.2	127								1.2	0.23191	1.2	-301.94	-42.5311	1.2	160
1.205	0.15188	1.205	0.35359	1.205	-480.359	-20.9692	1.205	-231.352	-1.11691	1.205	268	1.205	125								1.205	0.22892	1.205	-299.291	-27.2494	1.205	160
1.21	0.14945	1.21	0.37118	1.21	-514.97	-18.1175	1.21	-248.625	1.55412	1.21	248	1.21	131								1.21	0.23386	1.21	-302.503	-50.5142	1.21	164
1.215	0.14974	1.215	0.37286	1.215	-504.649	-17.028	1.215	-234.686	-4.78689	1.215	259	1.215	127								1.215	0.2335	1.215	-295.191	-47.789	1.215	160
1.22	0.14908	1.22	0.37612	1.22	-505.472	-20.695	1.22	-219.615	-4.46389	1.22	256	1.22	126								1.22	0.22387	1.22	-299.466	-31.3055	1.22	159
1.225	0.14573	1.225	0.37703	1.225	-509.923	-19.9839	1.225	-231.136	-1.63387	1.225	266	1.225	130								1.225	0.22459	1.225	-287.364	-48.3143	1.225	161
1.23	0.14584	1.23	0.36261	1.23	-507.992	-23.3177	1.23	-246.339	-7.55278	1.23	271	1.23	132								1.23	0.22437	1.23	-289.238	-28.023	1.23	161
1.235	0.15222	1.235	0.36522	1.235	-481.425	-25.1421	1.235	-244.18	-8.03734	1.235	282	1.235	129								1.235	0.22682	1.235	-303.082	-22.3375	1.235	159
1.24	0.1502	1.24	0.35415	1.24	-500.713	-15.8412	1.24	-258.766	-7.00147	1.24	257	1.24	135								1.24	0.21247	1.24	-283.517	-33.4559	1.24	158
1.245	0.16039	1.245	0.36073	1.245	-489.392	-21.2823	1.245	-248.292	-8.37835	1.245	252	1.245	125								1.245	0.22123	1.245	-274.105	-31.2129	1.245	159
1.25	0.16627	1.25	0.35719	1.25	-500.333	-19.6369	1.25	-259.524	-7.40473	1.25	265	1.25	138								1.25	0.21781	1.25	-293.685	-40.4583	1.25	157
1.255	0.16616	1.255	0.34672	1.255	-489.829	-22.8753	1.255	-255.818	-2.47403	1.255	269	1.255	134								1.255	0.22292	1.255	-299.622	-37.2449	1.255	156
1.26	0.1721	1.26	0.32132	1.26	-505.414	-29.606	1.26	-262.922	-2.1704	1.26	253	1.26	134								1.26	0.21015	1.26	-272.555	-52.7335	1.26	145
1.265	0.16729	1.265	0.32548	1.265	-485.403	-19.2964	1.265	-233.337	-1.58824	1.265	250	1.265	125								1.265	0.21029	1.265	-301.938	-33.0194	1.265	160
1.27	0.16807	1.27	0.32005	1.27	-517.46	-15.1312	1.27	-249.303	-5.20813	1.27	264	1.27	132								1.27	0.20546	1.27	-278.568	-59.2038	1.27	159
1.275	0.16753	1.275	0.32136	1.275	-497.892	-9.87221	1.275	-261.189	-1.96437	1.275	247	1.275	142								1.275	0.20627	1.275	-284.376	-39.6195	1.275	156
1.28	0.17298	1.28	0.32717	1.28	-509.552	-22.2208	1.28	-253.627	-5.36184	1.28	244	1.28	133								1.28	0.2115	1.28	-292.759	-63.1096	1.28	163
1.285	0.16993	1.285	0.3215	1.285	-523.543	-14.5198	1.285	-278.521	-4.16534	1.285	260	1.285	157								1.285	0.2199	1.285	-311.197	-34.3575	1.285	161
1.29	0.17939	1.29	0.32511	1.29	-509.939	-25.6558	1.29	-273.826	-5.58505	1.29	268	1.29	153								1.29	0.22885	1.29	-280.487	-40.61	1.29	151
1.295	0.17889	1.295	0.314	1.295	-498.884	-21.3457	1.295	-285.943	-6.73547	1.295	253	1.295	146								1.295	0.21977	1.295	-283.302	-42.2547	1.295	153
1.3	0.1792	1.3	0.32812	1.3	-497.486	-16.2697	1.3	-283.256	-8.2948	1.3	272	1.3	156								1.3	0.21377	1.3	-281.157	-62.5904	1.3	152
1.305	0.17759	1.305	0.33048	1.305	-523.719	-12.861	1.305	-301.814	-7.0492	1.305	278	1.305	159								1.305	0.21848	1.305	-281.073	-22.9504	1.305	146
1.31	0.1837	1.31	0.32114	1.31	-496.016	-15.5966	1.31	-293.923	-7.45766	1.31	279	1.31	150								1.31	0.22121	1.31	-277.83	-30.6352	1.31	146
1.315	0.1907	1.315	0.31616	1.315	-497.787	-18.192	1.315	-304.133	-5.46021	1.315	281	1.315	155								1.315	0.22975	1.315	-261.559	-17.157	1.315	145
1.32	0.19706	1.32	0.31555	1.32	-509.724	-7.3902	1.32	-295.938	-8.09393	1.32	283	1.32	154								1.32	0.22419	1.32	-281.719	-16.1596	1.32	155
1.325	0.19371	1.325	0.30888	1.325	-484.932	-10.7098	1.325	-294.898	-8.41786	1.325	269	1.325	150								1.325	0.22774	1.325	-275.047	-40.6981	1.325	154
1.33	0.19129	1.33	0.31437	1.33	-467.609	-15.1651	1.33	-271.04	-5.27584	1.33	271	1.33	143								1.33	0.23189	1.33	-278.363	-35.4362	1.33	146
1.335	0.1888	1.335	0.30647	1.335	-489.808	-18.418	1.335	-291.681	-5.26541	1.335	267	1.335	148								1.335	0.22376	1.335	-278.14	-24.2233	1.335	146
1.34	0.19824	1.34	0.30824	1.34	-478.648	-13.9871	1.34	-280.746	-3.9399	1.34	272	1.34	145								1.34	0.21327	1.34	-272.875	-15.7621	1.34	149
1.345	0.19468	1.345	0.29685	1.345	-489.357	-12.4573	1.345	-281.65	-7.74535	1.345	262	1.345	146								1.345	0.21183	1.345	-293.966	-22.5231	1.345	151
1.35	0.20508	1.35	0.30177	1.35	-500.166	-8.57271	1.35	-298.122	-6.38005	1.35	281	1.35	152								1.35	0.21913	1.35	-283.931	-18.9851	1.35	159
1.355	0.19582	1.355	0.30372	1.355	-487.331	-14.3976	1.355	-283.883	-7.27242	1.355	276	1.355	142								1.355	0.21281	1.355	-283.912	-23.5954	1.355	154
1.36	0.19788	1.36	0.29559	1.36	-497.948	-11.3753	1.36	-290.657	-4.14271	1.36	266	1.36	152								1.36	0.21903	1.36	-263.624	-21.0311	1.36	148
1.365	0.20384	1.365	0.29259	1.365	-485.148	-9.88084	1.365	-289.515	-4.65696	1.365	264	1.365	143								1.365	0.21804	1.365	-278.713	-20.4744	1.365	150
1.37	0.20784	1.37	0.3017	1.37	-478.487	-10.7508	1.37	-288.114	-1.94526	1.37	256	1.37	158								1.37	0.22579	1.37	-269.824	-54.3685	1.37	151
1.375	0.20581	1.375	0.29671	1.375	-454.682	-25.0534	1.375	-302.391	-4.66973	1.375	274	1.375	157								1.375	0.22577	1.375	-285.617	-66.1453	1.375	150
1.38	0.19781	1.38	0.29985	1.38	-466.757	-31.069	1.38	-279.436	-6.82263	1.38	262	1.38	142								1.38	0.22332	1.38	-284.27	-55.0647	1.38	151
1.385	0.19922	1.385	0.29657	1.385	-475.975	-16.9468	1.385	-280.961	-7.70756	1.385	268	1.385	151								1.385	0.21747	1.385	-288.665	-47.3278	1.385	159
1.39	0.21239	1.39	0.30053	1.39	-469.322	-29.691	1.39	-276.737	-5.83158	1.39	273	1.39	146								1.39	0.21624	1.39	-274.34	-57.5691	1.39	153
1.395	0.21275	1.395	0.29147	1.395	-470.306	-29.2306	1.395	-243.445	-3.86792	1.395	273	1.395	125								1.395	0.20466	1.395	-304.541	-35.0672	1.395	160
1.4	0.20816	1.4	0.29497	1.4	-470.171	-20.982	1.4	-258.049	-6.37344	1.4	274	1.4	146								1.4	0.20963	1.4	-296.957	-56.9769	1.4	154
1.405	0.20993	1.405	0.30176	1.405	-468.476	-25.7667	1.405	-258.912	-3.14316	1.405	270	1.405	139								1.405	0.20385	1.405	-273.583	-40.3148	1.405	142
1.41	0.20743	1.41	0.30911	1.41	-486.167	-21.4182	1.41	-263.683	-2.34002	1.41	260	1.41	135								1.41	0.21524	1.41	-296.678	-47.3023	1.41	153
1.415	0.20985	1.415	0.30446	1.415	-506.986	-26.2665	1.415	-262.733	-4.01806	1.415	264	1.415	140								1.415	0.21396	1.415	-259.945	-56.9078	1.415	143
1.42	0.21831	1.42	0.29977	1.42	-485.04	-24.5262	1.42	-261.794	-4.45226	1.42	257	1.42	138								1.42	0.21219	1.42	-287.849	-46.3593	1.42	147
1.425	0.21268	1.425	0.29754	1.425	-502.979	-27.2756	1.425	-274.593	-2.56538	1.425	270	1.425	136								1.425	0.20876	1.425	-298.299	-37.7695	1.425	159
1.43	0.21288	1.43	0.30309	1.43	-500.401	-19.3016	1.43	-259.277	-0.08673	1.43	265	1.43	135								1.43	0.20015	1.43	-287.596	-19.2729	1.43	152
1.435	0.19738	1.435	0.30711	1.435	-501.28	-28.5621	1.435	-255.537	-4.01606	1.435	260	1.435	142								1.435	0.20392	1.435	-291.837	-30.3908	1.435	151
1.44	0.20251	1.44	0.30807	1.44	-479.502	-22.7151	1.44	-267.964	1.12769	1.44	255	1.44	140								1.44	0.21048	1.44	-273.972	-53.8267	1.44	152
1.445	0.19984	1.445	0.30251	1.445	-499.554	-20.3328	1.445	-261.241	-2.98891	1.445	261	1.445	147								1.445	0.2008	1.445	-267.823	-16.7981	1.445	137
1.45	0.20147	1.45	0.31186	1.45	-469.591	-20.3046	1.45	-270.319	-2.00177	1.45	245	1.45	145								1.45	0.20428	1.45	-270.913	-14.4792	1.45	148
1.455	0.19835	1.455	0.31105	1.455	-484.28	-20.5805	1.455	-279.763	-0.35233	1.455	249	1.455	144								1.455	0.20447	1.455	-265.606	-14.9401	1.455	140
1.46	0.19953	1.46	0.30554	1.46	-495.963	-20.4529	1.46	-240.34	-1.25662	1.46	264	1.46	125								1.46	0.20068	1.46	-270.856	-12.0296	1.46	144
1.465	0.19645	1.465	0.29663	1.465	-491.127	-21.3147	1.465	-253.922	1.37853	1.465	269	1.465	130								1.465	0.1937	1.465	-281.525	-11.0103	1.465	146
1.47	0.18752	1.47	0.2993	1.47	-497.626	-20.4734	1.47	-257.501	1.27542	1.47	256	1.47	135								1.47	0.19139	1.47	-279.867	-15.0043	1.47	143
1.475	0.18494	1.475	0.28894	1.475	-463.386	-16.6286	1.475	-262.252	1.38983	1.475	248	1.475	139								1.475	0.19192	1.475	-275.248	-13.49	1.475	136
1.48	0.18438	1.48	0.28534	1.48	-478.457	-23.8954	1.48	-270.623	0.53766	1.48	258	1.48	135								1.48	0.19478	1.48	-274.254	-12.3807	1.48	144
1.485	0.17967	1.485	0.27471	1.485	-495.257	-34.4281	1.485	-264.921	6.45228	1.485	263	1.485	137								1.485	0.19105	1.485	-275.691	-9.703	1.485	140
1.49	0.17914	1.49	0.26622	1.49	-476.926	-31.1619	1.49	-280.088	1.51413	1.49	256	1.49	141								1.49	0.19801	1.49	-282.819	-16.6718	1.49	150
1.495	0.18309	1.495	0.27021	1.495	-491.478	-25.3745	1.495	-293.917	2.55836	1.495	254	1.495	154								1.495	0.20957	1.495	-287.165	-13.747	1.495	150
1.5	0.17881	1.5	0.27871	1.5	-515.194	-25.4954	1.5	-298.439	2.41165	1.5	269	1.5	152								1.5	0.20444	1.5	-286.154	-7.47131	1.5	139
1.505	0.18635	1.505	0.28211	1.505	-510.973	-25.53	1.505	-294.815	-3.33985	1.505	254	1.505	147								1.505	0.20516	1.505	-269.482	-12.1533	1.505	140
1.51	0.19117	1.51	0.27757	1.51	-494.622	-21.4249	1.51	-284.084	2.28598	1.51	247	1.51	148								1.51	0.20579	1.51	-277.633	-14.3447	1.51	153
1.515	0.1918	1.515	0.2762	1.515	-504.695	-23.4987	1.515	-279.377	5.22167	1.515	253	1.515	146								1.515	0.1933	1.515	-281.728	-10.8924	1.515	139
1.52	0.2047	1.52	0.2841	1.52	-505.245	-20.7779	1.52	-271.047	2.89415	1.52	273	1.52	141								1.52	0.20004	1.52	-268.663	-17.0946	1.52	138
1.525	0.20241	1.525	0.28003	1.525	-482.93	-16.8681	1.525	-271.298	2.80944	1.525	250	1.525	141								1.525	0.19083	1.525	-274.187	-6.45616	1.525	146
1.53	0.20625	1.53	0.27134	1.53	-469.327	-16.1995	1.53	-278.091	0.85438	1.53	255	1.53	148								1.53	0.19584	1.53	-288.015	-10.1483	1.53	155
1.535	0.19558	1.535	0.27731	1.535	-504.383	-20.9562	1.535	-283.012	4.68383	1.535	263	1.535	149								1.535	0.18804	1.535	-294.858	-6.75002	1.535	145
1.54	0.19094	1.54	0.27436	1.54	-474.449	-25.6556	1.54	-278.069	-2.49519	1.54	279	1.54	142								1.54	0.18662	1.54	-277.589	-5.65103	1.54	139
1.545	0.1916	1.545	0.26983	1.545	-513.353	-23.5601	1.545	-284.47	0.84103	1.545	278	1.545	139								1.545	0.1859	1.545	-283.077	-10.2398	1.545	145
1.55	0.20173	1.55	0.2667	1.55	-500.186	-15.712	1.55	-282.097	1.30176	1.55	269	1.55	148								1.55	0.17889	1.55	-269.386	-7.50694	1.55	136
1.555	0.19311	1.555	0.26907	1.555	-496.768	-24.544	1.555	-296.821	1.16924	1.555	272	1.555	156								1.555	0.18038	1.555	-265.682	-7.23389	1.555	134
1.56	0.20361	1.56	0.28003	1.56	-476.36	-23.0481	1.56	-293.864	0.28029	1.56	259	1.56	150								1.56	0.19215	1.56	-283.188	-5.08279	1.56	147
1.565	0.20284	1.565	0.28527	1.565	-486.844	-24.3719	1.565	-265.416	-2.45263	1.565	270	1.565	149								1.565	0.18212	1.565	-259.771	-13.429	1.565	135
1.57	0.20503	1.57	0.27604	1.57	-477.297	-16.254	1.57	-272.316	0.46487	1.57	262	1.57	146								1.57	0.18711	1.57	-265.427	-7.96222	1.57	141
1.575	0.20204	1.575	0.27727	1.575	-500.245	-22.2451	1.575	-282.057	-3.54426	1.575	254	1.575	148								1.575	0.18261	1.575	-278.904	-14.4547	1.575	144
1.58	0.20783	1.58	0.27776	1.58	-470.196	-12.6862	1.58	-266.426	0.61559	1.58	263	1.58	146								1.58	0.17771	1.58	-265.707	-12.7499	1.58	135
1.585	0.19501	1.585	0.27236	1.585	-480.104	-15.9643	1.585	-267.357	-1.32997	1.585	256	1.585	143								1.585	0.17978	1.585	-264.406	-16.1841	1.585	132
1.59	0.1921	1.59	0.26965	1.59	-465.405	-21.0659	1.59	-265.931	-1.3258	1.59	263	1.59	145								1.59	0.18526	1.59	-245.932	-9.04908	1.59	135
1.595	0.19692	1.595	0.26468	1.595	-464.585	-20.0716	1.595	-281.468	0.91776	1.595	248	1.595	142								1.595	0.18236	1.595	-260.711	-57.7532	1.595	137
1.6	0.19495	1.6	0.2556	1.6	-466.349	-14.9263	1.6	-305.311	1.37868	1.6	272	1.6	161								1.6	0.17374	1.6	-234.992	-59.5064	1.6	128
1.605	0.18525	1.605	0.25889	1.605	-473.423	-17.651	1.605	-292.648	0.61133	1.605	254	1.605	144								1.605	0.18034	1.605	-234.135	-46.8817	1.605	133
1.61	0.18786	1.61	0.25237	1.61	-490.106	-17.1959	1.61	-281.708	-1.4585	1.61	260	1.61	155								1.61	0.17666	1.61	-252.178	-39.9212	1.61	127
1.615	0.18953	1.615	0.2535	1.615	-494.3	-10.5675	1.615	-258.815	-0.61269	1.615	265	1.615	148								1.615	0.17141	1.615	-262.324	-41.6226	1.615	136
1.62	0.19703	1.62	0.25829	1.62	-478.109	-19.0644	1.62	-286.871	-1.10178	1.62	268	1.62	156								1.62	0.18045	1.62	-272.061	-39.372	1.62	140
1.625	0.19219	1.625	0.26025	1.625	-496.214	-9.88612	1.625	-286.75	4.48213	1.625	262	1.625	152								1.625	0.1802	1.625	-283.543	-30.1059	1.625	139
1.63	0.1883	1.63	0.25664	1.63	-488.331	-17.5168	1.63	-277.114	0.50817	1.63	257	1.63	147								1.63	0.17885	1.63	-279.933	-59.0707	1.63	142
1.635	0.18694	1.635	0.25773	1.635	-478.242	-12.4502	1.635	-289.764	-2.84652	1.635	270	1.635	163								1.635	0.17421	1.635	-276.533	-36.1692	1.635	143
1.64	0.19287	1.64	0.25503	1.64	-494.912	-14.2872	1.64	-288.703	-4.01707	1.64	264	1.64	150								1.64	0.16985	1.64	-268.472	-48.4315	1.64	137
1.645	0.1917	1.645	0.26192	1.645	-500.79	-5.28918	1.645	-274.923	-3.19895	1.645	261	1.645	143								1.645	0.16576	1.645	-262.33	-55.5233	1.645	135
1.65	0.19495	1.65	0.25616	1.65	-494.588	-15.9399	1.65	-299.561	-5.51966	1.65	255	1.65	162								1.65	0.16934	1.65	-270.514	-63.9642	1.65	135
1.655	0.19286	1.655	0.2663	1.655	-509.575	-13.2388	1.655	-297.943	-8.91863	1.655	261	1.655	155								1.655	0.17831	1.655	-272.176	-45.0376	1.655	138
1.66	0.19731	1.66	0.25563	1.66	-536.485	-8.93302	1.66	-286.992	-4.51738	1.66	252	1.66	160								1.66	0.18258	1.66	-271.048	-45.541	1.66	138
1.665	0.20277	1.665	0.25822	1.665	-495.246	-8.23185	1.665	-290.143	-3.60609	1.665	254	1.665	155								1.665	0.17547	1.665	-268.803	-56.6102	1.665	135
1.67	0.20678	1.67	0.25428	1.67	-523.291	-12.2227	1.67	-307.743	-3.65564	1.67	253	1.67	161								1.67	0.17711	1.67	-278.323	-54.5366	1.67	144
1.675	0.20229	1.675	0.25362	1.675	-526.6	-15.1025	1.675	-285.15	-7.38605	1.675	265	1.675	150								1.675	0.16864	1.675	-280.877	-38.8099	1.675	139
1.68	0.19898	1.68	0.25552	1.68	-527.585	-12.1402	1.68	-278.451	-5.33767	1.68	255	1.68	144								1.68	0.18139	1.68	-273.142	-34.0447	1.68	137
1.685	0.19489	1.685	0.25677	1.685	-522.985	-12.8061	1.685	-300.98	-6.40171	1.685	261	1.685	158								1.685	0.18082	1.685	-276.357	-21.2199	1.685	138
1.69	0.19816	1.69	0.2638	1.69	-524.936	-16.8089	1.69	-287.088	-8.47606	1.69	262	1.69	154								1.69	0.18705	1.69	-262.567	-15.9821	1.69	137
1.695	0.18912	1.695	0.26954	1.695	-524.775	-26.588	1.695	-335.929	-2.46773	1.695	256	1.695	169								1.695	0.18168	1.695	-273.057	-13.9675	1.695	143
1.7	0.1912	1.7	0.28167	1.7	-525.654	-25.9983	1.7	-311.489	-4.32413	1.7	255	1.7	158								1.7	0.17516	1.7	-284.646	-17.8367	1.7	146
1.705	0.1922	1.705	0.27664	1.705	-522.987	-46.7739	1.705	-344.33	-7.22776	1.705	249	1.705	172								1.705	0.1783	1.705	-271.901	-19.5775	1.705	143
1.71	0.19218	1.71	0.26966	1.71	-524.646	-70.0815	1.71	-343.605	-7.28471	1.71	241	1.71	172								1.71	0.18453	1.71	-277.573	-15.2081	1.71	144
1.715	0.17945	1.715	0.26459	1.715	-520.579	-43.7721	1.715	-314.566	-7.24867	1.715	250	1.715	167								1.715	0.18998	1.715	-274.238	-9.59523	1.715	139
1.72	0.18138	1.72	0.26496	1.72	-533.043	-55.3165	1.72	-299.523	-4.3083	1.72	246	1.72	153								1.72	0.18433	1.72	-281.246	-11.7599	1.72	143
1.725	0.18829	1.725	0.26164	1.725	-528.979	-42.7094	1.725	-321.812	-7.67189	1.725	250	1.725	167								1.725	0.18655	1.725	-261.278	-5.24387	1.725	131
1.73	0.18922	1.73	0.25997	1.73	-544.687	-45.3844	1.73	-309.749	-10.2704	1.73	250	1.73	162								1.73	0.17567	1.73	-281.623	-14.2221	1.73	141
1.735	0.19412	1.735	0.26767	1.735	-510.781	-49.427	1.735	-334.054	-5.80882	1.735	244	1.735	168								1.735	0.17831	1.735	-264.804	-12.8354	1.735	137
1.74	0.20705	1.74	0.27259	1.74	-517.91	-50.1135	1.74	-339.081	-7.89079	1.74	240	1.74	175								1.74	0.18472	1.74	-261.079	-9.66173	1.74	135
1.745	0.20876	1.745	0.26764	1.745	-521.659	-32.9088	1.745	-329.929	-6.18142	1.745	249	1.745	163								1.745	0.18706	1.745	-258.439	-16.9977	1.745	134
1.75	0.21591	1.75	0.2658	1.75	-541.712	-43.194	1.75	-344.069	-6.75834	1.75	242	1.75	168								1.75	0.19404	1.75	-274.349	-10.6188	1.75	136
1.755	0.20759	1.755	0.27058	1.755	-531.667	-28.7257	1.755	-329.875	-1.06304	1.755	252	1.755	177								1.755	0.18893	1.755	-269.822	-13.1431	1.755	142
1.76	0.20518	1.76	0.27297	1.76	-527.76	-31.447	1.76	-319.623	-4.23624	1.76	259	1.76	164								1.76	0.18903	1.76	-280.975	-15.5908	1.76	136
1.765	0.20383	1.765	0.27406	1.765	-514.436	-41.6215	1.765	-344.071	-4.30337	1.765	251	1.765	184								1.765	0.18055	1.765	-270.393	-15.0376	1.765	137
1.77	0.20386	1.77	0.27095	1.77	-533.883	-55.2495	1.77	-336.007	-6.56798	1.77	255	1.77	174								1.77	0.17538	1.77	-266.998	-11.2037	1.77	134
1.775	0.20351	1.775	0.28679	1.775	-528.886	-42.4118	1.775	-320.312	-3.38342	1.775	264	1.775	164								1.775	0.18462	1.775	-274.197	-15.8589	1.775	141
1.78	0.20565	1.78	0.28961	1.78	-536.359	-40.7326	1.78	-338.772	-3.41364	1.78	261	1.78	169								1.78	0.17867	1.78	-268.539	-17.227	1.78	139
1.785	0.21329	1.785	0.29418	1.785	-529.627	-38.4717	1.785	-338.549	-2.04301	1.785	261	1.785	170								1.785	0.18082	1.785	-280.569	-19.14	1.785	143
1.79	0.20262	1.79	0.28427	1.79	-502.385	-24.0579	1.79	-332.219	-1.18631	1.79	262	1.79	166								1.79	0.18276	1.79	-274.934	-16.3678	1.79	143
1.795	0.20314	1.795	0.28313	1.795	-532.422	-36.5297	1.795	-348.994	-2.90025	1.795	251	1.795	174								1.795	0.17813	1.795	-268.629	-12.245	1.795	140
1.8	0.20935	1.8	0.28126	1.8	-533.795	-28.2088	1.8	-335.178	-3.76892	1.8	259	1.8	171								1.8	0.18589	1.8	-266.565	-12.3553	1.8	134
1.805	0.20487	1.805	0.27807	1.805	-500.322	-20.8994	1.805	-338.714	-6.54594	1.805	271	1.805	179								1.805	0.18479	1.805	-280.644	-18.5143	1.805	144
1.81	0.19534	1.81	0.27807	1.81	-506.307	-22.5336	1.81	-350.965	-6.88327	1.81	269	1.81	193								1.81	0.19003	1.81	-278.767	-15.599	1.81	140
1.815	0.19124	1.815	0.28657	1.815	-527.695	-21.9243	1.815	-351.085	-8.74055	1.815	263	1.815	188								1.815	0.18031	1.815	-284.456	-17.3872	1.815	149
1.82	0.19657	1.82	0.29516	1.82	-522.236	-27.9941	1.82	-343.773	-5.81402	1.82	261	1.82	183								1.82	0.1934	1.82	-288.331	-12.02	1.82	144
1.825	0.20654	1.825	0.29138	1.825	-506.498	-22.5872	1.825	-343.913	-5.83676	1.825	259	1.825	182								1.825	0.1906	1.825	-285.889	-14.9217	1.825	148
1.83	0.20343	1.83	0.29568	1.83	-541.899	-18.454	1.83	-352.734	-4.37684	1.83	268	1.83	185								1.83	0.18658	1.83	-273.738	-15.3406	1.83	140
1.835	0.21205	1.835	0.2972	1.835	-509.53	-11.9416	1.835	-347.609	-5.23726	1.835	267	1.835	182								1.835	0.19221	1.835	-279.777	-12.5763	1.835	140
1.84	0.20987	1.84	0.28805	1.84	-522.397	-19.6677	1.84	-340.033	-4.24745	1.84	264	1.84	182								1.84	0.18298	1.84	-282.79	-8.3718	1.84	147
1.845	0.21273	1.845	0.29333	1.845	-481.326	-20.0108	1.845	-378.251	-5.78616	1.845	266	1.845	189								1.845	0.1869	1.845	-279.004	-12.7147	1.845	151
1.85	0.21213	1.85	0.28678	1.85	-520.619	-13.1049	1.85	-356.215	-5.4991	1.85	274	1.85	189								1.85	0.18243	1.85	-280.707	-16.8885	1.85	146
1.855	0.20465	1.855	0.301	1.855	-531.764	-16.134	1.855	-349.983	-6.79076	1.855	266	1.855	177								1.855	0.18499	1.855	-278.893	-23.8531	1.855	147
1.86	0.20782	1.86	0.29155	1.86	-505.542	-17.2905	1.86	-349.645	-6.51592	1.86	267	1.86	181								1.86	0.18133	1.86	-291.4	-13.1508	1.86	148
1.865	0.19462	1.865	0.28675	1.865	-532.077	-20.2733	1.865	-339.089	-6.45134	1.865	267	1.865	178								1.865	0.17759	1.865	-265.886	-11.5977	1.865	135
1.87	0.20851	1.87	0.28756	1.87	-521.013	-15.8215	1.87	-356.987	-2.09017	1.87	249	1.87	182								1.87	0.18806	1.87	-289.491	-13.7769	1.87	146
1.875	0.2178	1.875	0.29192	1.875	-530.365	-11.5527	1.875	-357.056	-3.62547	1.875	272	1.875	179								1.875	0.18752	1.875	-290.876	-22.4966	1.875	146
1.88	0.22185	1.88	0.29412	1.88	-532.842	-18.2046	1.88	-320.895	0.56769	1.88	264	1.88	171								1.88	0.18188	1.88	-278.772	-9.4393	1.88	149
1.885	0.21804	1.885	0.30515	1.885	-522.679	-14.7736	1.885	-338.275	-3.31698	1.885	267	1.885	175								1.885	0.17804	1.885	-268.841	-16.145	1.885	144
1.89	0.22356	1.89	0.29841	1.89	-536.796	-7.29091	1.89	-339.885	-1.16606	1.89	262	1.89	174								1.89	0.17478	1.89	-288.3	-16.2753	1.89	142
1.895	0.22139	1.895	0.29982	1.895	-533.829	-13.9416	1.895	-371.108	1.80906	1.895	269	1.895	192								1.895	0.17542	1.895	-279.04	-13.048	1.895	140
1.9	0.22709	1.9	0.29808	1.9	-516.789	-15.4254	1.9	-364.097	-4.89642	1.9	255	1.9	189								1.9	0.17578	1.9	-277.468	-14.6617	1.9	148
1.905	0.22548	1.905	0.30862	1.905	-513.445	-7.43596	1.905	-364.943	-8.17319	1.905	265	1.905	187								1.905	0.17711	1.905	-278.014	-14.5079	1.905	142
1.91	0.22381	1.91	0.30142	1.91	-510.657	-14.6534	1.91	-368.764	-4.68132	1.91	257	1.91	178								1.91	0.18216	1.91	-255.462	-21.9064	1.91	138
1.915	0.22691	1.915	0.29376	1.915	-509.095	-19.79	1.915	-376.463	-3.82394	1.915	258	1.915	188								1.915	0.1773	1.915	-281.498	-11.5393	1.915	145
1.92	0.23209	1.92	0.29349	1.92	-519.598	-16.3811	1.92	-366.335	-4.25202	1.92	262	1.92	187								1.92	0.18827	1.92	-281.865	-13.6102	1.92	145
1.925	0.23561	1.925	0.28586	1.925	-511.806	-17.3175	1.925	-359.876	-2.34751	1.925	258	1.925	174								1.925	0.17814	1.925	-270.042	-8.55475	1.925	141
1.93	0.23708	1.93	0.29326	1.93	-519.808	-21.8873	1.93	-357.698	1.10612	1.93	254	1.93	182								1.93	0.18668	1.93	-293.146	-18.7093	1.93	151
1.935	0.23636	1.935	0.28605	1.935	-541.94	-40.8411	1.935	-364.552	-5.15419	1.935	256	1.935	191								1.935	0.17772	1.935	-289.471	-15.0688	1.935	142
1.94	0.22679	1.94	0.29262	1.94	-514.333	-16.3669	1.94	-367.147	-4.8797	1.94	245	1.94	189								1.94	0.18152	1.94	-283.881	-16.9404	1.94	147
1.945	0.22464	1.945	0.29692	1.945	-523.451	-23.2479	1.945	-361.746	-4.83467	1.945	265	1.945	194								1.945	0.18753	1.945	-268.606	-15.3436	1.945	144
1.95	0.21987	1.95	0.30133	1.95	-549.828	-36.0447	1.95	-361.185	-6.12139	1.95	265	1.95	175								1.95	0.19508	1.95	-285.14	-20.341	1.95	144
1.955	0.22367	1.955	0.30444	1.955	-515.309	-33.049	1.955	-358.795	-5.57873	1.955	262	1.955	175								1.955	0.18837	1.955	-273.027	-57.3126	1.955	153
1.96	0.23461	1.96	0.30069	1.96	-517.36	-25.3584	1.96	-348.667	-5.41176	1.96	262	1.96	173								1.96	0.1933	1.96	-274.938	-37.1265	1.96	139
1.965	0.2384	1.965	0.30078	1.965	-542.795	-32.7474	1.965	-354.002	-4.77502	1.965	250	1.965	177								1.965	0.19018	1.965	-278.211	-43.3381	1.965	139
1.97	0.2409	1.97	0.2966	1.97	-539.718	-23.6535	1.97	-362.788	-8.82055	1.97	260	1.97	181								1.97	0.19374	1.97	-267.74	-44.3762	1.97	137
1.975	0.25013	1.975	0.29632	1.975	-529.666	-27.1765	1.975	-337.863	-4.79563	1.975	255	1.975	176								1.975	0.19114	1.975	-273.414	-48.3654	1.975	142
1.98	0.24569	1.98	0.30595	1.98	-508.676	-25.9063	1.98	-369.637	-6.83276	1.98	251	1.98	175								1.98	0.19599	1.98	-267.095	-34.2024	1.98	136
1.985	0.24053	1.985	0.30505	1.985	-517.355	-30.7913	1.985	-366.903	-8.00599	1.985	256	1.985	184								1.985	0.19599	1.985	-275.978	-30.2091	1.985	144
1.99	0.23211	1.99	0.29946	1.99	-502.124	-25.1876	1.99	-367.94	-8.82253	1.99	259	1.99	183								1.99	0.194	1.99	-279.056	-32.6018	1.99	147
1.995	0.23321	1.995	0.30184	1.995	-530.96	-25.0548	1.995	-366.663	-6.94711	1.995	249	1.995	185								1.995	0.19211	1.995	-270.208	-32.5521	1.995	138
2	0.2322	2	0.29367	2	-492.764	-41.8801	2	-370.34	-8.72681	2	275	2	183								2	0.197	2	-277.364	-20.4139	2	139
2.005	0.23155	2.005	0.30161	2.005	-524.207	-29.7673	2.005	-358.771	-5.90578	2.005	264	2.005	185								2.005	0.20055	2.005	-272.658	-22.8052	2.005	142
2.01	0.23321	2.01	0.30261	2.01	-528.628	-28.499	2.01	-357.976	-3.97548	2.01	265	2.01	183								2.01	0.19819	2.01	-267.74	-28.7626	2.01	136
2.015	0.22402	2.015	0.30369	2.015	-532.318	-26.2621	2.015	-355.459	-7.01693	2.015	253	2.015	181								2.015	0.19815	2.015	-260.098	-66.6116	2.015	142
2.02	0.2211	2.02	0.30243	2.02	-510.178	-35.1536	2.02	-347.177	-7.16878	2.02	254	2.02	173								2.02	0.19724	2.02	-274.938	-47.923	2.02	145
2.025	0.22039	2.025	0.30276	2.025	-510.632	-28.8724	2.025	-337.851	-10.5926	2.025	250	2.025	174								2.025	0.19859	2.025	-251.783	-64.0952	2.025	151
2.03	0.22215	2.03	0.30437	2.03	-505.684	-23.2087	2.03	-336.344	-6.84219	2.03	258	2.03	167								2.03	0.20664	2.03	-273.637	-40.0487	2.03	147
2.035	0.22423	2.035	0.30296	2.035	-513.988	-25.968	2.035	-318.632	-5.93204	2.035	247	2.035	170								2.035	0.20552	2.035	-273.481	-42.2034	2.035	139
2.04	0.23167	2.04	0.31282	2.04	-541.491	-37.3008	2.04	-340.135	-8.87501	2.04	253	2.04	176								2.04	0.20539	2.04	-267.272	-51.7555	2.04	139
2.045	0.23042	2.045	0.31217	2.045	-545.279	-38.9233	2.045	-346.575	-10.2494	2.045	243	2.045	174								2.045	0.19997	2.045	-279.521	-46.1721	2.045	143
2.05	0.22638	2.05	0.32059	2.05	-526.855	-35.7653	2.05	-342.621	-8.18531	2.05	249	2.05	173								2.05	0.19345	2.05	-267.078	-25.6613	2.05	138
2.055	0.22921	2.055	0.3266	2.055	-550.551	-41.0215	2.055	-345.365	-9.59092	2.055	258	2.055	174								2.055	0.19556	2.055	-276.341	-38.9532	2.055	146
2.06	0.2202	2.06	0.32834	2.06	-537.235	-37.5064	2.06	-355.344	-10.8563	2.06	262	2.06	177								2.06	0.19348	2.06	-290.36	-30.5309	2.06	146
2.065	0.21793	2.065	0.33276	2.065	-529.052	-39.6888	2.065	-345.153	-5.67288	2.065	254	2.065	174								2.065	0.19721	2.065	-270.844	-37.297	2.065	138
2.07	0.23082	2.07	0.32777	2.07	-529.71	-36.3026	2.07	-339.508	-11.1954	2.07	267	2.07	177								2.07	0.19281	2.07	-283.533	-36.6015	2.07	145
2.075	0.23375	2.075	0.32866	2.075	-551.824	-39.3744	2.075	-365.237	-9.18013	2.075	256	2.075	188								2.075	0.1937	2.075	-281.521	-61.3915	2.075	150
2.08	0.22318	2.08	0.32954	2.08	-515.937	-29.2846	2.08	-379.64	-12.7225	2.08	259	2.08	190								2.08	0.18877	2.08	-297.422	-17.5503	2.08	149
2.085	0.22378	2.085	0.32154	2.085	-479.373	-29.5078	2.085	-345.442	-6.16909	2.085	264	2.085	180								2.085	0.19134	2.085	-280.362	-18.6911	2.085	141
2.09	0.22951	2.09	0.33595	2.09	-528.597	-40.9334	2.09	-355.833	-8.63818	2.09	257	2.09	177								2.09	0.1977	2.09	-296.465	-51.4724	2.09	151
2.095	0.23171	2.095	0.33094	2.095	-526.035	-42.1511	2.095	-335.805	-3.85354	2.095	267	2.095	172								2.095	0.19158	2.095	-303.037	-40.5868	2.095	158
2.1	0.23115	2.1	0.3311	2.1	-522.278	-28.1431	2.1	-326.698	-10.4076	2.1	267	2.1	167								2.1	0.1904	2.1	-301.25	-36.8773	2.1	153
2.105	0.24028	2.105	0.33005	2.105	-517.814	-31.1241	2.105	-365.66	-5.61953	2.105	264	2.105	185								2.105	0.19245	2.105	-299.585	-48.1071	2.105	155
2.11	0.23897	2.11	0.3271	2.11	-530.739	-27.6221	2.11	-352.056	-7.36173	2.11	260	2.11	185								2.11	0.2004	2.11	-295.242	-48.0805	2.11	156
2.115	0.22581	2.115	0.33862	2.115	-517.816	-36.2548	2.115	-359.578	-6.16048	2.115	264	2.115	187								2.115	0.19962	2.115	-298.617	-42.8987	2.115	150
2.12	0.2269	2.12	0.3362	2.12	-535.112	-27.5806	2.12	-364.706	-7.26314	2.12	242	2.12	188								2.12	0.19851	2.12	-304.611	-52.9821	2.12	160
2.125	0.21632	2.125	0.33236	2.125	-511.262	-32.3844	2.125	-342.691	-9.88237	2.125	253	2.125	175								2.125	0.19275	2.125	-278.093	-64.1935	2.125	157
2.13	0.20759	2.13	0.33261	2.13	-526.269	-32.9676	2.13	-336.97	-9.83412	2.13	254	2.13	162								2.13	0.20135	2.13	-279.498	-62.0669	2.13	149
2.135	0.19793	2.135	0.32815	2.135	-516.029	-28.9696	2.135	-355.348	-9.0559	2.135	259	2.135	188								2.135	0.20229	2.135	-284.111	-50.072	2.135	154
2.14	0.20059	2.14	0.32752	2.14	-551.279	-29.7705	2.14	-366.818	-9.19617	2.14	247	2.14	197								2.14	0.20501	2.14	-285.015	-44.2568	2.14	150
2.145	0.19812	2.145	0.32796	2.145	-526.103	-31.4458	2.145	-353.385	-10.8331	2.145	258	2.145	190								2.145	0.20396	2.145	-275.998	-67.4467	2.145	152
2.15	0.20318	2.15	0.33418	2.15	-518.096	-37.5348	2.15	-352.704	-6.024	2.15	276	2.15	183								2.15	0.20728	2.15	-277.671	-39.1789	2.15	146
2.155	0.20545	2.155	0.34271	2.155	-542.012	-30.6159	2.155	-335.704	-8.34783	2.155	285	2.155	174								2.155	0.20608	2.155	-279.767	-60.3044	2.155	149
2.16	0.20997	2.16	0.3449	2.16	-532.507	-34.6804	2.16	-347.705	-7.47416	2.16	270	2.16	184								2.16	0.1971	2.16	-305.848	-65.1261	2.16	164
2.165	0.21153	2.165	0.3498	2.165	-545.538	-28.7977	2.165	-339.372	-13.5889	2.165	273	2.165	174								2.165	0.20057	2.165	-298.265	-64.8865	2.165	164
2.17	0.21445	2.17	0.34154	2.17	-519.883	-34.4882	2.17	-353.901	-15.8155	2.17	273	2.17	185								2.17	0.20171	2.17	-284.031	-56.3473	2.17	156
2.175	0.21975	2.175	0.35231	2.175	-529.135	-29.9992	2.175	-360.305	-11.3636	2.175	268	2.175	186								2.175	0.19725	2.175	-299.022	-51.0378	2.175	158
2.18	0.21354	2.18	0.34513	2.18	-529.345	-37.5663	2.18	-352.893	-10.786	2.18	266	2.18	185								2.18	0.19658	2.18	-297.172	-55.3838	2.18	156
2.185	0.21722	2.185	0.35148	2.185	-543.569	-28.1914	2.185	-366.184	-11.1182	2.185	261	2.185	194								2.185	0.18939	2.185	-288.087	-54.44	2.185	161
2.19	0.22045	2.19	0.33875	2.19	-529.034	-41.1318	2.19	-365.296	-9.87948	2.19	256	2.19	194								2.19	0.20217	2.19	-288.938	-54.0254	2.19	155
2.195	0.2181	2.195	0.33195	2.195	-542.678	-38.5299	2.195	-350.541	-9.08215	2.195	262	2.195	188								2.195	0.20613	2.195	-281.224	-48.2219	2.195	148
2.2	0.21917	2.2	0.32947	2.2	-533.542	-37.1498	2.2	-386.01	-5.21541	2.2	270	2.2	194								2.2	0.19554	2.2	-285.725	-60.7112	2.2	153
2.205	0.22131	2.205	0.3289	2.205	-529.254	-35.1407	2.205	-365.289	-4.11297	2.205	262	2.205	183								2.205	0.19457	2.205	-281.727	-34.0958	2.205	154
2.21	0.21629	2.21	0.33795	2.21	-523.994	-41.716	2.21	-366.088	-5.00188	2.21	270	2.21	193								2.21	0.19842	2.21	-290.546	-68.6695	2.21	160
2.215	0.21618	2.215	0.34501	2.215	-557.243	-30.2803	2.215	-341.605	-9.39645	2.215	247	2.215	179								2.215	0.20086	2.215	-292.854	-63.8808	2.215	163
2.22	0.21527	2.22	0.3391	2.22	-522.213	-32.9695	2.22	-346.004	-12.9941	2.22	260	2.22	185								2.22	0.20077	2.22	-315.665	-49.3474	2.22	165
2.225	0.21318	2.225	0.33577	2.225	-532.805	-42.7332	2.225	-350.439	-11.8454	2.225	276	2.225	185								2.225	0.19491	2.225	-308.462	-45.9278	2.225	158
2.23	0.21918	2.23	0.34472	2.23	-540.513	-38.7441	2.23	-338.425	-9.52359	2.23	262	2.23	181								2.23	0.20486	2.23	-304.62	-49.2672	2.23	162
2.235	0.21273	2.235	0.3396	2.235	-556.509	-34.5631	2.235	-347.214	-5.70654	2.235	269	2.235	183								2.235	0.20642	2.235	-284.846	-64.4311	2.235	156
2.24	0.21857	2.24	0.34041	2.24	-549.785	-31.9955	2.24	-354.584	-9.54777	2.24	273	2.24	177								2.24	0.20569	2.24	-299.2	-41.9434	2.24	159
2.245	0.22083	2.245	0.34458	2.245	-522.816	-28.5496	2.245	-359.302	-5.84755	2.245	275	2.245	188								2.245	0.20252	2.245	-302.105	-70.3345	2.245	163
2.25	0.21745	2.25	0.33589	2.25	-566.915	-37.9919	2.25	-351.377	-8.77936	2.25	268	2.25	178								2.25	0.20998	2.25	-312.017	-71.3595	2.25	164
2.255	0.22284	2.255	0.34525	2.255	-530.645	-32.4343	2.255	-327.505	-7.32609	2.255	270	2.255	181								2.255	0.20908	2.255	-292.681	-62.5454	2.255	159
2.26	0.21919	2.26	0.34906	2.26	-576.826	-36.6544	2.26	-341.823	-7.07399	2.26	262	2.26	176								2.26	0.20704	2.26	-286.291	-65.3923	2.26	163
2.265	0.21614	2.265	0.35463	2.265	-556.495	-25.4454	2.265	-364.227	-8.98233	2.265	265	2.265	188								2.265	0.20135	2.265	-281.53	-51.5912	2.265	156
2.27	0.22251	2.27	0.35834	2.27	-523.349	-33.1816	2.27	-341.144	-6.38832	2.27	265	2.27	180								2.27	0.20241	2.27	-314.187	-54.2507	2.27	166
2.275	0.21897	2.275	0.35425	2.275	-529.832	-27.8098	2.275	-355.815	-9.28669	2.275	261	2.275	179								2.275	0.20082	2.275	-292.24	-65.429	2.275	164
2.28	0.21097	2.28	0.35372	2.28	-519.248	-30.9259	2.28	-346.996	-7.14147	2.28	258	2.28	184								2.28	0.2062	2.28	-294.909	-46.5789	2.28	159
2.285	0.21388	2.285	0.3508	2.285	-530.293	-31.5983	2.285	-376.354	-8.59587	2.285	273	2.285	194								2.285	0.20064	2.285	-287.727	-60.746	2.285	156
2.29	0.21116	2.29	0.34692	2.29	-538.08	-30.3893	2.29	-373.219	-12.0954	2.29	265	2.29	195								2.29	0.20025	2.29	-286.889	-54.7857	2.29	154
2.295	0.2138	2.295	0.34603	2.295	-534.781	-28.4919	2.295	-365.432	-13.3411	2.295	256	2.295	202								2.295	0.19882	2.295	-297.477	-44.4181	2.295	158
2.3	0.21646	2.3	0.34858	2.3	-530.329	-32.8436	2.3	-378.156	-10.297	2.3	249	2.3	191								2.3	0.19339	2.3	-306.65	-45.6867	2.3	156
2.305	0.21769	2.305	0.35019	2.305	-535.025	-29.1326	2.305	-370.592	-10.3256	2.305	264	2.305	192								2.305	0.1967	2.305	-312.972	-52.8168	2.305	159
2.31	0.21566	2.31	0.34221	2.31	-548.209	-32.605	2.31	-353.497	-10.8498	2.31	267	2.31	190								2.31	0.19518	2.31	-300.41	-58.5227	2.31	157
2.315	0.20744	2.315	0.34877	2.315	-536.138	-29.7198	2.315	-396.562	-9.71106	2.315	265	2.315	204								2.315	0.20053	2.315	-314.083	-54.5302	2.315	162
2.32	0.20806	2.32	0.3384	2.32	-517.888	-36.8585	2.32	-401.805	-11.8948	2.32	262	2.32	204								2.32	0.19944	2.32	-293.793	-36.2501	2.32	155
2.325	0.21599	2.325	0.31902	2.325	-524.404	-29.7485	2.325	-388.686	-11.2104	2.325	265	2.325	201								2.325	0.20273	2.325	-280.653	-48.7242	2.325	145
2.33	0.22219	2.33	0.33448	2.33	-509.63	-28.7888	2.33	-375.409	-10.3592	2.33	257	2.33	200								2.33	0.2002	2.33	-296.942	-48.8509	2.33	152
2.335	0.22636	2.335	0.32649	2.335	-534.041	-25.3317	2.335	-383.817	-10.0701	2.335	257	2.335	194								2.335	0.1927	2.335	-306.517	-35.9269	2.335	156
2.34	0.22938	2.34	0.32453	2.34	-506.694	-26.6525	2.34	-401.608	-13.2195	2.34	252	2.34	205								2.34	0.19831	2.34	-300.091	-30.283	2.34	155
2.345	0.24355	2.345	0.32718	2.345	-533.424	-27.7907	2.345	-379.822	-7.94352	2.345	242	2.345	195								2.345	0.20361	2.345	-311.297	-40.3581	2.345	157
2.35	0.24719	2.35	0.33416	2.35	-544.187	-27.7418	2.35	-386.801	-7.49991	2.35	248	2.35	197								2.35	0.19759	2.35	-308.395	-43.5697	2.35	159
2.355	0.24449	2.355	0.33632	2.355	-559.485	-34.8496	2.355	-390.564	-6.10392	2.355	266	2.355	208								2.355	0.20652	2.355	-309.266	-43.0764	2.355	157
2.36	0.23711	2.36	0.32924	2.36	-530.048	-30.629	2.36	-387.257	-8.98005	2.36	258	2.36	199								2.36	0.19996	2.36	-287.965	-53.6903	2.36	152
2.365	0.23163	2.365	0.32965	2.365	-536.742	-21.6756	2.365	-380.57	-5.04613	2.365	257	2.365	203								2.365	0.20301	2.365	-312.238	-44.9316	2.365	160
2.37	0.23382	2.37	0.32913	2.37	-508.427	-22.1131	2.37	-394.245	-6.76565	2.37	247	2.37	204								2.37	0.20671	2.37	-309.231	-40.8422	2.37	166
2.375	0.23815	2.375	0.32676	2.375	-512.014	-24.028	2.375	-389.197	-10.2375	2.375	269	2.375	203								2.375	0.20868	2.375	-294.137	-43.7131	2.375	156
2.38	0.22953	2.38	0.33393	2.38	-515.752	-19.9389	2.38	-390.911	-11.7036	2.38	252	2.38	197								2.38	0.20178	2.38	-283.219	-56.6379	2.38	150
2.385	0.22675	2.385	0.33598	2.385	-512.816	-30.3517	2.385	-386.966	-9.40026	2.385	267	2.385	201								2.385	0.20561	2.385	-292.925	-62.114	2.385	159
2.39	0.2266	2.39	0.34105	2.39	-488.074	-22.7575	2.39	-382.396	-11.5554	2.39	255	2.39	197								2.39	0.21081	2.39	-295.72	-21.2599	2.39	154
2.395	0.23513	2.395	0.34404	2.395	-484.565	-25.7464	2.395	-384.357	-5.92408	2.395	262	2.395	204								2.395	0.207	2.395	-295.604	-14.9008	2.395	148
2.4	0.22759	2.4	0.34091	2.4	-521.023	-20.0466	2.4	-405.697	-8.19077	2.4	248	2.4	205								2.4	0.20015	2.4	-277.052	-21.0285	2.4	145
2.405	0.23142	2.405	0.34124	2.405	-484.314	-25.2052	2.405	-408.296	-9.01839	2.405	255	2.405	208								2.405	0.20212	2.405	-272.46	-17.4199	2.405	151
2.41	0.23006	2.41	0.34843	2.41	-493.539	-26.9181	2.41	-376.681	-5.15953	2.41	257	2.41	195								2.41	0.20495	2.41	-270.377	-12.9113	2.41	139
2.415	0.22073	2.415	0.34509	2.415	-516.724	-39.0902	2.415	-352.325	-3.35896	2.415	239	2.415	191								2.415	0.20256	2.415	-282.035	-11.4971	2.415	144
2.42	0.22716	2.42	0.34795	2.42	-531.45	-37.3772	2.42	-377.96	-7.08091	2.42	252	2.42	194								2.42	0.20093	2.42	-300.617	-14.8976	2.42	155
2.425	0.22765	2.425	0.33561	2.425	-491.222	-28.1804	2.425	-363.407	-17.0347	2.425	252	2.425	185								2.425	0.20263	2.425	-282.351	-17.4031	2.425	148
2.43	0.23191	2.43	0.34064	2.43	-524.969	-27.4634	2.43	-350.411	1.76109	2.43	248	2.43	188								2.43	0.19888	2.43	-300.417	-17.2037	2.43	150
2.435	0.2193	2.435	0.34286	2.435	-493.703	-23.7673	2.435	-346.535	-2.15764	2.435	235	2.435	180								2.435	0.20437	2.435	-302.571	-18.6248	2.435	157
2.44	0.21233	2.44	0.33814	2.44	-488.073	-25.6898	2.44	-365.653	-2.16655	2.44	252	2.44	179								2.44	0.20201	2.44	-289.86	-14.8718	2.44	150
2.445	0.21452	2.445	0.33544	2.445	-503.019	-21.9823	2.445	-383.852	-3.40914	2.445	269	2.445	208								2.445	0.20259	2.445	-299.862	-19.4683	2.445	154
2.45	0.21711	2.45	0.3318	2.45	-499.171	-22.495	2.45	-412.857	0.71854	2.45	244	2.45	202								2.45	0.20411	2.45	-305.059	-13.7417	2.45	156
2.455	0.22596	2.455	0.33026	2.455	-500.939	-28.6007	2.455	-382.521	-1.92737	2.455	243	2.455	197								2.455	0.20843	2.455	-295.128	-14.7817	2.455	151
2.46	0.23377	2.46	0.34544	2.46	-490.614	-26.3455	2.46	-377.901	1.65144	2.46	260	2.46	196								2.46	0.21415	2.46	-280.721	-16.7742	2.46	151
2.465	0.22787	2.465	0.34678	2.465	-493.391	-36.1523	2.465	-414.038	1.18333	2.465	256	2.465	201								2.465	0.21163	2.465	-307.821	-16.426	2.465	151
2.47	0.22652	2.47	0.33521	2.47	-505.719	-31.4325	2.47	-393.714	-1.95941	2.47	266	2.47	204								2.47	0.21185	2.47	-269.046	-14.7211	2.47	140
2.475	0.23071	2.475	0.34526	2.475	-482.652	-31.6338	2.475	-375.656	0.78708	2.475	249	2.475	190								2.475	0.20861	2.475	-285.466	-27.5328	2.475	151
2.48	0.23568	2.48	0.35211	2.48	-474.054	-37.7711	2.48	-375.773	2.10812	2.48	251	2.48	191								2.48	0.20818	2.48	-286.191	-17.6512	2.48	145
2.485	0.23998	2.485	0.35933	2.485	-490.821	-29.6826	2.485	-380.587	6.706	2.485	245	2.485	199								2.485	0.20338	2.485	-296.86	-26.4606	2.485	154
2.49	0.23549	2.49	0.36302	2.49	-498.834	-31.1927	2.49	-380.415	5.65557	2.49	252	2.49	193								2.49	0.20846	2.49	-299.219	-24.7745	2.49	149
2.495	0.22926	2.495	0.36212	2.495	-512.221	-40.9328	2.495	-353.136	3.37522	2.495	257	2.495	190								2.495	0.20453	2.495	-292.839	-16.9861	2.495	151
2.5	0.23556	2.5	0.36599	2.5	-504.461	-23.9701	2.5	-358.957	-0.22182	2.5	257	2.5	193								2.5	0.2005	2.5	-279.458	-16.8125	2.5	146
2.505	0.22824	2.505	0.35839	2.505	-499.338	-23.9957	2.505	-380.699	-4.68428	2.505	257	2.505	202								2.505	0.20248	2.505	-306.622	-18.0075	2.505	157
2.51	0.23244	2.51	0.36252	2.51	-500.213	-35.6438	2.51	-365.596	-2.05075	2.51	267	2.51	197								2.51	0.19443	2.51	-309.132	-21.1681	2.51	156
2.515	0.2269	2.515	0.36302	2.515	-492.394	-33.5546	2.515	-379.289	-8.35088	2.515	270	2.515	199								2.515	0.19826	2.515	-305.147	-14.7446	2.515	161
2.52	0.21457	2.52	0.36197	2.52	-479.112	-17.4332	2.52	-364.504	-5.72418	2.52	265	2.52	192								2.52	0.19317	2.52	-301.5	-55.5395	2.52	161
2.525	0.2174	2.525	0.3611	2.525	-493.006	-34.7482	2.525	-392.878	-5.13879	2.525	274	2.525	201								2.525	0.19904	2.525	-303.316	-41.5968	2.525	158
2.53	0.20881	2.53	0.35651	2.53	-482.945	-27.4988	2.53	-397.688	-4.21972	2.53	272	2.53	198								2.53	0.19423	2.53	-329.785	-36.4874	2.53	168
2.535	0.20268	2.535	0.35599	2.535	-480.286	-28.0646	2.535	-389.266	-9.97762	2.535	262	2.535	201								2.535	0.19383	2.535	-271.293	-64.708	2.535	147
2.54	0.20522	2.54	0.34761	2.54	-512.563	-31.7878	2.54	-405.979	-3.67441	2.54	274	2.54	213								2.54	0.19731	2.54	-284.315	-53.559	2.54	161
2.545	0.20119	2.545	0.35201	2.545	-476.666	-33.8806	2.545	-397.676	0.08003	2.545	285	2.545	212								2.545	0.19576	2.545	-283.016	-44.5137	2.545	154
2.55	0.20277	2.55	0.34905	2.55	-494.729	-30.9052	2.55	-389.583	0.86262	2.55	255	2.55	199								2.55	0.19492	2.55	-297.057	-38.1825	2.55	155
2.555	0.20596	2.555	0.35822	2.555	-516.292	-26.2611	2.555	-362.084	-2.85324	2.555	273	2.555	192								2.555	0.20186	2.555	-321.324	-36.0606	2.555	161
2.56	0.20981	2.56	0.35354	2.56	-499.81	-25.6913	2.56	-398.06	-0.84942	2.56	281	2.56	204								2.56	0.20184	2.56	-335.585	-46.1128	2.56	170
2.565	0.20838	2.565	0.35612	2.565	-506.275	-29.072	2.565	-375.282	-1.65485	2.565	276	2.565	187								2.565	0.20225	2.565	-327.183	-32.8502	2.565	163
2.57	0.20283	2.57	0.35506	2.57	-497.074	-25.6834	2.57	-385.517	-0.38794	2.57	273	2.57	200								2.57	0.20325	2.57	-287.806	-31.884	2.57	164
2.575	0.19922	2.575	0.35009	2.575	-495.766	-20.4563	2.575	-375.893	-4.48791	2.575	275	2.575	194								2.575	0.20098	2.575	-302.833	-43.7076	2.575	168
2.58	0.20028	2.58	0.35511	2.58	-482.251	-21.5814	2.58	-374.249	-6.08735	2.58	263	2.58	190								2.58	0.20238	2.58	-326.868	-35.4869	2.58	165
2.585	0.19963	2.585	0.35422	2.585	-486.598	-27.5827	2.585	-359.835	-8.33405	2.585	270	2.585	194								2.585	0.20021	2.585	-318.073	-31.3478	2.585	162
2.59	0.19295	2.59	0.35998	2.59	-489.263	-16.4566	2.59	-372.498	-4.46707	2.59	282	2.59	186								2.59	0.19861	2.59	-309.3	-51.2104	2.59	161
2.595	0.19797	2.595	0.35979	2.595	-470.788	-31.9422	2.595	-379.106	-5.32261	2.595	259	2.595	198								2.595	0.19076	2.595	-327.7	-32.7774	2.595	171
2.6	0.20522	2.6	0.35337	2.6	-452.14	-21.4038	2.6	-380.88	-6.28216	2.6	264	2.6	197								2.6	0.19184	2.6	-303.564	-36.1753	2.6	164
2.605	0.20071	2.605	0.36177	2.605	-466.569	-30.2465	2.605	-361.315	-7.70927	2.605	270	2.605	191								2.605	0.19674	2.605	-318.365	-64.7168	2.605	168
2.61	0.20835	2.61	0.36259	2.61	-505.333	-22.3281	2.61	-378.658	-2.74486	2.61	276	2.61	199								2.61	0.19801	2.61	-300.998	-31.4191	2.61	159
2.615	0.21668	2.615	0.35685	2.615	-492.723	-32.3053	2.615	-348.618	-9.00853	2.615	264	2.615	194								2.615	0.20351	2.615	-308.425	-22.5775	2.615	160
2.62	0.21707	2.62	0.35326	2.62	-487.716	-31.5062	2.62	-361.724	-3.29313	2.62	273	2.62	194								2.62	0.206	2.62	-301.432	-37.9002	2.62	159
2.625	0.21246	2.625	0.35534	2.625	-477.168	-30.0602	2.625	-360.094	-5.3604	2.625	271	2.625	192								2.625	0.20513	2.625	-303.992	-60.0019	2.625	160
2.63	0.20947	2.63	0.35197	2.63	-478.333	-30.7151	2.63	-373.227	-0.42832	2.63	268	2.63	192								2.63	0.20531	2.63	-318.659	-24.3249	2.63	157
2.635	0.20655	2.635	0.34201	2.635	-463.49	-35.1632	2.635	-364.178	-2.01071	2.635	275	2.635	187								2.635	0.20657	2.635	-313.746	-29.8285	2.635	160
2.64	0.20167	2.64	0.33776	2.64	-475.135	-32.8912	2.64	-358.607	0.19613	2.64	262	2.64	188								2.64	0.21187	2.64	-297.782	-67.849	2.64	163
2.645	0.20889	2.645	0.32764	2.645	-468.186	-37.9326	2.645	-380.353	-4.56319	2.645	265	2.645	202								2.645	0.2151	2.645	-309.606	-45.5918	2.645	166
2.65	0.21981	2.65	0.31577	2.65	-473.227	-36.7933	2.65	-382.394	-3.15355	2.65	269	2.65	202								2.65	0.21547	2.65	-310.397	-29.0685	2.65	158
2.655	0.21799	2.655	0.32377	2.655	-457.378	-28.8887	2.655	-381.652	-3.19301	2.655	273	2.655	194								2.655	0.2127	2.655	-317.664	-22.5779	2.655	164
2.66	0.20817	2.66	0.31727	2.66	-452.573	-22.266	2.66	-380.742	-6.22488	2.66	261	2.66	200								2.66	0.21166	2.66	-312.778	-44.7375	2.66	163
2.665	0.21048	2.665	0.33291	2.665	-478.114	-30.5791	2.665	-389.61	-0.33586	2.665	263	2.665	203								2.665	0.20658	2.665	-312.104	-47.7602	2.665	159
2.67	0.2188	2.67	0.32823	2.67	-460.424	-29.7406	2.67	-386.416	-5.70773	2.67	267	2.67	197								2.67	0.20254	2.67	-305.546	-53.4401	2.67	159
2.675	0.20909	2.675	0.32186	2.675	-457.681	-33.7658	2.675	-384.507	-3.07494	2.675	264	2.675	200								2.675	0.21032	2.675	-310.955	-59.2981	2.675	165
2.68	0.21062	2.68	0.32062	2.68	-460.922	-21.6027	2.68	-374.629	-9.43364	2.68	263	2.68	193								2.68	0.2112	2.68	-304.653	-60.4856	2.68	156
2.685	0.20912	2.685	0.32088	2.685	-470.787	-23.1244	2.685	-376.859	-8.88101	2.685	265	2.685	196								2.685	0.20383	2.685	-330.068	-44.4672	2.685	167
2.69	0.21041	2.69	0.32803	2.69	-461.337	-21.7224	2.69	-392.667	-7.7959	2.69	288	2.69	204								2.69	0.2173	2.69	-312.57	-48.7882	2.69	162
2.695	0.19511	2.695	0.32791	2.695	-457.251	-17.7391	2.695	-398.172	-7.62193	2.695	264	2.695	208								2.695	0.20635	2.695	-307.16	-57.4644	2.695	159
2.7	0.19617	2.7	0.33582	2.7	-444.816	-30.5581	2.7	-376.781	-9.22188	2.7	276	2.7	202								2.7	0.20976	2.7	-310.254	-57.9293	2.7	162
2.705	0.20511	2.705	0.33816	2.705	-479.273	-23.5915	2.705	-368.493	-6.24083	2.705	259	2.705	196								2.705	0.20915	2.705	-321.841	-50.7626	2.705	163
2.71	0.20378	2.71	0.34508	2.71	-498.57	-27.394	2.71	-386.892	-5.84627	2.71	257	2.71	205								2.71	0.21027	2.71	-306.307	-63.4756	2.71	162
2.715	0.20156	2.715	0.33412	2.715	-514.692	-26.3781	2.715	-354.834	-4.84993	2.715	249	2.715	191								2.715	0.21473	2.715	-289.767	-72.3502	2.715	157
2.72	0.20452	2.72	0.32559	2.72	-484.08	-30.0571	2.72	-340.264	-7.1518	2.72	252	2.72	179								2.72	0.20637	2.72	-300.276	-51.3595	2.72	154
2.725	0.20921	2.725	0.33294	2.725	-468.351	-22.4471	2.725	-379.78	-1.54926	2.725	254	2.725	192								2.725	0.21018	2.725	-287.368	-71.3416	2.725	154
2.73	0.20761	2.73	0.32729	2.73	-479.746	-25.8101	2.73	-381.276	-6.65587	2.73	254	2.73	194								2.73	0.20873	2.73	-310.212	-52.3568	2.73	161
2.735	0.20171	2.735	0.33222	2.735	-470.094	-26.9407	2.735	-357.32	-5.36266	2.735	253	2.735	184								2.735	0.21015	2.735	-303.204	-55.1028	2.735	158
2.74	0.20016	2.74	0.32918	2.74	-482.186	-21.1145	2.74	-360.295	-8.85915	2.74	242	2.74	182								2.74	0.20017	2.74	-313.811	-47.3188	2.74	158
2.745	0.19959	2.745	0.32756	2.745	-475.389	-22.3499	2.745	-375.837	-8.26503	2.745	249	2.745	194								2.745	0.20063	2.745	-330.728	-51.4087	2.745	167
2.75	0.19878	2.75	0.32476	2.75	-475.424	-21.5204	2.75	-366.304	-6.66759	2.75	267	2.75	184								2.75	0.2082	2.75	-312.863	-67.0828	2.75	162
2.755	0.20414	2.755	0.32439	2.755	-502.295	-26.2522	2.755	-372.819	-1.52195	2.755	261	2.755	193								2.755	0.20629	2.755	-310.919	-51.7527	2.755	158
2.76	0.21309	2.76	0.32912	2.76	-515.046	-31.5472	2.76	-328.176	-3.74185	2.76	259	2.76	179								2.76	0.20203	2.76	-306.508	-51.4597	2.76	159
2.765	0.22605	2.765	0.32283	2.765	-499.607	-28.6252	2.765	-336.235	-9.95863	2.765	268	2.765	183								2.765	0.20533	2.765	-312.966	-59.6162	2.765	159
2.77	0.22156	2.77	0.33361	2.77	-492.338	-29.5688	2.77	-340.808	-6.34979	2.77	269	2.77	178								2.77	0.19853	2.77	-295.446	-39.7741	2.77	159
2.775	0.21886	2.775	0.3314	2.775	-502.969	-28.9763	2.775	-352.83	-9.88354	2.775	273	2.775	193								2.775	0.20009	2.775	-307.158	-53.2839	2.775	156
2.78	0.23019	2.78	0.32818	2.78	-506.252	-20.6574	2.78	-367.989	-13.725	2.78	272	2.78	192								2.78	0.21356	2.78	-293.567	-57.746	2.78	151
2.785	0.22868	2.785	0.33132	2.785	-493.366	-23.0104	2.785	-341.741	-7.47259	2.785	270	2.785	187								2.785	0.20769	2.785	-301.811	-32.7685	2.785	151
2.79	0.22898	2.79	0.32685	2.79	-479.722	-27.8049	2.79	-370.331	-8.2172	2.79	271	2.79	192								2.79	0.21351	2.79	-306.87	-29.077	2.79	158
2.795	0.22832	2.795	0.33335	2.795	-458.629	-17.1914	2.795	-362.658	-5.05643	2.795	279	2.795	191								2.795	0.20984	2.795	-290.959	-42.1878	2.795	154
2.8	0.23788	2.8	0.34014	2.8	-462.977	-27.2687	2.8	-391.867	-5.49892	2.8	266	2.8	204								2.8	0.21447	2.8	-315.909	-43.9513	2.8	165
2.805	0.22706	2.805	0.33676	2.805	-481.299	-30.5013	2.805	-365.022	-7.57526	2.805	262	2.805	187								2.805	0.2096	2.805	-311.617	-44.411	2.805	163
2.81	0.23169	2.81	0.32833	2.81	-474.855	-27.4949	2.81	-377.971	-5.3331	2.81	267	2.81	181								2.81	0.20488	2.81	-312.544	-49.79	2.81	164
2.815	0.23263	2.815	0.33451	2.815	-476.365	-22.0071	2.815	-354.636	-7.2064	2.815	266	2.815	187								2.815	0.20613	2.815	-298.73	-65.0803	2.815	162
2.82	0.23435	2.82	0.33364	2.82	-483.864	-29.5696	2.82	-356.72	-10.7205	2.82	279	2.82	180								2.82	0.20461	2.82	-307.673	-44.6324	2.82	160
2.825	0.22146	2.825	0.32652	2.825	-474.717	-23.4503	2.825	-336.134	-15.8068	2.825	291	2.825	182								2.825	0.20433	2.825	-303.286	-32.4408	2.825	159
2.83	0.22937	2.83	0.32386	2.83	-503.361	-29.7136	2.83	-376.471	-10.6136	2.83	281	2.83	194								2.83	0.21345	2.83	-307.175	-36.2211	2.83	156
2.835	0.22424	2.835	0.32953	2.835	-502.418	-28.155	2.835	-364.428	-17.074	2.835	275	2.835	193								2.835	0.21062	2.835	-317.362	-19.3657	2.835	159
2.84	0.23369	2.84	0.32694	2.84	-496.745	-24.6368	2.84	-391.253	-10.0715	2.84	278	2.84	200								2.84	0.22017	2.84	-306.3	-34.4894	2.84	165
2.845	0.2203	2.845	0.33108	2.845	-473.361	-18.0952	2.845	-363.589	-14.235	2.845	272	2.845	193								2.845	0.22031	2.845	-322.567	-32.3882	2.845	165
2.85	0.22355	2.85	0.33232	2.85	-470.021	-28.4251	2.85	-360.616	-10.0268	2.85	289	2.85	178								2.85	0.21669	2.85	-311.522	-42.0671	2.85	160
2.855	0.2186	2.855	0.32657	2.855	-466.163	-19.6025	2.855	-353.764	-11.7014	2.855	276	2.855	181								2.855	0.22696	2.855	-307.218	-45.8306	2.855	159
2.86	0.22431	2.86	0.33887	2.86	-473.264	-26.1819	2.86	-349.534	-11.4097	2.86	276	2.86	175								2.86	0.21285	2.86	-308.463	-35.0557	2.86	156
2.865	0.22899	2.865	0.33972	2.865	-474.575	-21.67	2.865	-380.123	-9.83072	2.865	278	2.865	192								2.865	0.21003	2.865	-305.929	-25.2968	2.865	156
2.87	0.22578	2.87	0.34416	2.87	-471.265	-23.7325	2.87	-382.488	-7.88588	2.87	262	2.87	194								2.87	0.21022	2.87	-287.77	-70.8295	2.87	155
2.875	0.22958	2.875	0.33983	2.875	-500.159	-20.6629	2.875	-357.902	-12.107	2.875	273	2.875	187								2.875	0.21153	2.875	-312.38	-26.8099	2.875	158
2.88	0.22158	2.88	0.33527	2.88	-486.773	-25.43	2.88	-358.502	-12.4335	2.88	268	2.88	178								2.88	0.20115	2.88	-305.089	-46.995	2.88	156
2.885	0.21706	2.885	0.33583	2.885	-487.241	-31.2919	2.885	-358.737	-8.54784	2.885	279	2.885	182								2.885	0.20697	2.885	-290.581	-46.2348	2.885	147
2.89	0.22244	2.89	0.33225	2.89	-496.672	-16.684	2.89	-374.503	-8.94262	2.89	266	2.89	185								2.89	0.19827	2.89	-289.153	-42.6558	2.89	149
2.895	0.22699	2.895	0.33386	2.895	-492.706	-19.6992	2.895	-393.72	-8.20189	2.895	274	2.895	207								2.895	0.20106	2.895	-274.105	-50.8402	2.895	148
2.9	0.23246	2.9	0.33553	2.9	-505.837	-20.9097	2.9	-378.024	-11.8825	2.9	278	2.9	183								2.9	0.20431	2.9	-292.313	-33.9038	2.9	153
2.905	0.23267	2.905	0.33431	2.905	-479.312	-27.1719	2.905	-367.304	-3.53	2.905	276	2.905	191								2.905	0.19752	2.905	-299.731	-55.5492	2.905	159
2.91	0.23142	2.91	0.34299	2.91	-487.881	-26.5469	2.91	-377.043	-5.6106	2.91	273	2.91	203								2.91	0.20193	2.91	-297.256	-43.6276	2.91	157
2.915	0.23641	2.915	0.34164	2.915	-488.846	-22.0064	2.915	-390.772	-8.03227	2.915	272	2.915	198								2.915	0.19344	2.915	-306.698	-65.0114	2.915	160
2.92	0.24472	2.92	0.34465	2.92	-461.014	-23.5653	2.92	-375.756	-7.13516	2.92	275	2.92	191								2.92	0.19296	2.92	-319.823	-33.8319	2.92	162
2.925	0.2483	2.925	0.34222	2.925	-502.755	-26.7047	2.925	-387.313	-6.38727	2.925	272	2.925	202								2.925	0.19149	2.925	-330.934	-48.4079	2.925	166
2.93	0.25892	2.93	0.35272	2.93	-477.469	-21.8708	2.93	-377.825	-7.80478	2.93	275	2.93	194								2.93	0.18779	2.93	-307.544	-54.857	2.93	155
2.935	0.25206	2.935	0.34854	2.935	-478.353	-27.0979	2.935	-410.39	-4.61245	2.935	288	2.935	203								2.935	0.19717	2.935	-308.505	-39.801	2.935	167
2.94	0.25109	2.94	0.35048	2.94	-488.134	-22.4523	2.94	-402.234	-2.59439	2.94	287	2.94	204								2.94	0.20284	2.94	-318.512	-47.8746	2.94	164
2.945	0.23783	2.945	0.35864	2.945	-472.81	-18.4839	2.945	-396.476	-2.71295	2.945	273	2.945	203								2.945	0.20345	2.945	-326.799	-31.8791	2.945	162
2.95	0.23184	2.95	0.35049	2.95	-453.976	-22.4422	2.95	-392.175	-5.62888	2.95	287	2.95	200								2.95	0.19903	2.95	-315.686	-30.4503	2.95	163
2.955	0.22793	2.955	0.3573	2.955	-470.126	-19.8401	2.955	-391.443	-6.51157	2.955	279	2.955	197								2.955	0.19918	2.955	-308.982	-49.3426	2.955	165
2.96	0.22965	2.96	0.36269	2.96	-482.264	-25.5428	2.96	-432.96	-3.62917	2.96	287	2.96	212								2.96	0.19395	2.96	-303.089	-29.1655	2.96	152
2.965	0.22222	2.965	0.36157	2.965	-480.348	-15.2996	2.965	-395.119	-3.86908	2.965	259	2.965	207								2.965	0.19314	2.965	-311.939	-27.4817	2.965	160
2.97	0.22073	2.97	0.35682	2.97	-514.711	-24.1515	2.97	-404.976	-4.69531	2.97	270	2.97	207								2.97	0.20868	2.97	-315.093	-56.7281	2.97	167
2.975	0.22011	2.975	0.35745	2.975	-511.676	-22.7861	2.975	-403.315	-4.6829	2.975	267	2.975	207								2.975	0.2052	2.975	-325.225	-31.3486	2.975	170
2.98	0.22136	2.98	0.35619	2.98	-491.59	-19.6631	2.98	-397.193	-9.94588	2.98	271	2.98	208								2.98	0.21104	2.98	-326.745	-32.6515	2.98	166
2.985	0.22945	2.985	0.35601	2.985	-502.787	-20.2179	2.985	-401.953	-4.19496	2.985	273	2.985	194								2.985	0.20786	2.985	-326.455	-47.988	2.985	160
2.99	0.22424	2.99	0.35995	2.99	-465.503	-19.9405	2.99	-374.274	-4.15823	2.99	265	2.99	206								2.99	0.20719	2.99	-311.513	-28.4118	2.99	163
2.995	0.22377	2.995	0.35471	2.995	-504.706	-20.4172	2.995	-386.098	-4.56776	2.995	258	2.995	203								2.995	0.20999	2.995	-318.629	-51.9647	2.995	161
3	0.21986	3	0.36588	3	-510.194	-24.7215	3	-396.364	-4.76963	3	274	3	208								3	0.20718	3	-280.524	-62.7487	3	156
3.005	0.21804	3.005	0.36966	3.005	-516.167	-20.3232	3.005	-393.452	-3.77491	3.005	269	3.005	186								3.005	0.20996	3.005	-303.819	-58.6692	3.005	164
3.01	0.21723	3.01	0.37207	3.01	-480.147	-26.1709	3.01	-407.285	-4.23714	3.01	260	3.01	204								3.01	0.21094	3.01	-313.48	-45.6607	3.01	160
3.015	0.21563	3.015	0.36388	3.015	-500.301	-26.4725	3.015	-396.691	-9.74423	3.015	260	3.015	204								3.015	0.21338	3.015	-314.918	-32.964	3.015	161
3.02	0.21222	3.02	0.35418	3.02	-504.158	-30.3024	3.02	-383.821	-11.0825	3.02	270	3.02	202								3.02	0.21351	3.02	-321.505	-45.3283	3.02	167
3.025	0.21247	3.025	0.34954	3.025	-492.289	-19.0868	3.025	-405.912	-4.26296	3.025	258	3.025	208								3.025	0.21747	3.025	-332.247	-60.1678	3.025	165
3.03	0.2093	3.03	0.34835	3.03	-511.513	-26.0826	3.03	-389.856	-5.94592	3.03	258	3.03	194								3.03	0.22044	3.03	-312.737	-46.5172	3.03	156
3.035	0.20772	3.035	0.3503	3.035	-494.601	-33.4386	3.035	-399.958	-4.2716	3.035	260	3.035	211								3.035	0.21311	3.035	-320.406	-58.2523	3.035	162
3.04	0.20957	3.04	0.34344	3.04	-499.749	-25.1661	3.04	-421.297	-3.45743	3.04	270	3.04	216								3.04	0.21301	3.04	-316.754	-52.7336	3.04	163
3.045	0.20977	3.045	0.33732	3.045	-497.912	-31.6628	3.045	-402.807	-4.68809	3.045	257	3.045	204								3.045	0.22028	3.045	-308.313	-60.2167	3.045	166
3.05	0.20985	3.05	0.33987	3.05	-494.442	-28.7159	3.05	-388.893	-6.13527	3.05	254	3.05	193								3.05	0.20794	3.05	-340.113	-61.2414	3.05	172
3.055	0.2079	3.055	0.3541	3.055	-487.858	-28.2012	3.055	-408.045	-5.55518	3.055	255	3.055	204								3.055	0.21104	3.055	-320.089	-68.4673	3.055	165
3.06	0.20699	3.06	0.3526	3.06	-504.053	-22.2965	3.06	-399.627	-5.53324	3.06	269	3.06	202								3.06	0.21435	3.06	-314.919	-46.1232	3.06	162
3.065	0.20079	3.065	0.3512	3.065	-500.722	-28.9284	3.065	-401.088	-8.8657	3.065	259	3.065	205								3.065	0.22446	3.065	-305.31	-58.6979	3.065	165
3.07	0.20399	3.07	0.36001	3.07	-489.147	-35.2556	3.07	-414.441	-6.83515	3.07	273	3.07	208								3.07	0.21795	3.07	-293.045	-59.1707	3.07	159
3.075	0.19853	3.075	0.35221	3.075	-492.76	-30.49	3.075	-424.328	-8.64788	3.075	268	3.075	215								3.075	0.21675	3.075	-319.514	-60.982	3.075	167
3.08	0.21226	3.08	0.34485	3.08	-486.67	-26.1004	3.08	-370.16	-3.93312	3.08	258	3.08	188								3.08	0.21782	3.08	-324.852	-32.9644	3.08	176
3.085	0.20093	3.085	0.34202	3.085	-491.995	-26.8348	3.085	-417.932	-6.52325	3.085	256	3.085	214								3.085	0.20942	3.085	-315.299	-57.8702	3.085	163
3.09	0.19769	3.09	0.3506	3.09	-512.961	-39.01	3.09	-410.494	-6.69088	3.09	268	3.09	210								3.09	0.21569	3.09	-326.296	-47.9449	3.09	176
3.095	0.2002	3.095	0.35338	3.095	-513.139	-35.8963	3.095	-395.01	-1.88684	3.095	268	3.095	193								3.095	0.21267	3.095	-289.836	-77.07	3.095	160
3.1	0.2024	3.1	0.3521	3.1	-503.162	-41.0568	3.1	-393.925	-5.96892	3.1	269	3.1	202								3.1	0.2182	3.1	-314.975	-70.9108	3.1	166
3.105	0.19472	3.105	0.34787	3.105	-506.086	-38.1622	3.105	-406.652	0.65544	3.105	270	3.105	203								3.105	0.21884	3.105	-319.971	-63.9537	3.105	164
3.11	0.19128	3.11	0.34954	3.11	-505.902	-26.8599	3.11	-409.755	-5.06399	3.11	276	3.11	207								3.11	0.21492	3.11	-329.874	-53.214	3.11	165
3.115	0.19376	3.115	0.35063	3.115	-493.657	-41.6651	3.115	-414.891	-8.3314	3.115	262	3.115	210								3.115	0.21177	3.115	-319.734	-45.4278	3.115	153
3.12	0.19033	3.12	0.35256	3.12	-519.29	-32.4125	3.12	-372.245	-6.29538	3.12	275	3.12	192								3.12	0.21076	3.12	-306.163	-59.329	3.12	159
3.125	0.18605	3.125	0.358	3.125	-487.598	-26.678	3.125	-384.712	-3.8426	3.125	264	3.125	200								3.125	0.22084	3.125	-340.866	-62.2085	3.125	175
3.13	0.19619	3.13	0.35808	3.13	-493.944	-35.6813	3.13	-402.371	-4.5877	3.13	268	3.13	202								3.13	0.22137	3.13	-320.805	-53.631	3.13	168
3.135	0.19509	3.135	0.35596	3.135	-515.867	-34.9723	3.135	-388.382	-5.06158	3.135	265	3.135	194								3.135	0.22571	3.135	-310.587	-68.2565	3.135	174
3.14	0.20401	3.14	0.36389	3.14	-514.904	-30.5948	3.14	-403.655	-7.04373	3.14	263	3.14	205								3.14	0.22244	3.14	-330.854	-20.5753	3.14	163
3.145	0.19981	3.145	0.3519	3.145	-512.813	-32.9792	3.145	-391.746	-8.31036	3.145	263	3.145	190								3.145	0.22569	3.145	-309.435	-55.5792	3.145	161
3.15	0.19647	3.15	0.36131	3.15	-495.661	-27.9185	3.15	-382.566	-8.55009	3.15	254	3.15	194								3.15	0.22621	3.15	-323.398	-29.2895	3.15	166
3.155	0.20033	3.155	0.36291	3.155	-505.437	-37.164	3.155	-388.591	-3.72538	3.155	259	3.155	195								3.155	0.22231	3.155	-315.89	-41.4538	3.155	162
3.16	0.19792	3.16	0.36206	3.16	-492.71	-32.3406	3.16	-399.459	-6.53165	3.16	268	3.16	202								3.16	0.23676	3.16	-332.057	-58.3651	3.16	168
3.165	0.20091	3.165	0.35813	3.165	-493.99	-32.0947	3.165	-396.321	-4.85789	3.165	260	3.165	201								3.165	0.24487	3.165	-319.462	-36.2627	3.165	165
3.17	0.20659	3.17	0.36029	3.17	-491.275	-36.8112	3.17	-394.752	-1.94111	3.17	240	3.17	197								3.17	0.23895	3.17	-335.538	-58.9093	3.17	173
3.175	0.19674	3.175	0.35956	3.175	-508.742	-38.6461	3.175	-386.909	-2.41492	3.175	264	3.175	194								3.175	0.23235	3.175	-318.156	-45.4186	3.175	161
3.18	0.20352	3.18	0.35721	3.18	-481.517	-27.4815	3.18	-385.776	-0.23027	3.18	259	3.18	186								3.18	0.2303	3.18	-308.74	-59.9181	3.18	159
3.185	0.20438	3.185	0.35809	3.185	-503.723	-30.8538	3.185	-397.202	-5.00335	3.185	268	3.185	191								3.185	0.22787	3.185	-304.873	-64.3552	3.185	167
3.19	0.20907	3.19	0.36096	3.19	-510.375	-23.2481	3.19	-384.044	-5.01802	3.19	277	3.19	191								3.19	0.22218	3.19	-336.38	-55.0941	3.19	169
3.195	0.20709	3.195	0.36369	3.195	-493.97	-32.0854	3.195	-392.328	-6.52766	3.195	267	3.195	203								3.195	0.21705	3.195	-327.145	-32.8657	3.195	167
3.2	0.1994	3.2	0.35604	3.2	-514.073	-38.3345	3.2	-381.487	-5.32455	3.2	280	3.2	206								3.2	0.22792	3.2	-321.301	-64.7298	3.2	170
3.205	0.1952	3.205	0.36598	3.205	-504.488	-38.5864	3.205	-402.902	-3.24632	3.205	279	3.205	198								3.205	0.23335	3.205	-340.414	-54.392	3.205	170
3.21	0.20158	3.21	0.36262	3.21	-489.541	-38.2742	3.21	-395.07	-5.86939	3.21	251	3.21	198								3.21	0.22921	3.21	-307.185	-63.6842	3.21	165
3.215	0.19942	3.215	0.35902	3.215	-520.927	-28.8417	3.215	-389.137	-7.92875	3.215	270	3.215	196								3.215	0.23854	3.215	-333.944	-75.2358	3.215	178
3.22	0.20586	3.22	0.35383	3.22	-509.718	-32.2951	3.22	-369.526	-6.53003	3.22	299	3.22	185								3.22	0.23484	3.22	-329.896	-70.4549	3.22	173
3.225	0.20229	3.225	0.34729	3.225	-505.973	-40.821	3.225	-386.558	-7.71717	3.225	279	3.225	190								3.225	0.22226	3.225	-327.412	-53.5914	3.225	172
3.23	0.20358	3.23	0.34327	3.23	-473.207	-30.1256	3.23	-388.157	-6.64488	3.23	265	3.23	203								3.23	0.2353	3.23	-320.022	-54.8323	3.23	172
3.235	0.19874	3.235	0.34923	3.235	-504.535	-35.9091	3.235	-374.545	-5.74055	3.235	279	3.235	187								3.235	0.23166	3.235	-327.966	-41.5987	3.235	168
3.24	0.19853	3.24	0.35355	3.24	-499.547	-39.04	3.24	-407.264	-5.10963	3.24	272	3.24	199								3.24	0.22721	3.24	-320.243	-53.2542	3.24	166
3.245	0.20222	3.245	0.36076	3.245	-505.894	-29.1241	3.245	-404.829	-2.57887	3.245	289	3.245	204								3.245	0.22047	3.245	-312.689	-60.7713	3.245	168
3.25	0.19699	3.25	0.34555	3.25	-512.214	-31.6801	3.25	-370.195	-4.88426	3.25	280	3.25	184								3.25	0.22632	3.25	-307.51	-50.4935	3.25	166
3.255	0.19475	3.255	0.35089	3.255	-520.73	-29.0745	3.255	-366.618	-0.10348	3.255	277	3.255	189								3.255	0.23778	3.255	-332.287	-52.4379	3.255	172
3.26	0.19646	3.26	0.36018	3.26	-503.574	-33.5502	3.26	-373.326	-6.07988	3.26	279	3.26	195								3.26	0.23539	3.26	-332.834	-57.4736	3.26	166
3.265	0.19422	3.265	0.35934	3.265	-499.075	-32.3463	3.265	-389.664	-5.73255	3.265	263	3.265	195								3.265	0.23571	3.265	-320.396	-60.1838	3.265	166
3.27	0.19278	3.27	0.35215	3.27	-533.743	-37.8036	3.27	-384.832	-3.72396	3.27	286	3.27	196								3.27	0.23948	3.27	-315.765	-65.6462	3.27	167
3.275	0.18975	3.275	0.36789	3.275	-501.877	-37.2367	3.275	-388.888	-5.03384	3.275	276	3.275	195								3.275	0.24181	3.275	-318.36	-67.2201	3.275	173
3.28	0.19688	3.28	0.36129	3.28	-506.788	-37.2383	3.28	-384.344	-6.49979	3.28	295	3.28	200								3.28	0.2346	3.28	-340.236	-49.5982	3.28	175
3.285	0.19819	3.285	0.3511	3.285	-516.986	-33.661	3.285	-364.616	-2.87696	3.285	281	3.285	190								3.285	0.23014	3.285	-328.539	-45.8688	3.285	168
3.29	0.19983	3.29	0.34522	3.29	-501.873	-32.2855	3.29	-375.952	-2.23908	3.29	274	3.29	185								3.29	0.2407	3.29	-309.198	-49.2779	3.29	163
3.295	0.19976	3.295	0.34398	3.295	-504.012	-27.2795	3.295	-388.988	-6.66739	3.295	289	3.295	196								3.295	0.23663	3.295	-323.183	-57.9123	3.295	171
3.3	0.20186	3.3	0.34313	3.3	-510.403	-36.8589	3.3	-372.065	-6.61842	3.3	276	3.3	182								3.3	0.22281	3.3	-314.373	-38.6303	3.3	163
3.305	0.20265	3.305	0.3433	3.305	-505.422	-33.4921	3.305	-390.584	-6.42556	3.305	287	3.305	192								3.305	0.22496	3.305	-293.906	-69.7273	3.305	161
3.31	0.20407	3.31	0.33655	3.31	-515.612	-26.4238	3.31	-382.195	-3.75352	3.31	267	3.31	178								3.31	0.22801	3.31	-322.851	-53.5654	3.31	173
3.315	0.20654	3.315	0.3325	3.315	-498.785	-45.8477	3.315	-366.063	-6.36224	3.315	264	3.315	186								3.315	0.22098	3.315	-322.758	-66.2258	3.315	176
3.32	0.20306	3.32	0.3406	3.32	-503.744	-38.0761	3.32	-379.399	-6.24686	3.32	282	3.32	188								3.32	0.22879	3.32	-317.494	-55.03	3.32	159
3.325	0.20041	3.325	0.33156	3.325	-494.131	-46.0774	3.325	-397.684	-5.52797	3.325	270	3.325	201								3.325	0.22682	3.325	-312.42	-54.5289	3.325	163
3.33	0.20629	3.33	0.32364	3.33	-500.549	-41.9909	3.33	-350.285	-6.89933	3.33	271	3.33	171								3.33	0.22879	3.33	-318.787	-49.291	3.33	162
3.335	0.20779	3.335	0.33987	3.335	-497.289	-32.9198	3.335	-392.707	-1.80352	3.335	292	3.335	194								3.335	0.24008	3.335	-311.351	-57.8967	3.335	160
3.34	0.21279	3.34	0.33832	3.34	-475.101	-30.1268	3.34	-388.208	-5.79922	3.34	286	3.34	199								3.34	0.23449	3.34	-305.5	-53.3959	3.34	161
3.345	0.20989	3.345	0.33457	3.345	-488.905	-27.0892	3.345	-391.945	-3.37089	3.345	275	3.345	191								3.345	0.21883	3.345	-318.672	-43.7768	3.345	162
3.35	0.21744	3.35	0.35002	3.35	-496.363	-21.5547	3.35	-373.674	-0.88262	3.35	280	3.35	186								3.35	0.21892	3.35	-325.213	-47.6296	3.35	159
3.355	0.21506	3.355	0.34979	3.355	-506.026	-32.1043	3.355	-388.28	-1.38741	3.355	271	3.355	193								3.355	0.22403	3.355	-313.382	-63.132	3.355	169
3.36	0.20868	3.36	0.34832	3.36	-524.57	-31.2497	3.36	-383.33	-5.1383	3.36	280	3.36	193								3.36	0.23098	3.36	-314.227	-58.7754	3.36	169
3.365	0.21304	3.365	0.35323	3.365	-514.643	-36.7827	3.365	-384.962	-5.63832	3.365	291	3.365	190								3.365	0.23163	3.365	-317.3	-41.3646	3.365	163
3.37	0.20729	3.37	0.34529	3.37	-509.503	-40.0255	3.37	-416.895	-4.99411	3.37	277	3.37	215								3.37	0.22654	3.37	-344.51	-55.4361	3.37	173
3.375	0.21061	3.375	0.34209	3.375	-496.769	-38.2784	3.375	-389.315	-6.38466	3.375	292	3.375	202								3.375	0.2224	3.375	-316.893	-52.4751	3.375	166
3.38	0.20995	3.38	0.34754	3.38	-498.275	-34.3457	3.38	-409.194	-4.3194	3.38	276	3.38	206								3.38	0.22372	3.38	-329.802	-55.3938	3.38	170
3.385	0.20929	3.385	0.3399	3.385	-497.543	-39.5651	3.385	-399.802	-7.94609	3.385	298	3.385	200								3.385	0.22085	3.385	-315.485	-64.0846	3.385	166
3.39	0.2147	3.39	0.33937	3.39	-510.014	-26.7547	3.39	-404.835	-10.4972	3.39	283	3.39	203								3.39	0.2236	3.39	-315.519	-63.9245	3.39	169
3.395	0.22058	3.395	0.33753	3.395	-492.067	-41.2482	3.395	-383.074	-8.21082	3.395	289	3.395	204								3.395	0.21646	3.395	-328.847	-55.1506	3.395	163
3.4	0.21194	3.4	0.33981	3.4	-482.546	-24.8736	3.4	-406.45	-8.09404	3.4	291	3.4	197								3.4	0.21616	3.4	-333.556	-69.2284	3.4	171
3.405	0.22145	3.405	0.34828	3.405	-505.283	-33.1519	3.405	-401.841	-3.02379	3.405	289	3.405	207								3.405	0.22489	3.405	-327.766	-55.3244	3.405	165
3.41	0.21561	3.41	0.33858	3.41	-507.138	-37.0014	3.41	-410.845	-8.65956	3.41	282	3.41	210								3.41	0.22301	3.41	-344.328	-58.3958	3.41	177
3.415	0.21485	3.415	0.35501	3.415	-500.071	-36.201	3.415	-398.841	-4.08852	3.415	283	3.415	208								3.415	0.21937	3.415	-319.416	-62.5381	3.415	169
3.42	0.21365	3.42	0.3615	3.42	-507.856	-31.8485	3.42	-403.208	-9.12382	3.42	286	3.42	204								3.42	0.23037	3.42	-333.628	-48.3075	3.42	175
3.425	0.22195	3.425	0.35358	3.425	-477.923	-27.9022	3.425	-409.101	-6.73041	3.425	274	3.425	213								3.425	0.2288	3.425	-318.677	-74.1001	3.425	171
3.43	0.22396	3.43	0.35216	3.43	-490.264	-29.0678	3.43	-396.924	-6.12321	3.43	280	3.43	211								3.43	0.22573	3.43	-331.014	-62.9082	3.43	172
3.435	0.22714	3.435	0.34848	3.435	-481.616	-27.1752	3.435	-367.086	-4.37092	3.435	282	3.435	205								3.435	0.21667	3.435	-322.064	-62.0199	3.435	165
3.44	0.22297	3.44	0.34681	3.44	-501.931	-34.152	3.44	-384.448	-2.58274	3.44	278	3.44	193								3.44	0.22331	3.44	-307.031	-69.9771	3.44	167
3.445	0.22017	3.445	0.34073	3.445	-487.57	-22.9849	3.445	-392.674	-2.84906	3.445	280	3.445	205								3.445	0.2062	3.445	-329.66	-63.2107	3.445	168
3.45	0.22693	3.45	0.34361	3.45	-487.784	-24.0591	3.45	-387.642	-5.19128	3.45	297	3.45	196								3.45	0.2029	3.45	-311.504	-45.4513	3.45	167
3.455	0.2214	3.455	0.35307	3.455	-495.563	-22.26	3.455	-403.869	-8.60551	3.455	280	3.455	208								3.455	0.20405	3.455	-314.206	-70.3	3.455	164
3.46	0.21538	3.46	0.3392	3.46	-491.463	-25.4344	3.46	-399.258	-11.3684	3.46	274	3.46	216								3.46	0.19749	3.46	-335.458	-62.6733	3.46	172
3.465	0.21336	3.465	0.3459	3.465	-491.212	-35.7864	3.465	-396.426	-8.71159	3.465	287	3.465	205								3.465	0.20038	3.465	-310.154	-71.9065	3.465	167
3.47	0.21743	3.47	0.35779	3.47	-488.335	-28.186	3.47	-408.423	-6.48622	3.47	284	3.47	211								3.47	0.20455	3.47	-301.424	-66.5049	3.47	167
3.475	0.21604	3.475	0.35891	3.475	-503.921	-30.3175	3.475	-368.34	-7.42327	3.475	291	3.475	188								3.475	0.2027	3.475	-315.43	-55.4948	3.475	170
3.48	0.22754	3.48	0.35328	3.48	-511.237	-23.0197	3.48	-375.434	-0.54252	3.48	290	3.48	197								3.48	0.20365	3.48	-287.581	-63.7381	3.48	157
3.485	0.22086	3.485	0.36249	3.485	-488.231	-29.9596	3.485	-403.699	-8.57881	3.485	273	3.485	205								3.485	0.1991	3.485	-298.744	-63.7929	3.485	157
3.49	0.21546	3.49	0.36099	3.49	-503.905	-26.4968	3.49	-380.412	-4.40915	3.49	277	3.49	197								3.49	0.20688	3.49	-327.559	-57.6546	3.49	165
3.495	0.21137	3.495	0.36052	3.495	-534.379	-24.2013	3.495	-408.78	-3.86067	3.495	274	3.495	202								3.495	0.20786	3.495	-310.685	-72.7978	3.495	174
3.5	0.22668	3.5	0.35512	3.5	-506.623	-30.5338	3.5	-396.886	-9.3621	3.5	271	3.5	202								3.5	0.208	3.5	-313.053	-58.273	3.5	169
3.505	0.21972	3.505	0.36126	3.505	-510.183	-12.343	3.505	-392.058	-9.23958	3.505	264	3.505	198								3.505	0.20271	3.505	-298.989	-55.1208	3.505	160
3.51	0.22149	3.51	0.3593	3.51	-513.2	-22.0233	3.51	-391.191	-9.13892	3.51	272	3.51	200								3.51	0.20114	3.51	-324.1	-36.8748	3.51	163
3.515	0.22772	3.515	0.35773	3.515	-493.8	-18.8993	3.515	-374.722	-11.6218	3.515	265	3.515	197								3.515	0.19199	3.515	-316.868	-50.5497	3.515	159
3.52	0.22405	3.52	0.35979	3.52	-495.552	-16.4411	3.52	-382.445	-5.88016	3.52	269	3.52	200								3.52	0.1999	3.52	-304.917	-53.2751	3.52	163
3.525	0.22471	3.525	0.36002	3.525	-493.496	-31.2852	3.525	-393.432	-5.59347	3.525	271	3.525	198								3.525	0.19923	3.525	-310.158	-50.8684	3.525	160
3.53	0.21778	3.53	0.34957	3.53	-483.519	-25.3792	3.53	-400.549	-10.7	3.53	290	3.53	206								3.53	0.2041	3.53	-306.913	-48.0488	3.53	157
3.535	0.21757	3.535	0.35375	3.535	-487.366	-24.1404	3.535	-409.292	-12.7051	3.535	292	3.535	201								3.535	0.20894	3.535	-293.746	-54.0492	3.535	159
3.54	0.21767	3.54	0.35632	3.54	-492.934	-23.7103	3.54	-406.396	-5.819	3.54	255	3.54	208								3.54	0.2092	3.54	-301.7	-49.1224	3.54	156
3.545	0.21873	3.545	0.36324	3.545	-481.326	-36.3085	3.545	-379.492	-4.94848	3.545	263	3.545	199								3.545	0.21413	3.545	-270.23	-63.7838	3.545	146
3.55	0.21915	3.55	0.36455	3.55	-510.26	-34.1732	3.55	-386.402	-5.06653	3.55	285	3.55	199								3.55	0.21385	3.55	-287.321	-66.4506	3.55	152
3.555	0.21242	3.555	0.36687	3.555	-496.111	-35.9144	3.555	-386.031	-11.0314	3.555	284	3.555	207								3.555	0.2083	3.555	-289.277	-45.5199	3.555	159
3.56	0.21273	3.56	0.36686	3.56	-498.264	-29.8682	3.56	-404.618	-7.73485	3.56	284	3.56	206								3.56	0.217	3.56	-311.029	-45.0392	3.56	160
3.565	0.2178	3.565	0.37017	3.565	-499.232	-34.1238	3.565	-410.89	-5.19799	3.565	281	3.565	208								3.565	0.2068	3.565	-301.575	-52.5652	3.565	153
3.57	0.21474	3.57	0.37386	3.57	-480.04	-26.0487	3.57	-410.212	-8.69188	3.57	273	3.57	209								3.57	0.21379	3.57	-311.202	-58.2738	3.57	157
3.575	0.21323	3.575	0.37786	3.575	-477.463	-27.4253	3.575	-396.252	-2.6473	3.575	284	3.575	211								3.575	0.21242	3.575	-295.062	-64.5108	3.575	163
3.58	0.20522	3.58	0.3863	3.58	-496.796	-27.2355	3.58	-402.393	-6.65726	3.58	291	3.58	203								3.58	0.20976	3.58	-288.065	-79.6655	3.58	161
3.585	0.1995	3.585	0.37774	3.585	-501.01	-33.9726	3.585	-397.905	-9.18464	3.585	296	3.585	202								3.585	0.21926	3.585	-305.349	-63.6914	3.585	162
3.59	0.19967	3.59	0.37427	3.59	-500.491	-36.3166	3.59	-396.34	-7.22594	3.59	293	3.59	211								3.59	0.22576	3.59	-302.492	-50.6812	3.59	155
3.595	0.2021	3.595	0.37471	3.595	-493.484	-34.3919	3.595	-408.465	-13.2958	3.595	296	3.595	214								3.595	0.21702	3.595	-292.959	-59.1376	3.595	157
3.6	0.19976	3.6	0.37485	3.6	-512.146	-28.8432	3.6	-409.328	-12.4782	3.6	292	3.6	212								3.6	0.21285	3.6	-307.923	-53.2577	3.6	159
3.605	0.203	3.605	0.3783	3.605	-503.567	-25.8092	3.605	-412.497	-9.46339	3.605	285	3.605	212								3.605	0.21728	3.605	-310.711	-70.5858	3.605	165
3.61	0.2016	3.61	0.38384	3.61	-487.715	-27.7629	3.61	-390.242	-12.3549	3.61	283	3.61	203								3.61	0.22396	3.61	-314.117	-59.077	3.61	162
3.615	0.20493	3.615	0.37332	3.615	-508.785	-30.8933	3.615	-392.703	-11.6859	3.615	270	3.615	202								3.615	0.2238	3.615	-292.411	-68.6806	3.615	166
3.62	0.20803	3.62	0.37829	3.62	-477.227	-33.5275	3.62	-376.558	-10.4104	3.62	270	3.62	196								3.62	0.21583	3.62	-304.584	-68.4106	3.62	164
3.625	0.2153	3.625	0.3801	3.625	-505.276	-18.9934	3.625	-369.989	-14.5709	3.625	266	3.625	199								3.625	0.22381	3.625	-304.597	-48.6101	3.625	166
3.63	0.21313	3.63	0.36341	3.63	-480.645	-28.9342	3.63	-393.21	-6.92922	3.63	275	3.63	203								3.63	0.22319	3.63	-307.353	-61.6103	3.63	167
3.635	0.21246	3.635	0.36334	3.635	-474.233	-28.2136	3.635	-388.672	-9.87431	3.635	275	3.635	203								3.635	0.223	3.635	-314.687	-44.9769	3.635	156
3.64	0.21104	3.64	0.36015	3.64	-505.207	-32.4243	3.64	-356.224	-9.90956	3.64	281	3.64	201								3.64	0.21559	3.64	-318.198	-62.561	3.64	174
3.645	0.21492	3.645	0.3644	3.645	-504.546	-29.4661	3.645	-393.433	-5.89389	3.645	288	3.645	196								3.645	0.21235	3.645	-322.109	-54.2624	3.645	166
3.65	0.21563	3.65	0.36145	3.65	-492.432	-33.4916	3.65	-376.852	-5.3444	3.65	291	3.65	198								3.65	0.21093	3.65	-317.986	-58.6467	3.65	167
3.655	0.21803	3.655	0.36755	3.655	-466.012	-29.5393	3.655	-379.225	-9.53766	3.655	286	3.655	199								3.655	0.20869	3.655	-309.684	-69.7623	3.655	160
3.66	0.21348	3.66	0.36927	3.66	-491.846	-30.6182	3.66	-368.294	-13.79	3.66	281	3.66	195								3.66	0.21079	3.66	-307.756	-68.4084	3.66	163
3.665	0.21048	3.665	0.37355	3.665	-480.246	-25.302	3.665	-388.518	-10.9064	3.665	276	3.665	195								3.665	0.21087	3.665	-308.173	-53.4614	3.665	158
3.67	0.21136	3.67	0.37518	3.67	-479.008	-25.1283	3.67	-395.514	-10.5944	3.67	270	3.67	201								3.67	0.2064	3.67	-301.381	-57.8094	3.67	164
3.675	0.20907	3.675	0.3695	3.675	-484.98	-31.1525	3.675	-397.642	-13.9429	3.675	276	3.675	213								3.675	0.20442	3.675	-317.167	-48.0615	3.675	167
3.68	0.20895	3.68	0.37588	3.68	-499.557	-31.2536	3.68	-388.908	-11.0312	3.68	279	3.68	204								3.68	0.20795	3.68	-305.675	-44.0061	3.68	163
3.685	0.20336	3.685	0.38758	3.685	-514.396	-23.6582	3.685	-377.251	-13.6696	3.685	271	3.685	195								3.685	0.20749	3.685	-284.736	-64.2007	3.685	165
3.69	0.20549	3.69	0.37602	3.69	-484.664	-17.6697	3.69	-388.172	-21.3261	3.69	275	3.69	211								3.69	0.21078	3.69	-302.269	-58.3201	3.69	167
3.695	0.21197	3.695	0.37943	3.695	-511.712	-30.4891	3.695	-375.62	-15.5561	3.695	292	3.695	204								3.695	0.21911	3.695	-294.201	-63.381	3.695	158
3.7	0.21141	3.7	0.37991	3.7	-494.199	-31.1997	3.7	-357.231	-10.8836	3.7	294	3.7	181								3.7	0.21406	3.7	-307.341	-59.3265	3.7	164
3.705	0.21277	3.705	0.37617	3.705	-506.762	-23.9495	3.705	-384.711	-16.8929	3.705	290	3.705	192								3.705	0.22411	3.705	-289.448	-52.6326	3.705	156
3.71	0.22078	3.71	0.36039	3.71	-495.147	-19.9128	3.71	-391.967	-15.6185	3.71	290	3.71	209								3.71	0.21865	3.71	-293.098	-56.028	3.71	154
3.715	0.21901	3.715	0.36525	3.715	-475.259	-18.4188	3.715	-380.462	-12.6881	3.715	295	3.715	198								3.715	0.2221	3.715	-296.112	-52.4344	3.715	152
3.72	0.21142	3.72	0.36177	3.72	-490.969	-32.741	3.72	-382.882	-10.0247	3.72	303	3.72	194								3.72	0.22702	3.72	-301.761	-61.2445	3.72	159
3.725	0.20588	3.725	0.35892	3.725	-493.434	-29.1491	3.725	-401.4	-14.045	3.725	295	3.725	214								3.725	0.21932	3.725	-304.523	-52.9052	3.725	161
3.73	0.20791	3.73	0.3604	3.73	-522.505	-23.8107	3.73	-399.718	-9.35081	3.73	277	3.73	202								3.73	0.22561	3.73	-312.372	-54.8585	3.73	164
3.735	0.21592	3.735	0.35523	3.735	-513.185	-23.4595	3.735	-383.154	-12.3776	3.735	296	3.735	194								3.735	0.20916	3.735	-289.084	-64.6275	3.735	155
3.74	0.20466	3.74	0.34533	3.74	-506.995	-30.6034	3.74	-368.254	-12.2143	3.74	280	3.74	201								3.74	0.20499	3.74	-274.234	-58.3653	3.74	145
3.745	0.20236	3.745	0.35187	3.745	-501.625	-31.051	3.745	-397.968	-18.9791	3.745	285	3.745	205								3.745	0.21077	3.745	-308.228	-58.321	3.745	164
3.75	0.20493	3.75	0.35033	3.75	-476.502	-24.4824	3.75	-383.063	-12.3544	3.75	286	3.75	197								3.75	0.219	3.75	-291.996	-60.7103	3.75	157
3.755	0.20388	3.755	0.3458	3.755	-498.23	-36.9427	3.755	-369.774	-12.1951	3.755	284	3.755	194								3.755	0.22276	3.755	-290.937	-58.142	3.755	152
3.76	0.21056	3.76	0.34907	3.76	-503.999	-29.8171	3.76	-395.014	-14.5615	3.76	288	3.76	212								3.76	0.22155	3.76	-279.39	-59.3639	3.76	150
3.765	0.20204	3.765	0.35123	3.765	-516.878	-35.9357	3.765	-387.093	-16.2001	3.765	282	3.765	206								3.765	0.21846	3.765	-313.132	-40.3628	3.765	160
3.77	0.20112	3.77	0.35304	3.77	-501.925	-30.7628	3.77	-391.699	-9.27154	3.77	285	3.77	211								3.77	0.21871	3.77	-305.234	-40.5673	3.77	156
3.775	0.20352	3.775	0.36313	3.775	-496.435	-23.8053	3.775	-390.24	-12.3947	3.775	298	3.775	220								3.775	0.22513	3.775	-305.719	-55.6771	3.775	160
3.78	0.20602	3.78	0.37158	3.78	-498.663	-29.642	3.78	-401.749	-12.1572	3.78	285	3.78	204								3.78	0.22376	3.78	-310.345	-53.8228	3.78	162
3.785	0.20674	3.785	0.37294	3.785	-513.411	-37.2239	3.785	-413.121	-18.1122	3.785	297	3.785	210								3.785	0.21695	3.785	-271.086	-61.0888	3.785	156
3.79	0.20257	3.79	0.37521	3.79	-502.227	-34.2357	3.79	-424.551	-20.6415	3.79	287	3.79	221								3.79	0.21767	3.79	-303.039	-47.3448	3.79	159
3.795	0.19825	3.795	0.3848	3.795	-497.18	-38.7806	3.795	-394.948	-17.0887	3.795	302	3.795	211								3.795	0.21774	3.795	-321.203	-50.2232	3.795	162
3.8	0.2008	3.8	0.38593	3.8	-521.022	-36.8145	3.8	-404.274	-17.1502	3.8	301	3.8	219								3.8	0.22117	3.8	-297.852	-51.2696	3.8	156
3.805	0.19546	3.805	0.38901	3.805	-513.643	-32.5555	3.805	-405.925	-15.1417	3.805	293	3.805	203								3.805	0.21728	3.805	-310.443	-60.8824	3.805	159
3.81	0.19305	3.81	0.37923	3.81	-511.456	-31.6923	3.81	-403.294	-20.724	3.81	283	3.81	206								3.81	0.22121	3.81	-310.77	-56.2755	3.81	159
3.815	0.19017	3.815	0.38508	3.815	-504.384	-43.5465	3.815	-389.717	-8.17811	3.815	287	3.815	204								3.815	0.21121	3.815	-313.998	-50.0625	3.815	159
3.82	0.19527	3.82	0.38753	3.82	-499.61	-32.5488	3.82	-399.7	-11.5472	3.82	284	3.82	203								3.82	0.2124	3.82	-291.539	-53.58	3.82	150
3.825	0.19005	3.825	0.38729	3.825	-515.011	-36.5253	3.825	-392.803	-20.6325	3.825	317	3.825	209								3.825	0.21725	3.825	-311.129	-38.9468	3.825	159
3.83	0.19322	3.83	0.39129	3.83	-523.944	-37.983	3.83	-390.419	-9.23189	3.83	303	3.83	201								3.83	0.20877	3.83	-280.143	-60.829	3.83	150
3.835	0.18873	3.835	0.40078	3.835	-491.498	-33.2775	3.835	-407.534	-14.8508	3.835	291	3.835	219								3.835	0.21227	3.835	-296.904	-44.3036	3.835	153
3.84	0.19241	3.84	0.40122	3.84	-500.74	-35.883	3.84	-381.637	-12.9262	3.84	296	3.84	201								3.84	0.22068	3.84	-313.042	-46.1107	3.84	158
3.845	0.19019	3.845	0.40348	3.845	-486.86	-31.7596	3.845	-401.846	-10.4974	3.845	294	3.845	209								3.845	0.21199	3.845	-294.558	-29.2261	3.845	149
3.85	0.19483	3.85	0.41656	3.85	-523.84	-38.6508	3.85	-416.762	-11.2271	3.85	308	3.85	218								3.85	0.22806	3.85	-291.835	-49.5004	3.85	151
3.855	0.20015	3.855	0.41472	3.855	-509.346	-36.4356	3.855	-428.228	-8.17678	3.855	288	3.855	215								3.855	0.22184	3.855	-313.752	-47.6222	3.855	161
3.86	0.19853	3.86	0.40376	3.86	-508.168	-39.6121	3.86	-399.701	-14.1953	3.86	282	3.86	215								3.86	0.21703	3.86	-305.303	-48.5304	3.86	161
3.865	0.19501	3.865	0.39271	3.865	-508.223	-39.2371	3.865	-431.854	-17.0732	3.865	292	3.865	225								3.865	0.21823	3.865	-279.943	-59.4648	3.865	145
3.87	0.19749	3.87	0.40008	3.87	-502.045	-35.695	3.87	-420.013	-9.20067	3.87	266	3.87	215								3.87	0.21339	3.87	-288.281	-48.091	3.87	145
3.875	0.1984	3.875	0.40132	3.875	-495.62	-40.6141	3.875	-415.716	-9.2977	3.875	286	3.875	211								3.875	0.21934	3.875	-275.322	-59.4213	3.875	148
3.88	0.19246	3.88	0.40557	3.88	-486.54	-48.1154	3.88	-423.507	-15.7761	3.88	287	3.88	217								3.88	0.22684	3.88	-294.542	-59.0798	3.88	163
3.885	0.19329	3.885	0.39342	3.885	-480.108	-49.4888	3.885	-422.039	-22.8374	3.885	296	3.885	224								3.885	0.22628	3.885	-294.699	-44.3358	3.885	156
3.89	0.20111	3.89	0.398	3.89	-514.815	-42.5892	3.89	-423.191	-16.8992	3.89	305	3.89	223								3.89	0.21678	3.89	-292.699	-53.7545	3.89	150
3.895	0.19947	3.895	0.39366	3.895	-505.621	-41.5768	3.895	-426.631	-17.2692	3.895	290	3.895	224								3.895	0.22505	3.895	-296.959	-42.5626	3.895	150
3.9	0.20306	3.9	0.38647	3.9	-526.593	-32.7592	3.9	-437.56	-18.527	3.9	293	3.9	219								3.9	0.22632	3.9	-283.182	-47.0948	3.9	153
3.905	0.21079	3.905	0.39298	3.905	-518.127	-31.1945	3.905	-430.231	-17.2887	3.905	292	3.905	226								3.905	0.23061	3.905	-302.585	-39.5967	3.905	162
3.91	0.20814	3.91	0.3898	3.91	-529.884	-38.2918	3.91	-425.537	-17.0748	3.91	284	3.91	226								3.91	0.22451	3.91	-297.846	-48.9656	3.91	156
3.915	0.20465	3.915	0.39528	3.915	-518.21	-30.6187	3.915	-395.253	-10.3004	3.915	292	3.915	202								3.915	0.22224	3.915	-290.601	-56.129	3.915	162
3.92	0.20517	3.92	0.38303	3.92	-497.255	-34.7185	3.92	-429.026	-23.7793	3.92	302	3.92	230								3.92	0.21764	3.92	-293.953	-62.3362	3.92	159
3.925	0.21415	3.925	0.38688	3.925	-470.885	-28.6145	3.925	-427.75	-13.9209	3.925	291	3.925	228								3.925	0.22259	3.925	-312.834	-46.0301	3.925	164
3.93	0.21697	3.93	0.38611	3.93	-514.689	-28.6804	3.93	-397.367	-23.4059	3.93	294	3.93	205								3.93	0.22758	3.93	-304.346	-51.9619	3.93	161
3.935	0.21893	3.935	0.36751	3.935	-508.562	-32.0716	3.935	-400.339	-13.4767	3.935	294	3.935	208								3.935	0.22286	3.935	-304.699	-57.5962	3.935	157
3.94	0.21927	3.94	0.36291	3.94	-525.352	-26.7669	3.94	-408.617	-13.8455	3.94	286	3.94	222								3.94	0.21482	3.94	-318.784	-46.8623	3.94	163
3.945	0.21365	3.945	0.3529	3.945	-501.222	-31.6507	3.945	-392.67	-14.2737	3.945	298	3.945	210								3.945	0.20828	3.945	-316.212	-37.9572	3.945	166
3.95	0.21103	3.95	0.35607	3.95	-512.019	-36.5392	3.95	-410.654	-14.0954	3.95	283	3.95	219								3.95	0.20675	3.95	-306.686	-54.3086	3.95	159
3.955	0.20921	3.955	0.36062	3.955	-514.156	-37.7626	3.955	-401.079	-15.1944	3.955	294	3.955	214								3.955	0.21846	3.955	-308.515	-61.0284	3.955	161
3.96	0.21415	3.96	0.35493	3.96	-520.541	-28.8148	3.96	-403.009	-18.5951	3.96	299	3.96	209								3.96	0.22047	3.96	-303.273	-51.667	3.96	154
3.965	0.21869	3.965	0.36403	3.965	-529.072	-32.2478	3.965	-430.911	-28.1246	3.965	291	3.965	222								3.965	0.21824	3.965	-308.064	-45.2792	3.965	156
3.97	0.21455	3.97	0.36911	3.97	-506.347	-36.6649	3.97	-412.312	-19.3277	3.97	303	3.97	228								3.97	0.22087	3.97	-307.535	-53.413	3.97	166
3.975	0.21186	3.975	0.38661	3.975	-533.186	-43.7455	3.975	-404.366	-18.8241	3.975	299	3.975	208								3.975	0.21976	3.975	-298.246	-41.9632	3.975	159
3.98	0.20402	3.98	0.38007	3.98	-503.06	-29.7954	3.98	-407.125	-13.2596	3.98	296	3.98	214								3.98	0.21187	3.98	-313.809	-27.1779	3.98	164
3.985	0.20343	3.985	0.38414	3.985	-533.163	-40.8408	3.985	-371.378	-5.1029	3.985	289	3.985	202								3.985	0.21338	3.985	-298.616	-56.1283	3.985	163
3.99	0.20619	3.99	0.37691	3.99	-505.409	-42.6845	3.99	-425.768	-10.1227	3.99	295	3.99	213								3.99	0.21252	3.99	-321.258	-38.3276	3.99	165
3.995	0.20832	3.995	0.37613	3.995	-519.137	-32.3488	3.995	-388.328	-4.11105	3.995	302	3.995	211								3.995	0.21959	3.995	-293.635	-40.0383	3.995	154
4	0.2041	4	0.37172	4	-508.937	-42.2251	4	-435.642	-6.0622	4	297	4	228								4	0.21916	4	-310.539	-45.821	4	160
4.005	0.20384	4.005	0.36834	4.005	-481.065	-36.4924	4.005	-396.826	-9.78038	4.005	291	4.005	213								4.005	0.2186	4.005	-323.72	-28.5371	4.005	160
4.01	0.19949	4.01	0.36716	4.01	-520.61	-35.5857	4.01	-411.222	-7.71426	4.01	293	4.01	213								4.01	0.21921	4.01	-313.362	-54.6771	4.01	163
4.015	0.20052	4.015	0.37129	4.015	-508.478	-39.9381	4.015	-438.048	-9.66716	4.015	286	4.015	221								4.015	0.22441	4.015	-331.4	-31.7377	4.015	168
4.02	0.20136	4.02	0.37449	4.02	-502.719	-38.2673	4.02	-382.024	-10.7333	4.02	278	4.02	194								4.02	0.22028	4.02	-320.33	-35.6737	4.02	164
4.025	0.19928	4.025	0.37402	4.025	-502.338	-31.9158	4.025	-427.032	-10.1846	4.025	285	4.025	210								4.025	0.22709	4.025	-327.398	-48.2973	4.025	160
4.03	0.19788	4.03	0.36343	4.03	-515.763	-41.3492	4.03	-451.829	-14.988	4.03	281	4.03	231								4.03	0.22333	4.03	-311.912	-43.3019	4.03	163
4.035	0.19596	4.035	0.36854	4.035	-529.318	-38.8935	4.035	-419.893	-14.2416	4.035	290	4.035	210								4.035	0.22022	4.035	-311.99	-48.6265	4.035	169
4.04	0.19641	4.04	0.36912	4.04	-532.068	-40.1538	4.04	-428.113	-16.2532	4.04	275	4.04	214								4.04	0.20427	4.04	-334.431	-35.8618	4.04	167
4.045	0.19631	4.045	0.36233	4.045	-507.86	-32.2959	4.045	-427.615	-15.8084	4.045	275	4.045	217								4.045	0.20831	4.045	-310.708	-29.7404	4.045	161
4.05	0.20032	4.05	0.3572	4.05	-520.452	-39.8843	4.05	-425.221	-8.88855	4.05	291	4.05	216								4.05	0.2134	4.05	-317.146	-53.0629	4.05	158
4.055	0.19544	4.055	0.35967	4.055	-499.388	-45.7341	4.055	-407.15	-8.99589	4.055	284	4.055	207								4.055	0.21804	4.055	-313.986	-34.9911	4.055	162
4.06	0.19786	4.06	0.37261	4.06	-528.858	-43.0499	4.06	-398.9	-8.87261	4.06	255	4.06	207								4.06	0.221	4.06	-305.67	-49.5681	4.06	165
4.065	0.1934	4.065	0.37155	4.065	-518.939	-28.3985	4.065	-404	-10.3071	4.065	277	4.065	208								4.065	0.22086	4.065	-305.398	-58.5481	4.065	166
4.07	0.19501	4.07	0.36764	4.07	-526.602	-39.6353	4.07	-420.358	-17.9948	4.07	269	4.07	218								4.07	0.22316	4.07	-316.169	-56.8306	4.07	165
4.075	0.20088	4.075	0.36716	4.075	-508.723	-35.4876	4.075	-423.813	-16.2062	4.075	277	4.075	220								4.075	0.22175	4.075	-305.397	-59.2749	4.075	163
4.08	0.20208	4.08	0.3731	4.08	-504.499	-36.0167	4.08	-422.655	-10.7892	4.08	280	4.08	221								4.08	0.21949	4.08	-316.876	-39.6353	4.08	156
4.085	0.2105	4.085	0.37585	4.085	-519.732	-33.3583	4.085	-425.277	-11.7838	4.085	283	4.085	224								4.085	0.21341	4.085	-296.858	-50.917	4.085	158
4.09	0.20562	4.09	0.36697	4.09	-506.881	-33.422	4.09	-424.048	-13.8497	4.09	273	4.09	220								4.09	0.20509	4.09	-326.936	-62.5886	4.09	170
4.095	0.20224	4.095	0.36997	4.095	-512.358	-37.3459	4.095	-410.195	-19.8441	4.095	295	4.095	214								4.095	0.20731	4.095	-321.515	-50.4221	4.095	161
4.1	0.20907	4.1	0.36956	4.1	-531.001	-39.9138	4.1	-415.524	-12.2558	4.1	297	4.1	220								4.1	0.21479	4.1	-323.006	-34.4685	4.1	163
4.105	0.20953	4.105	0.35756	4.105	-536.216	-36.2463	4.105	-425.182	-14.0351	4.105	308	4.105	226								4.105	0.21152	4.105	-311.154	-55.0818	4.105	166
4.11	0.20789	4.11	0.36133	4.11	-528.717	-36.569	4.11	-426.315	-15.5626	4.11	301	4.11	217								4.11	0.22071	4.11	-324.901	-37.5622	4.11	172
4.115	0.19918	4.115	0.37284	4.115	-508.661	-40.3332	4.115	-424.596	-17.3809	4.115	296	4.115	223								4.115	0.21787	4.115	-311.381	-35.7475	4.115	157
4.12	0.20126	4.12	0.36561	4.12	-491.375	-34.4206	4.12	-446.504	-26.1376	4.12	293	4.12	229								4.12	0.22012	4.12	-297.397	-45.9881	4.12	160
4.125	0.19873	4.125	0.37274	4.125	-534.863	-28.0462	4.125	-426.127	-16.5694	4.125	299	4.125	218								4.125	0.21725	4.125	-316.872	-49.43	4.125	160
4.13	0.19457	4.13	0.38035	4.13	-515.116	-32.9346	4.13	-430.772	-12.9691	4.13	301	4.13	228								4.13	0.22927	4.13	-312.688	-57.9872	4.13	170
4.135	0.19951	4.135	0.39325	4.135	-493.896	-44.5841	4.135	-432.986	-9.44406	4.135	306	4.135	212								4.135	0.22569	4.135	-319.404	-37.5836	4.135	163
4.14	0.19649	4.14	0.39399	4.14	-508.27	-35.7807	4.14	-423.77	-11.7778	4.14	315	4.14	217								4.14	0.21532	4.14	-317.836	-37.3461	4.14	162
4.145	0.20499	4.145	0.37702	4.145	-529.367	-37.5553	4.145	-399.918	-11.9259	4.145	298	4.145	208								4.145	0.21741	4.145	-311.529	-61.4708	4.145	164
4.15	0.20743	4.15	0.3826	4.15	-526.117	-37.4306	4.15	-453.851	-18.9503	4.15	312	4.15	232								4.15	0.21623	4.15	-294.05	-40.3966	4.15	156
4.155	0.21071	4.155	0.37737	4.155	-522.257	-33.6243	4.155	-421.844	-13.7177	4.155	300	4.155	213								4.155	0.2278	4.155	-301.581	-58.7426	4.155	166
4.16	0.2072	4.16	0.38329	4.16	-511.81	-30.738	4.16	-419.091	-13.36	4.16	293	4.16	215								4.16	0.22509	4.16	-295.147	-43.4012	4.16	161
4.165	0.21168	4.165	0.3895	4.165	-526.994	-34.3568	4.165	-404.787	-12.5415	4.165	306	4.165	211								4.165	0.22898	4.165	-306.105	-48.3366	4.165	169
4.17	0.20953	4.17	0.38294	4.17	-520.758	-39.357	4.17	-419.541	-4.67707	4.17	318	4.17	214								4.17	0.23461	4.17	-294.155	-31.1096	4.17	153
4.175	0.21054	4.175	0.38181	4.175	-544.418	-48.1625	4.175	-406.912	-9.80979	4.175	309	4.175	215								4.175	0.22792	4.175	-317.966	-40.1522	4.175	166
4.18	0.21087	4.18	0.38281	4.18	-511.566	-33.5594	4.18	-414.003	-5.79797	4.18	305	4.18	218								4.18	0.22455	4.18	-302.935	-59.8879	4.18	162
4.185	0.20523	4.185	0.38362	4.185	-528.428	-36.6976	4.185	-427.47	-9.85468	4.185	300	4.185	224								4.185	0.22073	4.185	-315.636	-37.9484	4.185	162
4.19	0.20899	4.19	0.37759	4.19	-541.798	-38.9638	4.19	-425.908	-9.02581	4.19	307	4.19	221								4.19	0.23016	4.19	-304.131	-30.7889	4.19	160
4.195	0.20561	4.195	0.38816	4.195	-512.651	-38.8601	4.195	-421.534	-7.49964	4.195	314	4.195	222								4.195	0.23105	4.195	-298.186	-28.8283	4.195	151
4.2	0.20501	4.2	0.38662	4.2	-537.638	-35.177	4.2	-420.195	-10.605	4.2	302	4.2	214								4.2	0.23333	4.2	-306.249	-16.6368	4.2	160
4.205	0.203	4.205	0.37608	4.205	-531.545	-35.6793	4.205	-409.549	-7.85214	4.205	306	4.205	207								4.205	0.22419	4.205	-305.141	-10.8532	4.205	155
4.21	0.20444	4.21	0.38055	4.21	-498.019	-52.1838	4.21	-428.715	-13.617	4.21	300	4.21	221								4.21	0.23022	4.21	-285.068	-30.1255	4.21	156
4.215	0.20107	4.215	0.38553	4.215	-516.742	-34.0942	4.215	-421.246	-11.0135	4.215	294	4.215	222								4.215	0.22013	4.215	-286.836	-12.8816	4.215	147
4.22	0.20756	4.22	0.3915	4.22	-520.692	-35.2605	4.22	-429.754	-10.4547	4.22	318	4.22	229								4.22	0.21753	4.22	-305.294	-12.8788	4.22	151
4.225	0.20799	4.225	0.39154	4.225	-524.779	-39.1033	4.225	-432.622	-5.51437	4.225	306	4.225	221								4.225	0.21826	4.225	-299.696	-16.2113	4.225	165
4.23	0.20169	4.23	0.38837	4.23	-537.465	-33.3114	4.23	-436.987	-10.0878	4.23	305	4.23	231								4.23	0.22313	4.23	-319.477	-16.9988	4.23	162
4.235	0.20836	4.235	0.39402	4.235	-525.335	-36.981	4.235	-418.448	-7.5077	4.235	315	4.235	217								4.235	0.21915	4.235	-315.319	-14.4386	4.235	166
4.24	0.2029	4.24	0.39295	4.24	-537.853	-39.2615	4.24	-446.57	-11.547	4.24	313	4.24	234								4.24	0.21563	4.24	-316.713	-27.4688	4.24	170
4.245	0.20714	4.245	0.39142	4.245	-542.295	-38.8242	4.245	-414.167	-9.26375	4.245	313	4.245	216								4.245	0.22	4.245	-314.14	-13.2372	4.245	162
4.25	0.20553	4.25	0.40012	4.25	-539.305	-39.8931	4.25	-435.082	-10.3024	4.25	303	4.25	219								4.25	0.23095	4.25	-303.223	-14.1615	4.25	157
4.255	0.20217	4.255	0.4028	4.255	-551.348	-38.146	4.255	-421.834	-9.36322	4.255	308	4.255	233								4.255	0.21986	4.255	-294.727	-28.6601	4.255	154
4.26	0.20275	4.26	0.39784	4.26	-546.666	-38.5804	4.26	-425.441	-10.2832	4.26	317	4.26	222								4.26	0.22161	4.26	-301.096	-20.2669	4.26	161
4.265	0.20921	4.265	0.40401	4.265	-516.322	-37.941	4.265	-433.142	-10.435	4.265	310	4.265	216								4.265	0.22425	4.265	-314.566	-21.8048	4.265	167
4.27	0.2085	4.27	0.40337	4.27	-517.257	-39.1283	4.27	-406.534	-8.64335	4.27	290	4.27	212								4.27	0.21645	4.27	-311.71	-46.0757	4.27	162
4.275	0.20528	4.275	0.41574	4.275	-516.242	-41.4212	4.275	-400.705	-11.2231	4.275	304	4.275	212								4.275	0.20258	4.275	-302.462	-39.6196	4.275	161
4.28	0.20204	4.28	0.4217	4.28	-535.425	-40.8124	4.28	-414.797	-15.8706	4.28	301	4.28	217								4.28	0.19763	4.28	-298.683	-48.927	4.28	158
4.285	0.20195	4.285	0.42407	4.285	-511.406	-29.9301	4.285	-416.507	-8.13357	4.285	308	4.285	210								4.285	0.20971	4.285	-309.864	-53.2277	4.285	165
4.29	0.20193	4.29	0.42235	4.29	-521.141	-43.4891	4.29	-405.745	-14.7137	4.29	290	4.29	219								4.29	0.21195	4.29	-310.844	-52.1939	4.29	166
4.295	0.19876	4.295	0.41294	4.295	-514.724	-45.838	4.295	-382.706	-12.2254	4.295	299	4.295	213								4.295	0.2072	4.295	-319.986	-42.9721	4.295	173
4.3	0.20217	4.3	0.41308	4.3	-486.12	-38.9017	4.3	-406.92	-13.7796	4.3	305	4.3	217								4.3	0.21013	4.3	-315.213	-40.6474	4.3	167
4.305	0.19702	4.305	0.41913	4.305	-509.816	-37.7284	4.305	-408.033	-9.43844	4.305	303	4.305	221								4.305	0.21613	4.305	-304.292	-31.2024	4.305	156
4.31	0.19288	4.31	0.42079	4.31	-516.384	-42.6476	4.31	-435.616	-12.302	4.31	298	4.31	226								4.31	0.21659	4.31	-319.018	-43.7775	4.31	175
4.315	0.19675	4.315	0.4214	4.315	-518.395	-37.4025	4.315	-411.606	-12.7468	4.315	281	4.315	218								4.315	0.20633	4.315	-328.163	-17.9188	4.315	163
4.32	0.20484	4.32	0.41999	4.32	-513.297	-38.9449	4.32	-425.215	-18.1892	4.32	300	4.32	223								4.32	0.21008	4.32	-314.599	-40.5197	4.32	161
4.325	0.19398	4.325	0.41306	4.325	-500.538	-40.454	4.325	-416.89	-12.2825	4.325	312	4.325	218								4.325	0.21283	4.325	-308.398	-44.1121	4.325	164
4.33	0.20344	4.33	0.41231	4.33	-519.661	-34.0916	4.33	-427.202	-9.78959	4.33	308	4.33	215								4.33	0.2153	4.33	-298.044	-50.4142	4.33	162
4.335	0.20194	4.335	0.42203	4.335	-494.927	-35.38	4.335	-416.286	-11.684	4.335	293	4.335	212								4.335	0.22293	4.335	-284.603	-59.199	4.335	162
4.34	0.20352	4.34	0.41679	4.34	-511.745	-41.5516	4.34	-401.767	-15.5119	4.34	295	4.34	221								4.34	0.22266	4.34	-290.108	-40.27	4.34	164
4.345	0.20744	4.345	0.41282	4.345	-502.598	-29.6366	4.345	-413.669	-12.9383	4.345	299	4.345	225								4.345	0.22025	4.345	-294	-63.0906	4.345	160
4.35	0.20402	4.35	0.41761	4.35	-528.652	-37.525	4.35	-409.637	-10.023	4.35	291	4.35	206								4.35	0.22786	4.35	-311.988	-74.4595	4.35	174
4.355	0.20719	4.355	0.40473	4.355	-497.991	-44.6742	4.355	-417.741	-15.9015	4.355	295	4.355	216								4.355	0.23078	4.355	-309.501	-64.2767	4.355	165
4.36	0.20554	4.36	0.41089	4.36	-530.47	-46.6569	4.36	-432.569	-17.8952	4.36	292	4.36	225								4.36	0.22631	4.36	-322.874	-49.0764	4.36	168
4.365	0.20492	4.365	0.41708	4.365	-531.724	-42.8489	4.365	-431.853	-14.3368	4.365	291	4.365	219								4.365	0.22425	4.365	-309.319	-74.4281	4.365	167
4.37	0.20124	4.37	0.41014	4.37	-525.275	-31.8351	4.37	-423.297	-13.2543	4.37	297	4.37	224								4.37	0.22253	4.37	-298.606	-59.0899	4.37	160
4.375	0.2012	4.375	0.4143	4.375	-521.032	-34.6571	4.375	-426.627	-13.5906	4.375	298	4.375	226								4.375	0.22731	4.375	-319.06	-60.3531	4.375	163
4.38	0.20944	4.38	0.41922	4.38	-511.96	-36.871	4.38	-417.644	-20.6001	4.38	307	4.38	231								4.38	0.21823	4.38	-310.922	-60.0757	4.38	168
4.385	0.20519	4.385	0.40865	4.385	-510.65	-41.3765	4.385	-410.948	-16.0546	4.385	306	4.385	224								4.385	0.2323	4.385	-311.87	-53.8507	4.385	160
4.39	0.20552	4.39	0.40547	4.39	-528.854	-35.9627	4.39	-397.058	-16.9779	4.39	308	4.39	210								4.39	0.218	4.39	-305.057	-78.7693	4.39	169
4.395	0.20366	4.395	0.41433	4.395	-516.773	-46.1106	4.395	-391.945	-11.8764	4.395	303	4.395	209								4.395	0.21818	4.395	-311.545	-65.9565	4.395	165
4.4	0.20513	4.4	0.42705	4.4	-525.506	-44.1628	4.4	-399.513	-6.02543	4.4	300	4.4	202								4.4	0.2192	4.4	-303.255	-63.3957	4.4	169
4.405	0.20999	4.405	0.43107	4.405	-516.962	-34.9756	4.405	-389.835	-9.21025	4.405	299	4.405	205								4.405	0.2139	4.405	-297.6	-61.3348	4.405	161
4.41	0.20807	4.41	0.43149	4.41	-539.078	-38.2694	4.41	-394.217	-10.7519	4.41	309	4.41	211								4.41	0.21412	4.41	-318.897	-24.5869	4.41	169
4.415	0.21183	4.415	0.42942	4.415	-489.922	-26.2134	4.415	-402.361	-13.7394	4.415	304	4.415	211								4.415	0.21074	4.415	-329.113	-19.6183	4.415	173
4.42	0.20855	4.42	0.42664	4.42	-522.979	-34.127	4.42	-422.946	-12.7019	4.42	313	4.42	221								4.42	0.20861	4.42	-327.669	-37.9544	4.42	171
4.425	0.20826	4.425	0.42839	4.425	-520.912	-29.0703	4.425	-387.294	-4.60372	4.425	293	4.425	205								4.425	0.2158	4.425	-317.411	-22.1412	4.425	171
4.43	0.20599	4.43	0.42224	4.43	-534.06	-43.4594	4.43	-420.012	-13.459	4.43	310	4.43	230								4.43	0.22502	4.43	-308.941	-10.0804	4.43	165
4.435	0.20106	4.435	0.4333	4.435	-527.813	-30.2954	4.435	-405.309	-13.353	4.435	317	4.435	217								4.435	0.21183	4.435	-314.725	-52.336	4.435	161
4.44	0.20224	4.44	0.4329	4.44	-510.409	-40.9434	4.44	-404.871	-9.32952	4.44	320	4.44	219								4.44	0.2125	4.44	-322.544	-32.7128	4.44	170
4.445	0.20154	4.445	0.42695	4.445	-499.777	-29.5711	4.445	-419.93	-15.8514	4.445	316	4.445	220								4.445	0.20702	4.445	-334.78	-64.353	4.445	182
4.45	0.20765	4.45	0.41994	4.45	-543.477	-23.1621	4.45	-433.561	-14.663	4.45	312	4.45	233								4.45	0.21662	4.45	-332.626	-28.2947	4.45	167
4.455	0.2102	4.455	0.42699	4.455	-523.741	-31.5473	4.455	-428.11	-15.7021	4.455	305	4.455	233								4.455	0.21621	4.455	-312.386	-20.8504	4.455	169
4.46	0.20489	4.46	0.42804	4.46	-516.107	-26.8492	4.46	-453.942	-10.9045	4.46	312	4.46	240								4.46	0.22674	4.46	-306.589	-9.72636	4.46	175
4.465	0.20564	4.465	0.4264	4.465	-552.708	-40.3621	4.465	-414.878	-16.651	4.465	296	4.465	229								4.465	0.22599	4.465	-291.81	-21.291	4.465	158
4.47	0.20773	4.47	0.42673	4.47	-529.769	-29.3495	4.47	-420.04	-10.3584	4.47	294	4.47	222								4.47	0.22752	4.47	-321.309	-13.0592	4.47	175
4.475	0.20859	4.475	0.42129	4.475	-518.387	-33.5078	4.475	-403.822	-16.8597	4.475	305	4.475	215								4.475	0.22068	4.475	-333.597	-17.9001	4.475	183
4.48	0.20954	4.48	0.42598	4.48	-543.6	-28.012	4.48	-421.982	-14.6837	4.48	312	4.48	220								4.48	0.22469	4.48	-335.088	-20.4587	4.48	178
4.485	0.2085	4.485	0.42362	4.485	-537.071	-23.1408	4.485	-403.815	-16.5943	4.485	305	4.485	217								4.485	0.22818	4.485	-325.197	-14.1876	4.485	177
4.49	0.21273	4.49	0.41985	4.49	-548.556	-35.6882	4.49	-406.022	-16.8929	4.49	309	4.49	227								4.49	0.21923	4.49	-349.274	-20.042	4.49	180
4.495	0.20635	4.495	0.41736	4.495	-535.354	-44.6893	4.495	-411.184	-16.2046	4.495	312	4.495	213								4.495	0.221	4.495	-347.387	-16.2615	4.495	178
4.5	0.20499	4.5	0.41004	4.5	-558.273	-38.5446	4.5	-430.756	-17.4208	4.5	301	4.5	232								4.5	0.21821	4.5	-333.569	-19.5804	4.5	173
4.505	0.20387	4.505	0.41796	4.505	-544.999	-38.4829	4.505	-424.561	-17.5591	4.505	306	4.505	229								4.505	0.21661	4.505	-319.844	-15.1258	4.505	173
4.51	0.20195	4.51	0.41804	4.51	-551.687	-52.6992	4.51	-436.015	-12.8704	4.51	315	4.51	231								4.51	0.20915	4.51	-318.342	-8.81544	4.51	172
4.515	0.20302	4.515	0.41812	4.515	-515.322	-41.4959	4.515	-449.482	-17.9731	4.515	312	4.515	233								4.515	0.20453	4.515	-342.058	-14.8548	4.515	178
4.52	0.20559	4.52	0.41521	4.52	-527.931	-40.6797	4.52	-391.995	-13.8717	4.52	303	4.52	217								4.52	0.21372	4.52	-328.058	-15.6115	4.52	174
4.525	0.20421	4.525	0.40728	4.525	-527.564	-28.5896	4.525	-418.958	-16.3367	4.525	306	4.525	227								4.525	0.21237	4.525	-307.746	-15.1248	4.525	174
4.53	0.20073	4.53	0.41424	4.53	-524.57	-33.4369	4.53	-437.842	-16.4736	4.53	286	4.53	230								4.53	0.21794	4.53	-328.37	-14.1005	4.53	174
4.535	0.20615	4.535	0.41466	4.535	-522.493	-37.7729	4.535	-443.628	-18.8584	4.535	300	4.535	225								4.535	0.21917	4.535	-323.372	-10.7692	4.535	171
4.54	0.20978	4.54	0.40317	4.54	-533.917	-33.6433	4.54	-432.13	-21.9134	4.54	304	4.54	224								4.54	0.21212	4.54	-322.4	-15.5655	4.54	168
4.545	0.207	4.545	0.4096	4.545	-520.946	-31.159	4.545	-423.189	-15.9201	4.545	300	4.545	223								4.545	0.21108	4.545	-322.768	-10.8501	4.545	165
4.55	0.20453	4.55	0.39765	4.55	-527.542	-36.9307	4.55	-451.16	-18.9781	4.55	296	4.55	233								4.55	0.21047	4.55	-334.294	-11.3245	4.55	172
4.555	0.21468	4.555	0.40955	4.555	-544.441	-25.1436	4.555	-440.875	-19.68	4.555	313	4.555	234								4.555	0.21159	4.555	-337.548	-13.2779	4.555	181
4.56	0.21541	4.56	0.41508	4.56	-553.373	-27.8059	4.56	-455.34	-22.2359	4.56	294	4.56	237								4.56	0.22517	4.56	-338.757	-14.8617	4.56	174
4.565	0.20911	4.565	0.42328	4.565	-516.462	-27.0383	4.565	-455.027	-16.7424	4.565	304	4.565	232								4.565	0.22154	4.565	-331.553	-18.3982	4.565	170
4.57	0.20582	4.57	0.41153	4.57	-559.589	-27.4363	4.57	-412.525	-19.7968	4.57	311	4.57	224								4.57	0.21798	4.57	-337.098	-20.422	4.57	179
4.575	0.20842	4.575	0.41364	4.575	-507.219	-29.5162	4.575	-432.141	-18.2439	4.575	303	4.575	228								4.575	0.22834	4.575	-341.74	-13.3476	4.575	173
4.58	0.20156	4.58	0.41256	4.58	-562.889	-39.2419	4.58	-430.667	-16.328	4.58	294	4.58	220								4.58	0.24137	4.58	-335.292	-22.7097	4.58	171
4.585	0.20057	4.585	0.41018	4.585	-518.026	-31.185	4.585	-429.191	-21.0541	4.585	317	4.585	227								4.585	0.24579	4.585	-321.926	-54.9939	4.585	170
4.59	0.20179	4.59	0.41531	4.59	-528.267	-29.9101	4.59	-396.779	-18.5313	4.59	324	4.59	217								4.59	0.24517	4.59	-335.834	-38.4036	4.59	177
4.595	0.20762	4.595	0.41638	4.595	-508.294	-38.5456	4.595	-437.71	-17.9749	4.595	310	4.595	227								4.595	0.24939	4.595	-327.65	-34.1325	4.595	166
4.6	0.21417	4.6	0.40226	4.6	-534.449	-33.0926	4.6	-426.05	-17.2664	4.6	302	4.6	224								4.6	0.24595	4.6	-339.821	-13.7973	4.6	180
4.605	0.2076	4.605	0.40211	4.605	-531.504	-43.3454	4.605	-424.059	-24.1325	4.605	301	4.605	230								4.605	0.23694	4.605	-340.041	-17.6697	4.605	180
4.61	0.205	4.61	0.40251	4.61	-518.483	-38.3106	4.61	-405.071	-17.3082	4.61	309	4.61	219								4.61	0.24774	4.61	-346.212	-18.1864	4.61	174
4.615	0.20834	4.615	0.40161	4.615	-499.828	-29.386	4.615	-409.29	-18.9881	4.615	296	4.615	219								4.615	0.24208	4.615	-326.646	-27.3666	4.615	179
4.62	0.20735	4.62	0.40629	4.62	-501.449	-27.5973	4.62	-431.576	-16.8498	4.62	315	4.62	223								4.62	0.24837	4.62	-327.121	-12.878	4.62	166
4.625	0.2078	4.625	0.3921	4.625	-515.249	-35.9347	4.625	-417.075	-13.2184	4.625	317	4.625	214								4.625	0.23546	4.625	-322.333	-13.9463	4.625	175
4.63	0.21094	4.63	0.39784	4.63	-532.708	-42.1804	4.63	-397.829	-16.735	4.63	299	4.63	211								4.63	0.23962	4.63	-338.171	-11.6293	4.63	177
4.635	0.20321	4.635	0.39727	4.635	-509.361	-41.7948	4.635	-403.183	-13.2772	4.635	310	4.635	216								4.635	0.23463	4.635	-334.026	-21.1298	4.635	179
4.64	0.20413	4.64	0.40112	4.64	-521.539	-32.1896	4.64	-401.718	-21.1587	4.64	302	4.64	214								4.64	0.24069	4.64	-312.553	-14.8243	4.64	172
4.645	0.20218	4.645	0.41453	4.645	-513.721	-41.5639	4.645	-429.492	-15.6847	4.645	318	4.645	221								4.645	0.24159	4.645	-338.185	-18.7354	4.645	181
4.65	0.20068	4.65	0.4065	4.65	-525.828	-35.9655	4.65	-406.263	-12.4181	4.65	304	4.65	223								4.65	0.23784	4.65	-339.908	-41.1112	4.65	183
4.655	0.20412	4.655	0.39199	4.655	-524.998	-34.3794	4.655	-374.948	-10.7927	4.655	315	4.655	207								4.655	0.23859	4.655	-347.224	-19.3492	4.655	185
4.66	0.21389	4.66	0.39397	4.66	-531.691	-29.5743	4.66	-388.828	-18.7341	4.66	309	4.66	208								4.66	0.2368	4.66	-334.844	-22.5572	4.66	181
4.665	0.21142	4.665	0.40079	4.665	-520.395	-46.8677	4.665	-405.197	-16.3735	4.665	315	4.665	211								4.665	0.24256	4.665	-314.593	-24.9701	4.665	175
4.67	0.2068	4.67	0.39428	4.67	-520.331	-34.4741	4.67	-394.934	-14.4958	4.67	320	4.67	217								4.67	0.2384	4.67	-329.069	-13.2176	4.67	174
4.675	0.21263	4.675	0.39095	4.675	-544.145	-32.6043	4.675	-395.589	-11.8353	4.675	311	4.675	207								4.675	0.25084	4.675	-333.108	-51.9433	4.675	188
4.68	0.21293	4.68	0.39376	4.68	-536.981	-32.2901	4.68	-397.448	-10.9879	4.68	294	4.68	210								4.68	0.2463	4.68	-351.204	-53.1711	4.68	181
4.685	0.20764	4.685	0.38182	4.685	-518.426	-33.4282	4.685	-412.648	-11.239	4.685	308	4.685	221								4.685	0.24445	4.685	-314.751	-36.9028	4.685	185
4.69	0.21877	4.69	0.37766	4.69	-498.194	-27.6829	4.69	-425.175	-13.2653	4.69	308	4.69	220								4.69	0.24331	4.69	-346.68	-38.5193	4.69	184
4.695	0.21793	4.695	0.38809	4.695	-513.054	-25.7148	4.695	-423.865	-14.7441	4.695	316	4.695	224								4.695	0.24144	4.695	-342.477	-26.3759	4.695	176
4.7	0.22245	4.7	0.37873	4.7	-509.223	-38.9337	4.7	-396.681	-13.9424	4.7	309	4.7	213								4.7	0.23781	4.7	-326.748	-33.8294	4.7	174
4.705	0.21669	4.705	0.38235	4.705	-538.522	-37.8323	4.705	-412.054	-11.9992	4.705	319	4.705	216								4.705	0.24534	4.705	-330.189	-27.7101	4.705	189
4.71	0.21564	4.71	0.37703	4.71	-528.435	-36.1346	4.71	-425.068	-17.6967	4.71	319	4.71	227								4.71	0.23643	4.71	-344.253	-44.3455	4.71	177
4.715	0.21178	4.715	0.38362	4.715	-527.168	-33.8547	4.715	-410.643	-14.9101	4.715	317	4.715	217								4.715	0.2389	4.715	-346.319	-48.8466	4.715	189
4.72	0.21442	4.72	0.39175	4.72	-502.161	-36.4355	4.72	-408.925	-15.3043	4.72	311	4.72	215								4.72	0.22437	4.72	-345.015	-35.3086	4.72	184
4.725	0.21489	4.725	0.38149	4.725	-519.531	-32.0035	4.725	-410.569	-15.4597	4.725	303	4.725	217								4.725	0.23181	4.725	-328.599	-16.7967	4.725	174
4.73	0.21595	4.73	0.38665	4.73	-488.936	-30.9215	4.73	-415.546	-11.6603	4.73	317	4.73	226								4.73	0.24057	4.73	-347.757	-21.9104	4.73	179
4.735	0.21037	4.735	0.39472	4.735	-513.419	-22.8039	4.735	-430.304	-10.1147	4.735	308	4.735	230								4.735	0.2415	4.735	-347.341	-35.8032	4.735	181
4.74	0.21807	4.74	0.39902	4.74	-510.844	-39.2679	4.74	-400.909	-12.8101	4.74	311	4.74	204								4.74	0.25136	4.74	-337.428	-41.615	4.74	183
4.745	0.21227	4.745	0.40331	4.745	-525.798	-34.3133	4.745	-416.366	-11.081	4.745	325	4.745	221								4.745	0.24761	4.745	-331.568	-32.8167	4.745	170
4.75	0.22026	4.75	0.39855	4.75	-530.115	-26.6651	4.75	-418.226	-10.4645	4.75	313	4.75	212								4.75	0.24592	4.75	-338.511	-41.0907	4.75	185
4.755	0.21463	4.755	0.39547	4.755	-519.501	-29.472	4.755	-401.402	-8.58785	4.755	335	4.755	205								4.755	0.23691	4.755	-333.597	-37.2473	4.755	181
4.76	0.2251	4.76	0.3912	4.76	-536.781	-25.7021	4.76	-410.155	-14.8887	4.76	317	4.76	209								4.76	0.2366	4.76	-337.843	-38.6125	4.76	178
4.765	0.22061	4.765	0.40446	4.765	-520.456	-26.6015	4.765	-422.632	-8.50676	4.765	311	4.765	223								4.765	0.22783	4.765	-343.496	-40.4648	4.765	182
4.77	0.21278	4.77	0.41204	4.77	-520.747	-30.9648	4.77	-419.428	-12.367	4.77	295	4.77	213								4.77	0.22839	4.77	-364.647	-33.4682	4.77	187
4.775	0.21384	4.775	0.40697	4.775	-505.849	-27.0937	4.775	-432.229	-15.4996	4.775	308	4.775	224								4.775	0.22899	4.775	-345.565	-44.1956	4.775	182
4.78	0.21701	4.78	0.4143	4.78	-527.621	-34.0938	4.78	-431.241	-13.2153	4.78	297	4.78	228								4.78	0.23793	4.78	-344.347	-37.907	4.78	177
4.785	0.22353	4.785	0.41635	4.785	-515.669	-30.3156	4.785	-425.658	-7.79017	4.785	308	4.785	225								4.785	0.23622	4.785	-311.87	-53.7966	4.785	169
4.79	0.21978	4.79	0.41587	4.79	-515.15	-31.6905	4.79	-407.666	-13.4317	4.79	295	4.79	217								4.79	0.24167	4.79	-335.525	-30.308	4.79	178
4.795	0.21534	4.795	0.41788	4.795	-516.16	-40.4117	4.795	-371.869	-13.2906	4.795	295	4.795	202								4.795	0.22296	4.795	-351.692	-28.9459	4.795	173
4.8	0.22448	4.8	0.42688	4.8	-494.602	-28.8652	4.8	-381.5	-14.6845	4.8	310	4.8	206								4.8	0.23641	4.8	-348.293	-30.8386	4.8	182
4.805	0.22466	4.805	0.41752	4.805	-481.138	-34.0145	4.805	-396.408	-12.1103	4.805	304	4.805	206								4.805	0.23024	4.805	-354.812	-40.6944	4.805	179
4.81	0.22938	4.81	0.42603	4.81	-486.459	-22.3807	4.81	-387.87	-13.7721	4.81	311	4.81	212								4.81	0.23305	4.81	-329.827	-19.446	4.81	183
4.815	0.22286	4.815	0.42283	4.815	-502.419	-40.5896	4.815	-386.04	-18.2673	4.815	309	4.815	213								4.815	0.23289	4.815	-342.492	-25.2474	4.815	178
4.82	0.22319	4.82	0.41569	4.82	-517.892	-34.9948	4.82	-395.235	-12.9722	4.82	313	4.82	214								4.82	0.2416	4.82	-352.479	-18.2841	4.82	174
4.825	0.22461	4.825	0.41071	4.825	-526.528	-38.1868	4.825	-405.999	-17.9314	4.825	300	4.825	213								4.825	0.25622	4.825	-319.515	-25.0933	4.825	174
4.83	0.22143	4.83	0.42269	4.83	-512.752	-34.4955	4.83	-407.01	-16.1793	4.83	290	4.83	204								4.83	0.24278	4.83	-351.521	-24.747	4.83	186
4.835	0.21866	4.835	0.41864	4.835	-520.088	-36.6896	4.835	-409.91	-12.2063	4.835	288	4.835	217								4.835	0.24106	4.835	-350.564	-25.0097	4.835	184
4.84	0.21958	4.84	0.401	4.84	-528.999	-41.3728	4.84	-395.8	-14.3696	4.84	303	4.84	224								4.84	0.24076	4.84	-338.092	-35.8584	4.84	177
4.845	0.22198	4.845	0.38653	4.845	-522.575	-31.1102	4.845	-423.876	-9.94174	4.845	313	4.845	229								4.845	0.24773	4.845	-339.906	-34.6605	4.845	181
4.85	0.22143	4.85	0.39168	4.85	-499.609	-35.4892	4.85	-412.099	-10.0979	4.85	297	4.85	220								4.85	0.24539	4.85	-339.195	-23.6796	4.85	177
4.855	0.21933	4.855	0.39086	4.855	-508.084	-36.9842	4.855	-433.998	-13.5868	4.855	310	4.855	234								4.855	0.26484	4.855	-341.716	-45.2496	4.855	180
4.86	0.21915	4.86	0.38798	4.86	-487.884	-38.5347	4.86	-412.627	-10.5742	4.86	296	4.86	221								4.86	0.25902	4.86	-349.256	-39.4322	4.86	185
4.865	0.21098	4.865	0.38949	4.865	-494.483	-40.0722	4.865	-427.688	-9.67459	4.865	296	4.865	213								4.865	0.26249	4.865	-348.564	-28.6792	4.865	189
4.87	0.21086	4.87	0.39487	4.87	-475.249	-40.9139	4.87	-445.957	-20.0805	4.87	297	4.87	226								4.87	0.26766	4.87	-345.722	-36.8551	4.87	186
4.875	0.21147	4.875	0.39327	4.875	-510.059	-38.0522	4.875	-434.173	-19.7576	4.875	310	4.875	227								4.875	0.25203	4.875	-332.279	-33.6298	4.875	173
4.88	0.21796	4.88	0.38322	4.88	-500.086	-35.4314	4.88	-435.859	-16.8982	4.88	307	4.88	226								4.88	0.24379	4.88	-338.471	-41.1765	4.88	191
4.885	0.21294	4.885	0.40128	4.885	-510.76	-38.6118	4.885	-450.683	-15.0096	4.885	293	4.885	229								4.885	0.24402	4.885	-352.442	-30.7651	4.885	180
4.89	0.20709	4.89	0.3971	4.89	-519.138	-47.4251	4.89	-452.741	-23.72	4.89	304	4.89	229								4.89	0.25139	4.89	-332.548	-36.9185	4.89	181
4.895	0.2047	4.895	0.39704	4.895	-510.748	-42.5922	4.895	-445.526	-19.7165	4.895	303	4.895	228								4.895	0.24041	4.895	-351.952	-39.1297	4.895	185
4.9	0.20571	4.9	0.40016	4.9	-512.114	-30.6521	4.9	-436.364	-33.4032	4.9	305	4.9	229								4.9	0.23919	4.9	-327.765	-32.0546	4.9	180
4.905	0.20447	4.905	0.40373	4.905	-529.196	-42.2733	4.905	-414.196	-65.5643	4.905	310	4.905	220								4.905	0.24091	4.905	-334.961	-33.5719	4.905	179
4.91	0.20415	4.91	0.40823	4.91	-505.488	-39.7885	4.91	-421.837	-49.9612	4.91	298	4.91	224								4.91	0.2414	4.91	-342.725	-25.9142	4.91	187
4.915	0.20535	4.915	0.40886	4.915	-502.213	-42.035	4.915	-424.04	-59.8528	4.915	305	4.915	225								4.915	0.22702	4.915	-331.346	-29.0132	4.915	177
4.92	0.20302	4.92	0.40336	4.92	-494.774	-34.5335	4.92	-402.14	-52.5903	4.92	305	4.92	211								4.92	0.22686	4.92	-344.038	-38.621	4.92	180
4.925	0.19609	4.925	0.4008	4.925	-476.508	-44.167	4.925	-415.642	-45.643	4.925	297	4.925	229								4.925	0.213	4.925	-325.515	-38.447	4.925	176
4.93	0.20031	4.93	0.39231	4.93	-474.744	-39.6148	4.93	-426.557	-45.8758	4.93	295	4.93	222								4.93	0.21693	4.93	-340.991	-34.6714	4.93	184
4.935	0.20501	4.935	0.39866	4.935	-471.839	-38.4101	4.935	-415.538	-41.2542	4.935	308	4.935	230								4.935	0.22125	4.935	-348.92	-41.1263	4.935	179
4.94	0.19765	4.94	0.40162	4.94	-487.091	-36.9413	4.94	-429.975	-43.6255	4.94	296	4.94	222								4.94	0.21838	4.94	-309.538	-37.85	4.94	170
4.945	0.20098	4.945	0.40011	4.945	-480.731	-33.5639	4.945	-406.363	-46.0765	4.945	294	4.945	218								4.945	0.22031	4.945	-338.382	-43.264	4.945	178
4.95	0.19892	4.95	0.40292	4.95	-501.905	-42.3125	4.95	-384.844	-24.5013	4.95	296	4.95	207								4.95	0.21908	4.95	-316.267	-44.4659	4.95	172
4.955	0.20846	4.955	0.40182	4.955	-505.258	-41.0996	4.955	-406.987	-32.0071	4.955	297	4.955	214								4.955	0.22054	4.955	-338.283	-35.8983	4.955	181
4.96	0.20843	4.96	0.39999	4.96	-498.346	-37.8853	4.96	-404.446	-30.184	4.96	306	4.96	210								4.96	0.21839	4.96	-335.405	-35.1906	4.96	177
4.965	0.21268	4.965	0.39033	4.965	-480.473	-43.2341	4.965	-383.056	-33.6844	4.965	292	4.965	209								4.965	0.2146	4.965	-324.117	-43.9262	4.965	172
4.97	0.21772	4.97	0.39288	4.97	-487.296	-42.9103	4.97	-396.73	-46.8147	4.97	292	4.97	219								4.97	0.21688	4.97	-343.051	-37.6689	4.97	173
4.975	0.21854	4.975	0.39788	4.975	-468.213	-39.3991	4.975	-416.223	-48.2917	4.975	282	4.975	219								4.975	0.22618	4.975	-333.666	-43.1121	4.975	177
4.98	0.21721	4.98	0.4014	4.98	-483.393	-29.4552	4.98	-418.842	-36.1636	4.98	295	4.98	223								4.98	0.21828	4.98	-332.393	-38.5547	4.98	168
4.985	0.21636	4.985	0.40188	4.985	-486.835	-31.3988	4.985	-410.47	-41.9727	4.985	299	4.985	225								4.985	0.2287	4.985	-311.089	-24.5396	4.985	169
4.99	0.21609	4.99	0.40825	4.99	-485.283	-38.9292	4.99	-407.516	-49.1269	4.99	317	4.99	216								4.99	0.22893	4.99	-341.568	-29.4859	4.99	177
4.995	0.21701	4.995	0.40494	4.995	-476.845	-35.4254	4.995	-423.383	-39.4785	4.995	300	4.995	224								4.995	0.23527	4.995	-345.519	-35.8858	4.995	175
5	0.22405	5	0.40747	5	-485.689	-37.7453	5	-419.617	-48.498	5	297	5	226								5	0.22994	5	-347.361	-34.6694	5	178
5.005	0.2255	5.005	0.40973	5.005	-491.545	-52.1656	5.005	-420.026	-46.4258	5.005	292	5.005	223								5.005	0.2317	5.005	-356.033	-45.666	5.005	187
5.01	0.22813	5.01	0.40904	5.01	-472.018	-38.877	5.01	-456.474	-35.0926	5.01	298	5.01	234								5.01	0.23034	5.01	-345.07	-36.0061	5.01	183
5.015	0.22111	5.015	0.42205	5.015	-494.736	-32.683	5.015	-413.848	-45.6405	5.015	300	5.015	227								5.015	0.23689	5.015	-343.311	-33.9258	5.015	179
5.02	0.22599	5.02	0.42506	5.02	-459.546	-42.0714	5.02	-413.578	-42.7419	5.02	295	5.02	217								5.02	0.23003	5.02	-347.599	-49.8345	5.02	185
5.025	0.22718	5.025	0.43925	5.025	-483.938	-45.4938	5.025	-408.523	-38.9543	5.025	291	5.025	208								5.025	0.21938	5.025	-338.7	-43.795	5.025	183
5.03	0.22717	5.03	0.43679	5.03	-470.131	-35.2534	5.03	-432.103	-46.8683	5.03	294	5.03	222								5.03	0.22409	5.03	-337.967	-41.9373	5.03	179
5.035	0.22077	5.035	0.43705	5.035	-475.37	-37.0196	5.035	-417.273	-41.0032	5.035	286	5.035	216								5.035	0.219	5.035	-316.264	-48.4335	5.035	174
5.04	0.21892	5.04	0.44054	5.04	-504.079	-41.7512	5.04	-406.162	-39.4716	5.04	295	5.04	220								5.04	0.23766	5.04	-329.42	-26.29	5.04	173
5.045	0.21614	5.045	0.44524	5.045	-458.792	-34.373	5.045	-437.387	-38.8073	5.045	289	5.045	231								5.045	0.23093	5.045	-314.198	-31.4848	5.045	168
5.05	0.21615	5.05	0.42542	5.05	-447.176	-41.8826	5.05	-440.343	-27.6099	5.05	287	5.05	239								5.05	0.23425	5.05	-321.88	-22.6687	5.05	170
5.055	0.21959	5.055	0.42543	5.055	-462.512	-41.9792	5.055	-427.554	-26.7177	5.055	291	5.055	229								5.055	0.22203	5.055	-323.796	-38.5082	5.055	180
5.06	0.21989	5.06	0.42824	5.06	-476.467	-38.9944	5.06	-450.49	-40.719	5.06	292	5.06	231								5.06	0.22194	5.06	-342.483	-24.9591	5.06	177
5.065	0.21792	5.065	0.43341	5.065	-453.069	-29.4256	5.065	-452	-37.8093	5.065	311	5.065	229								5.065	0.22028	5.065	-307.608	-39.5546	5.065	169
5.07	0.22293	5.07	0.43189	5.07	-449.703	-38.6955	5.07	-440.572	-41.981	5.07	301	5.07	229								5.07	0.2286	5.07	-314.049	-24.1233	5.07	170
5.075	0.22322	5.075	0.43154	5.075	-441.395	-35.232	5.075	-415.129	-40.3923	5.075	297	5.075	223								5.075	0.22631	5.075	-337.076	-28.1145	5.075	184
5.08	0.22241	5.08	0.44507	5.08	-463.579	-43.3494	5.08	-421.878	-27.6594	5.08	301	5.08	223								5.08	0.22027	5.08	-344.829	-40.3645	5.08	185
5.085	0.22795	5.085	0.44252	5.085	-469.249	-33.3646	5.085	-416.95	-47.2506	5.085	292	5.085	224								5.085	0.22323	5.085	-322.96	-29.4007	5.085	175
5.09	0.22169	5.09	0.44487	5.09	-461.088	-40.1152	5.09	-456.626	-34.3575	5.09	291	5.09	236								5.09	0.21569	5.09	-317.896	-26.4617	5.09	178
5.095	0.23413	5.095	0.44391	5.095	-458.245	-32.6475	5.095	-469.118	-34.5464	5.095	310	5.095	242								5.095	0.22111	5.095	-331.274	-31.9627	5.095	185
5.1	0.2347	5.1	0.44659	5.1	-455.689	-33.0774	5.1	-482.008	-35.6387	5.1	301	5.1	251								5.1	0.22122	5.1	-343.134	-31.3362	5.1	172
5.105	0.23025	5.105	0.45663	5.105	-471.027	-38.1587	5.105	-432.495	-25.5652	5.105	293	5.105	219								5.105	0.22381	5.105	-342.512	-36.7771	5.105	180
5.11	0.23093	5.11	0.45237	5.11	-479.463	-36.3914	5.11	-452.149	-36.7184	5.11	303	5.11	232								5.11	0.21524	5.11	-333.548	-42.7998	5.11	183
5.115	0.23108	5.115	0.45482	5.115	-469.875	-41.6057	5.115	-454.143	-50.9904	5.115	305	5.115	232								5.115	0.21701	5.115	-333.225	-41.8509	5.115	177
5.12	0.23511	5.12	0.45894	5.12	-468.444	-34.0609	5.12	-466.923	-51.3384	5.12	308	5.12	236								5.12	0.21591	5.12	-334.901	-39.3354	5.12	174
5.125	0.22976	5.125	0.45565	5.125	-480.479	-37.7317	5.125	-451.192	-40.5716	5.125	307	5.125	230								5.125	0.22659	5.125	-327.626	-31.2189	5.125	177
5.13	0.23453	5.13	0.45462	5.13	-484.8	-29.8204	5.13	-458.212	-34.3389	5.13	304	5.13	238								5.13	0.21911	5.13	-336	-30.7442	5.13	179
5.135	0.23298	5.135	0.4503	5.135	-473.447	-28.0661	5.135	-469.849	-49.2696	5.135	311	5.135	246								5.135	0.21821	5.135	-362.254	-32.2055	5.135	188
5.14	0.23465	5.14	0.43838	5.14	-475.074	-35.4227	5.14	-474.753	-45.4278	5.14	314	5.14	237								5.14	0.21928	5.14	-329.521	-36.7076	5.14	176
5.145	0.23491	5.145	0.43721	5.145	-468.128	-21.8737	5.145	-476.046	-23.8364	5.145	317	5.145	246								5.145	0.22767	5.145	-322.568	-29.5911	5.145	170
5.15	0.23309	5.15	0.43029	5.15	-467.899	-34.5768	5.15	-454.836	-47.7861	5.15	323	5.15	235								5.15	0.2301	5.15	-320.675	-25.597	5.15	171
5.155	0.23444	5.155	0.42906	5.155	-494.625	-38.1152	5.155	-463.576	-38.6698	5.155	320	5.155	245								5.155	0.22429	5.155	-342.819	-35.8085	5.155	173
5.16	0.24082	5.16	0.43236	5.16	-477.887	-28.348	5.16	-462.69	-33.4815	5.16	309	5.16	236								5.16	0.23016	5.16	-334.952	-35.5262	5.16	177
5.165	0.23752	5.165	0.42896	5.165	-462.617	-26.3237	5.165	-469.315	-36.7164	5.165	316	5.165	238								5.165	0.24124	5.165	-311.047	-36.1172	5.165	176
5.17	0.23694	5.17	0.42668	5.17	-473.72	-31.9397	5.17	-431.001	-47.8396	5.17	310	5.17	237								5.17	0.23587	5.17	-336.952	-32.8066	5.17	180
5.175	0.23791	5.175	0.42147	5.175	-471.72	-28.2816	5.175	-444.802	-44.2464	5.175	319	5.175	238								5.175	0.23173	5.175	-355.899	-32.1347	5.175	186
5.18	0.23837	5.18	0.42011	5.18	-470.082	-34.3852	5.18	-458.646	-41.8316	5.18	314	5.18	238								5.18	0.2286	5.18	-317.316	-22.2634	5.18	166
5.185	0.23729	5.185	0.42856	5.185	-485.054	-39.6874	5.185	-443.14	-40.2827	5.185	309	5.185	238								5.185	0.23743	5.185	-320.345	-39.3106	5.185	173
5.19	0.23579	5.19	0.4204	5.19	-483.609	-31.0451	5.19	-460.783	-32.0729	5.19	318	5.19	234								5.19	0.24829	5.19	-318.849	-32.1765	5.19	171
5.195	0.23028	5.195	0.42552	5.195	-482.036	-39.175	5.195	-432.252	-45.9216	5.195	317	5.195	240								5.195	0.25119	5.195	-328.5	-25.7082	5.195	174
5.2	0.23176	5.2	0.42279	5.2	-495.285	-30.8618	5.2	-459.411	-23.7889	5.2	323	5.2	237								5.2	0.25368	5.2	-319.81	-33.1325	5.2	175
5.205	0.22661	5.205	0.41516	5.205	-492.96	-23.6194	5.205	-459.037	-12.4555	5.205	304	5.205	238								5.205	0.25859	5.205	-323.988	-29.2278	5.205	171
5.21	0.22848	5.21	0.41163	5.21	-498.54	-40.9012	5.21	-446.322	-12.2529	5.21	320	5.21	241								5.21	0.25235	5.21	-346.353	-36.8742	5.21	173
5.215	0.22344	5.215	0.41163	5.215	-469.536	-28.2063	5.215	-456.601	-15.9348	5.215	308	5.215	240								5.215	0.24643	5.215	-337.824	-41.0296	5.215	174
5.22	0.21868	5.22	0.40665	5.22	-484.549	-42.3016	5.22	-470.605	-21.6638	5.22	304	5.22	254								5.22	0.23415	5.22	-324.979	-39.4575	5.22	179
5.225	0.21666	5.225	0.41228	5.225	-501.826	-43.5133	5.225	-487.706	-17.1234	5.225	317	5.225	261								5.225	0.23441	5.225	-333.393	-38.2365	5.225	171
5.23	0.21962	5.23	0.41556	5.23	-451.975	-41.5304	5.23	-464.049	-22.9565	5.23	299	5.23	233								5.23	0.23117	5.23	-346.591	-46.2445	5.23	184
5.235	0.22467	5.235	0.42986	5.235	-468.587	-49.037	5.235	-461.831	-22.2569	5.235	304	5.235	252								5.235	0.23728	5.235	-339.299	-30.3645	5.235	181
5.24	0.22189	5.24	0.42625	5.24	-468.259	-32.8481	5.24	-457.722	-8.98138	5.24	319	5.24	238								5.24	0.23888	5.24	-319.429	-39.8957	5.24	175
5.245	0.22139	5.245	0.42639	5.245	-424.219	-36.7493	5.245	-452.065	-20.962	5.245	314	5.245	249								5.245	0.23115	5.245	-337.771	-42.3469	5.245	180
5.25	0.22658	5.25	0.41761	5.25	-464.044	-37.8526	5.25	-479.925	-22.0504	5.25	297	5.25	252								5.25	0.2303	5.25	-319.882	-43.8059	5.25	170
5.255	0.2279	5.255	0.40805	5.255	-486.479	-25.9847	5.255	-466.815	-24.7394	5.255	307	5.255	250								5.255	0.2281	5.255	-333.226	-45.5382	5.255	179
5.26	0.22673	5.26	0.42133	5.26	-488.741	-24.9245	5.26	-490.452	-15.894	5.26	305	5.26	258								5.26	0.22717	5.26	-350.265	-40.3387	5.26	183
5.265	0.22197	5.265	0.40698	5.265	-483.041	-41.4654	5.265	-484.811	-16.9606	5.265	321	5.265	252								5.265	0.22063	5.265	-346.412	-37.3445	5.265	187
5.27	0.22232	5.27	0.40035	5.27	-487.109	-41.0318	5.27	-486.29	-29.4631	5.27	298	5.27	254								5.27	0.23013	5.27	-334.65	-45.4091	5.27	184
5.275	0.22778	5.275	0.39862	5.275	-449.987	-31.624	5.275	-476.613	-23.6606	5.275	301	5.275	248								5.275	0.23864	5.275	-351.571	-35.9553	5.275	179
5.28	0.22955	5.28	0.40416	5.28	-484.524	-33.8165	5.28	-472.36	-22.2375	5.28	299	5.28	240								5.28	0.23385	5.28	-348.989	-39.4356	5.28	177
5.285	0.22356	5.285	0.40638	5.285	-461.378	-33.1982	5.285	-466.268	-37.4092	5.285	296	5.285	244								5.285	0.23005	5.285	-342.072	-35.392	5.285	181
5.29	0.22742	5.29	0.40683	5.29	-453.087	-34.2932	5.29	-484.681	-29.5522	5.29	309	5.29	256								5.29	0.2317	5.29	-326.964	-29.9408	5.29	170
5.295	0.23266	5.295	0.41069	5.295	-465.088	-39.3604	5.295	-457.221	-37.0169	5.295	311	5.295	234								5.295	0.22801	5.295	-317.878	-38.9703	5.295	162
5.3	0.2273	5.3	0.41056	5.3	-495.486	-27.4278	5.3	-506.922	-33.4818	5.3	307	5.3	259								5.3	0.23363	5.3	-323.81	-45.8207	5.3	170
5.305	0.22631	5.305	0.41839	5.305	-477.468	-36.6992	5.305	-493.345	-43.9291	5.305	303	5.305	247								5.305	0.22331	5.305	-338.828	-38.3356	5.305	184
5.31	0.23178	5.31	0.41903	5.31	-497.567	-35.8058	5.31	-461.386	-40.9668	5.31	302	5.31	244								5.31	0.22507	5.31	-345.973	-44.374	5.31	176
5.315	0.2231	5.315	0.4058	5.315	-486.953	-40.9186	5.315	-509.351	-36.1065	5.315	308	5.315	259								5.315	0.2328	5.315	-331.732	-39.8343	5.315	177
5.32	0.23029	5.32	0.40729	5.32	-483.267	-40.5356	5.32	-500.527	-45.4534	5.32	307	5.32	261								5.32	0.22554	5.32	-318.142	-33.0451	5.32	163
5.325	0.23244	5.325	0.40641	5.325	-494.147	-39.3809	5.325	-471.011	-48.7936	5.325	319	5.325	255								5.325	0.23282	5.325	-338.84	-41.0841	5.325	178
5.33	0.23564	5.33	0.40709	5.33	-502.433	-38.0434	5.33	-448.913	-40.5172	5.33	296	5.33	235								5.33	0.23152	5.33	-355.106	-44.0695	5.33	180
5.335	0.22514	5.335	0.40373	5.335	-511.017	-26.6371	5.335	-468.848	-55.0959	5.335	311	5.335	246								5.335	0.23221	5.335	-338.573	-43.8979	5.335	180
5.34	0.22017	5.34	0.40314	5.34	-500.452	-30.657	5.34	-467.061	-52.0349	5.34	311	5.34	253								5.34	0.24033	5.34	-341.694	-33.1888	5.34	172
5.345	0.22237	5.345	0.40937	5.345	-502.552	-23.7629	5.345	-473.652	-47.5531	5.345	316	5.345	257								5.345	0.23323	5.345	-335.306	-43.9985	5.345	173
5.35	0.22285	5.35	0.40794	5.35	-492.394	-27.9143	5.35	-466.665	-40.7164	5.35	305	5.35	236								5.35	0.24209	5.35	-349.485	-50.4374	5.35	186
5.355	0.22	5.355	0.41203	5.355	-498.717	-33.1197	5.355	-464.549	-48.7298	5.355	312	5.355	251								5.355	0.24494	5.355	-335.517	-36.4035	5.355	173
5.36	0.22212	5.36	0.41096	5.36	-497.096	-23.9366	5.36	-482.992	-29.4606	5.36	306	5.36	246								5.36	0.23068	5.36	-355.647	-34.2535	5.36	179
5.365	0.22764	5.365	0.40986	5.365	-505.948	-26.8782	5.365	-457.15	-46.6009	5.365	304	5.365	239								5.365	0.23146	5.365	-326.75	-25.0245	5.365	171
5.37	0.22704	5.37	0.4125	5.37	-507.842	-23.9128	5.37	-453.135	-38.6604	5.37	299	5.37	238								5.37	0.23431	5.37	-348.623	-38.2256	5.37	178
5.375	0.22131	5.375	0.40797	5.375	-490.59	-32.3595	5.375	-468.084	-46.7047	5.375	292	5.375	238								5.375	0.23565	5.375	-318.451	-34.4323	5.375	166
5.38	0.21993	5.38	0.40749	5.38	-479.041	-26.2566	5.38	-443.751	-50.2873	5.38	296	5.38	240								5.38	0.2344	5.38	-332.345	-36.5254	5.38	172
5.385	0.21936	5.385	0.40625	5.385	-488.074	-27.9787	5.385	-462.971	-42.9872	5.385	295	5.385	243								5.385	0.22831	5.385	-339.56	-37.6109	5.385	179
5.39	0.22045	5.39	0.40789	5.39	-495.102	-29.5564	5.39	-483.062	-40.9343	5.39	298	5.39	243								5.39	0.22914	5.39	-310.876	-44.3349	5.39	165
5.395	0.22559	5.395	0.41474	5.395	-493.136	-28.078	5.395	-480.332	-37.0129	5.395	306	5.395	247								5.395	0.23083	5.395	-315.912	-43.5879	5.395	168
5.4	0.22516	5.4	0.4065	5.4	-501.429	-29.1979	5.4	-458.331	-47.8292	5.4	304	5.4	247								5.4	0.23606	5.4	-312.079	-45.6362	5.4	170
5.405	0.22895	5.405	0.41085	5.405	-499.288	-25.2193	5.405	-479.555	-42.2453	5.405	318	5.405	247								5.405	0.23215	5.405	-315.979	-34.7275	5.405	172
5.41	0.22534	5.41	0.40655	5.41	-498.546	-27.0423	5.41	-489.442	-48.3847	5.41	300	5.41	243								5.41	0.22469	5.41	-294.706	-37.3789	5.41	161
5.415	0.22319	5.415	0.39912	5.415	-497.986	-30.466	5.415	-462.429	-59.9045	5.415	304	5.415	248								5.415	0.22962	5.415	-304.18	-54.143	5.415	166
5.42	0.21796	5.42	0.40298	5.42	-537.406	-31.001	5.42	-468.119	-58.823	5.42	303	5.42	238								5.42	0.22948	5.42	-316.419	-40.7884	5.42	177
5.425	0.22048	5.425	0.39676	5.425	-497.758	-29.9891	5.425	-469.64	-35.538	5.425	303	5.425	239								5.425	0.22101	5.425	-332.297	-42.77	5.425	180
5.43	0.21809	5.43	0.39529	5.43	-479.759	-27.6688	5.43	-440.713	-27.067	5.43	306	5.43	223								5.43	0.22725	5.43	-326.246	-40.5518	5.43	174
5.435	0.22575	5.435	0.39838	5.435	-485.127	-31.3795	5.435	-449.38	-36.2068	5.435	293	5.435	235								5.435	0.22171	5.435	-314.266	-43.4163	5.435	160
5.44	0.21899	5.44	0.38969	5.44	-492.155	-33.9699	5.44	-462.189	-44.7375	5.44	289	5.44	244								5.44	0.22573	5.44	-335.636	-44.7478	5.44	180
5.445	0.22303	5.445	0.38577	5.445	-472.502	-27.1248	5.445	-468.864	-24.6022	5.445	297	5.445	238								5.445	0.22159	5.445	-336.018	-51.4132	5.445	178
5.45	0.22513	5.45	0.37924	5.45	-450.505	-25.5751	5.45	-455.685	-20.6319	5.45	299	5.45	239								5.45	0.21376	5.45	-310.359	-38.5678	5.45	158
5.455	0.21911	5.455	0.3892	5.455	-451.038	-17.8014	5.455	-457.615	-43.8001	5.455	292	5.455	237								5.455	0.22978	5.455	-312.182	-51.6887	5.455	168
5.46	0.22519	5.46	0.38248	5.46	-445.096	-24.1887	5.46	-454.538	-18.0871	5.46	291	5.46	240								5.46	0.22728	5.46	-331.652	-36.4523	5.46	172
5.465	0.22647	5.465	0.38742	5.465	-486.762	-25.8578	5.465	-470.074	-27.2752	5.465	300	5.465	236								5.465	0.22494	5.465	-336.561	-48.5749	5.465	175
5.47	0.22534	5.47	0.39242	5.47	-497.743	-31.2941	5.47	-465.22	-30.9913	5.47	285	5.47	234								5.47	0.22392	5.47	-329.91	-43.942	5.47	171
5.475	0.2249	5.475	0.39386	5.475	-488.04	-30.3722	5.475	-484.351	-38.7588	5.475	284	5.475	251								5.475	0.22198	5.475	-328.053	-42.5709	5.475	168
5.48	0.21887	5.48	0.40093	5.48	-464.704	-21.3656	5.48	-437.499	-28.9167	5.48	277	5.48	232								5.48	0.22465	5.48	-315.568	-42.2625	5.48	164
5.485	0.22334	5.485	0.39876	5.485	-456.485	-21.3099	5.485	-463.672	-50.6615	5.485	297	5.485	244								5.485	0.22071	5.485	-322.882	-45.6464	5.485	169
5.49	0.21916	5.49	0.39143	5.49	-515.811	-28.462	5.49	-460.603	-43.2921	5.49	291	5.49	238								5.49	0.22694	5.49	-332.258	-32.0053	5.49	179
5.495	0.21731	5.495	0.40298	5.495	-508.562	-31.8797	5.495	-452.147	-39.0182	5.495	286	5.495	242								5.495	0.22167	5.495	-325.141	-39.2518	5.495	160
5.5	0.21584	5.5	0.39748	5.5	-501.409	-31.6812	5.5	-450.054	-37.6076	5.5	298	5.5	231								5.5	0.22567	5.5	-314.985	-32.4901	5.5	167
5.505	0.20946	5.505	0.39383	5.505	-506.652	-28.4136	5.505	-450.899	-46.8839	5.505	298	5.505	241								5.505	0.22938	5.505	-332.805	-35.0749	5.505	179
5.51	0.20531	5.51	0.39276	5.51	-498.05	-11.4435	5.51	-443.174	-53.6543	5.51	285	5.51	236								5.51	0.23171	5.51	-324.098	-39.8881	5.51	170
5.515	0.20838	5.515	0.38494	5.515	-497.549	-22.1894	5.515	-454.267	-31.5146	5.515	300	5.515	245								5.515	0.2334	5.515	-331.595	-39.5781	5.515	172
5.52	0.20993	5.52	0.371	5.52	-453.419	-20.4719	5.52	-456.118	-44.0763	5.52	289	5.52	247								5.52	0.22171	5.52	-335.858	-34.2492	5.52	172
5.525	0.21331	5.525	0.37131	5.525	-473.266	-20.1253	5.525	-465.454	-39.189	5.525	292	5.525	243								5.525	0.22612	5.525	-333.812	-42.3639	5.525	170
5.53	0.22326	5.53	0.37672	5.53	-523.201	-25.2779	5.53	-462.946	-28.9581	5.53	283	5.53	238								5.53	0.22546	5.53	-321.543	-48.4575	5.53	167
5.535	0.21696	5.535	0.38638	5.535	-502.521	-22.557	5.535	-433.27	-49.2703	5.535	278	5.535	236								5.535	0.23756	5.535	-322.482	-40.4803	5.535	171
5.54	0.22059	5.54	0.39618	5.54	-510.283	-15.8727	5.54	-446.91	-49.5404	5.54	286	5.54	239								5.54	0.23305	5.54	-321.573	-38.2656	5.54	172
5.545	0.22025	5.545	0.39762	5.545	-506.632	-21.1669	5.545	-460.836	-49.0421	5.545	287	5.545	236								5.545	0.2479	5.545	-321.22	-41.0961	5.545	173
5.55	0.21878	5.55	0.39356	5.55	-530.274	-31.13	5.55	-441.058	-48.1513	5.55	294	5.55	238								5.55	0.24789	5.55	-312.825	-38.3912	5.55	169
5.555	0.22411	5.555	0.39626	5.555	-494.85	-28.0785	5.555	-472.911	-48.0657	5.555	287	5.555	251								5.555	0.23263	5.555	-307.181	-26.9596	5.555	163
5.56	0.22266	5.56	0.40311	5.56	-504.184	-26.238	5.56	-462.686	-41.0855	5.56	297	5.56	252								5.56	0.23542	5.56	-320.907	-45.9872	5.56	177
5.565	0.21871	5.565	0.39947	5.565	-531.908	-21.6206	5.565	-456.371	-46.2726	5.565	283	5.565	240								5.565	0.23919	5.565	-333.492	-39.5413	5.565	168
5.57	0.21452	5.57	0.39663	5.57	-530.431	-23.3595	5.57	-466.332	-32.8934	5.57	287	5.57	252								5.57	0.23645	5.57	-316.224	-43.834	5.57	173
5.575	0.2164	5.575	0.38745	5.575	-528.787	-34.9662	5.575	-467.284	-28.427	5.575	303	5.575	252								5.575	0.23464	5.575	-311.771	-35.6565	5.575	167
5.58	0.21219	5.58	0.39011	5.58	-510.736	-21.7673	5.58	-459.03	-33.3256	5.58	287	5.58	228								5.58	0.23262	5.58	-301.799	-44.2452	5.58	167
5.585	0.20602	5.585	0.38983	5.585	-503.106	-29.4885	5.585	-454.695	-34.1228	5.585	292	5.585	234								5.585	0.23169	5.585	-324.42	-49.7205	5.585	168
5.59	0.21119	5.59	0.38674	5.59	-510.035	-28.4197	5.59	-469.51	-28.4685	5.59	290	5.59	238								5.59	0.22695	5.59	-317.999	-43.0203	5.59	163
5.595	0.21035	5.595	0.38387	5.595	-506.848	-38.6141	5.595	-487.252	-16.4193	5.595	297	5.595	245								5.595	0.23517	5.595	-305.716	-44.589	5.595	162
5.6	0.20597	5.6	0.38845	5.6	-518.809	-34.2664	5.6	-484.406	-24.4381	5.6	293	5.6	247								5.6	0.22931	5.6	-329.321	-40.6875	5.6	172
5.605	0.21195	5.605	0.39598	5.605	-511.559	-35.6946	5.605	-485.65	-29.3816	5.605	304	5.605	248								5.605	0.22186	5.605	-333.618	-50.6595	5.605	188
5.61	0.20898	5.61	0.38335	5.61	-532.273	-32.1716	5.61	-487.815	-35.6739	5.61	296	5.61	258								5.61	0.2201	5.61	-338.713	-39.5779	5.61	169
5.615	0.20375	5.615	0.39231	5.615	-533.703	-31.8557	5.615	-480.407	-35.3312	5.615	292	5.615	257								5.615	0.21732	5.615	-319.643	-47.6225	5.615	171
5.62	0.20859	5.62	0.38346	5.62	-533.992	-30.958	5.62	-475.59	-40.5607	5.62	281	5.62	257								5.62	0.2269	5.62	-332.081	-38.8436	5.62	172
5.625	0.21256	5.625	0.38546	5.625	-533.414	-40.871	5.625	-451.028	-29.5565	5.625	292	5.625	242								5.625	0.22405	5.625	-329.864	-40.869	5.625	168
5.63	0.20616	5.63	0.39453	5.63	-536.752	-38.1117	5.63	-477.609	-32.0012	5.63	294	5.63	267								5.63	0.23098	5.63	-314.771	-37.5751	5.63	158
5.635	0.20711	5.635	0.39644	5.635	-558.399	-41.6332	5.635	-466.297	-40.5487	5.635	295	5.635	243								5.635	0.22473	5.635	-317.677	-50.2776	5.635	171
5.64	0.2088	5.64	0.38881	5.64	-531.878	-35.6989	5.64	-464.125	-36.2698	5.64	307	5.64	239								5.64	0.22002	5.64	-341.656	-35.3687	5.64	178
5.645	0.20114	5.645	0.38874	5.645	-520.046	-33.718	5.645	-431.093	-17.2345	5.645	298	5.645	236								5.645	0.2318	5.645	-293.401	-56.3262	5.645	164
5.65	0.19944	5.65	0.38134	5.65	-512.471	-39.5445	5.65	-434.007	-30.0971	5.65	291	5.65	221								5.65	0.22927	5.65	-324.443	-46.4254	5.65	166
5.655	0.20415	5.655	0.38357	5.655	-527.982	-38.5981	5.655	-475.061	-40.7591	5.655	295	5.655	241								5.655	0.22928	5.655	-313.579	-46.9155	5.655	170
5.66	0.20392	5.66	0.38495	5.66	-534.767	-34.8522	5.66	-457.846	-48.0276	5.66	297	5.66	234								5.66	0.22137	5.66	-327.762	-27.813	5.66	168
5.665	0.20346	5.665	0.38402	5.665	-531.989	-34.3561	5.665	-455.73	-30.2097	5.665	293	5.665	238								5.665	0.22385	5.665	-318.033	-31.3038	5.665	164
5.67	0.21011	5.67	0.39359	5.67	-545.505	-35.2867	5.67	-450.44	-26.3718	5.67	302	5.67	240								5.67	0.23191	5.67	-337.314	-38.9541	5.67	171
5.675	0.21442	5.675	0.39577	5.675	-540.689	-36.1605	5.675	-492.559	-15.2383	5.675	295	5.675	249								5.675	0.23178	5.675	-330.511	-46.3149	5.675	171
5.68	0.20797	5.68	0.39357	5.68	-538.829	-38.0695	5.68	-472.102	-41.5402	5.68	296	5.68	239								5.68	0.23266	5.68	-316.755	-47.5652	5.68	169
5.685	0.20921	5.685	0.39312	5.685	-525.231	-28.8009	5.685	-479.268	-29.699	5.685	274	5.685	250								5.685	0.23689	5.685	-325.664	-59.8094	5.685	166
5.69	0.20712	5.69	0.38487	5.69	-527.443	-33.0739	5.69	-452.785	-53.4265	5.69	296	5.69	245								5.69	0.22659	5.69	-325.097	-48.7604	5.69	176
5.695	0.21434	5.695	0.39015	5.695	-550.261	-31.3747	5.695	-459.058	-43.6315	5.695	295	5.695	242								5.695	0.22959	5.695	-322.763	-47.2496	5.695	166
5.7	0.20263	5.7	0.39227	5.7	-558.936	-28.7275	5.7	-470.685	-47.4352	5.7	291	5.7	254								5.7	0.22275	5.7	-324.017	-50.3117	5.7	174
5.705	0.21012	5.705	0.39664	5.705	-545.23	-28.9325	5.705	-482.003	-45.5809	5.705	289	5.705	248								5.705	0.21404	5.705	-321.628	-49.1287	5.705	168
5.71	0.20447	5.71	0.38668	5.71	-535.509	-34.2804	5.71	-468.152	-38.8696	5.71	301	5.71	245								5.71	0.22178	5.71	-331.049	-53.608	5.71	181
5.715	0.2084	5.715	0.39196	5.715	-553.135	-30.5244	5.715	-462.552	-42.1881	5.715	300	5.715	245								5.715	0.22162	5.715	-333.726	-44.2484	5.715	174
5.72	0.20111	5.72	0.39478	5.72	-538.728	-34.1298	5.72	-477.007	-66.2126	5.72	303	5.72	253								5.72	0.22435	5.72	-326.555	-45.5508	5.72	170
5.725	0.2094	5.725	0.40477	5.725	-546.063	-30.4261	5.725	-473.07	-36.3037	5.725	310	5.725	248								5.725	0.22864	5.725	-339.548	-45.035	5.725	181
5.73	0.20794	5.73	0.39478	5.73	-551.941	-38.4615	5.73	-504.69	-41.0029	5.73	306	5.73	251								5.73	0.22906	5.73	-336.611	-54.5914	5.73	181
5.735	0.20351	5.735	0.39589	5.735	-550.318	-34.9882	5.735	-479.088	-37.0335	5.735	295	5.735	252								5.735	0.23034	5.735	-358.091	-42.3741	5.735	189
5.74	0.20685	5.74	0.39141	5.74	-534.266	-46.834	5.74	-451.074	-48.1842	5.74	301	5.74	249								5.74	0.22479	5.74	-356.583	-46.6737	5.74	190
5.745	0.20712	5.745	0.39642	5.745	-517.093	-34.9966	5.745	-473.053	-42.1374	5.745	299	5.745	245								5.745	0.21903	5.745	-349.311	-50.5689	5.745	181
5.75	0.20984	5.75	0.38795	5.75	-548.988	-42.3857	5.75	-450.711	-42.0113	5.75	286	5.75	239								5.75	0.22221	5.75	-359.076	-47.188	5.75	183
5.755	0.21134	5.755	0.39615	5.755	-555.618	-41.127	5.755	-483.882	-48.3962	5.755	298	5.755	251								5.755	0.22505	5.755	-373.032	-49.7164	5.755	181
5.76	0.20881	5.76	0.39926	5.76	-555.775	-42.4708	5.76	-470.289	-37.5334	5.76	292	5.76	240								5.76	0.21718	5.76	-363.982	-39.7057	5.76	184
5.765	0.20536	5.765	0.38926	5.765	-543.627	-36.6709	5.765	-463.166	-33.1917	5.765	296	5.765	236								5.765	0.2185	5.765	-339.676	-56.62	5.765	188
5.77	0.21	5.77	0.38455	5.77	-559.688	-39.3127	5.77	-487.748	-43.2609	5.77	303	5.77	244								5.77	0.2218	5.77	-328.496	-43.3076	5.77	180
5.775	0.21161	5.775	0.3714	5.775	-566.934	-42.5338	5.775	-470.359	-32.5122	5.775	295	5.775	242								5.775	0.22205	5.775	-317.42	-35.1216	5.775	178
5.78	0.2141	5.78	0.36902	5.78	-576.73	-41.6397	5.78	-436.966	-27.2479	5.78	301	5.78	231								5.78	0.21811	5.78	-344.498	-46.4883	5.78	186
5.785	0.21732	5.785	0.36601	5.785	-578.551	-40.6619	5.785	-443.872	-40.5324	5.785	302	5.785	223								5.785	0.2206	5.785	-345.171	-41.561	5.785	178
5.79	0.21418	5.79	0.37207	5.79	-583.3	-46.814	5.79	-479.991	-28.5816	5.79	303	5.79	238								5.79	0.21765	5.79	-354.396	-34.0846	5.79	174
5.795	0.21721	5.795	0.37744	5.795	-548.85	-37.4621	5.795	-438.65	-41.0705	5.795	297	5.795	223								5.795	0.21473	5.795	-347.043	-46.6066	5.795	175
5.8	0.227	5.8	0.37682	5.8	-593.619	-40.6988	5.8	-456.65	-40.2284	5.8	286	5.8	237								5.8	0.22801	5.8	-356.302	-39.7577	5.8	177
5.805	0.22868	5.805	0.38711	5.805	-574.206	-42.2923	5.805	-462.283	-27.3916	5.805	285	5.805	238								5.805	0.23167	5.805	-373.709	-33.1347	5.805	175
5.81	0.2262	5.81	0.39219	5.81	-548	-40.9133	5.81	-470.788	-28.8763	5.81	289	5.81	240								5.81	0.2334	5.81	-337.953	-40.3177	5.81	169
5.815	0.22451	5.815	0.38358	5.815	-577.711	-45.3574	5.815	-453.587	-34.8765	5.815	294	5.815	230								5.815	0.23748	5.815	-343.769	-40.8638	5.815	171
5.82	0.2115	5.82	0.37429	5.82	-538.292	-42.5103	5.82	-477.161	-36.4794	5.82	295	5.82	244								5.82	0.23381	5.82	-345.016	-36.275	5.82	180
5.825	0.22407	5.825	0.38115	5.825	-556.418	-51.2625	5.825	-442.215	-30.2772	5.825	287	5.825	235								5.825	0.23197	5.825	-331.445	-46.5331	5.825	181
5.83	0.22055	5.83	0.37078	5.83	-572.336	-49.0839	5.83	-437.298	-47.343	5.83	297	5.83	226								5.83	0.23642	5.83	-343.965	-44.9616	5.83	173
5.835	0.22011	5.835	0.38439	5.835	-542.965	-31.8782	5.835	-466.881	-55.277	5.835	298	5.835	248								5.835	0.22857	5.835	-335.045	-42.9702	5.835	170
5.84	0.21778	5.84	0.38507	5.84	-566.135	-41.7733	5.84	-495.813	-45.8855	5.84	288	5.84	256								5.84	0.2286	5.84	-315.183	-30.8338	5.84	169
5.845	0.21753	5.845	0.38791	5.845	-555.846	-31.5747	5.845	-450.109	-50.0418	5.845	292	5.845	244								5.845	0.23075	5.845	-330.299	-35.5921	5.845	169
5.85	0.21747	5.85	0.38616	5.85	-570.806	-40.7414	5.85	-487.927	-47.7415	5.85	300	5.85	255								5.85	0.2283	5.85	-307.632	-36.0581	5.85	171
5.855	0.21953	5.855	0.38613	5.855	-547.897	-39.7438	5.855	-488.576	-45.1844	5.855	285	5.855	262								5.855	0.22276	5.855	-326.857	-48.3436	5.855	170
5.86	0.22102	5.86	0.38064	5.86	-584.159	-35.2447	5.86	-505.273	-47.696	5.86	293	5.86	265								5.86	0.22416	5.86	-321.665	-45.107	5.86	167
5.865	0.21615	5.865	0.37604	5.865	-573.815	-36.1769	5.865	-486.835	-31.6555	5.865	297	5.865	247								5.865	0.22196	5.865	-336.565	-37.806	5.865	175
5.87	0.22192	5.87	0.37889	5.87	-548.401	-34.066	5.87	-483.354	-44.8408	5.87	301	5.87	248								5.87	0.22145	5.87	-337.126	-38.5095	5.87	169
5.875	0.21564	5.875	0.37614	5.875	-564.563	-32.2028	5.875	-479.914	-42.0358	5.875	292	5.875	254								5.875	0.22297	5.875	-353.209	-43.4622	5.875	174
5.88	0.22266	5.88	0.37034	5.88	-573.232	-35.1579	5.88	-474.98	-40.529	5.88	301	5.88	255								5.88	0.22345	5.88	-346.841	-37.8132	5.88	173
5.885	0.21891	5.885	0.37845	5.885	-551.94	-31.1355	5.885	-490.523	-42.0904	5.885	291	5.885	254								5.885	0.22433	5.885	-343.29	-36.246	5.885	176
5.89	0.21333	5.89	0.38288	5.89	-546.799	-42.3329	5.89	-480.803	-35.3349	5.89	297	5.89	257								5.89	0.22333	5.89	-351.915	-29.3943	5.89	180
5.895	0.21613	5.895	0.38784	5.895	-567.837	-41.5847	5.895	-453.931	-42.8633	5.895	283	5.895	248								5.895	0.22027	5.895	-352.198	-38.5434	5.895	184
5.9	0.22089	5.9	0.37877	5.9	-549.378	-38.6546	5.9	-479.371	-45.3339	5.9	282	5.9	251								5.9	0.2157	5.9	-347.597	-55.7828	5.9	187
5.905	0.21802	5.905	0.37903	5.905	-583.059	-28.2351	5.905	-498.388	-49.3211	5.905	291	5.905	263								5.905	0.21575	5.905	-352.969	-57.6002	5.905	183
5.91	0.21933	5.91	0.37157	5.91	-568.976	-35.8038	5.91	-475.248	-38.8325	5.91	297	5.91	260								5.91	0.21216	5.91	-362.937	-72.0521	5.91	186
5.915	0.21579	5.915	0.37672	5.915	-620.915	-50.0731	5.915	-448.492	-29.6375	5.915	294	5.915	248								5.915	0.21921	5.915	-366.339	-44.7433	5.915	192
5.92	0.21544	5.92	0.37237	5.92	-556.105	-39.2729	5.92	-456.532	-34.3202	5.92	293	5.92	235								5.92	0.21414	5.92	-348.323	-50.8916	5.92	188
5.925	0.21303	5.925	0.36412	5.925	-552.65	-39.5694	5.925	-473.253	-48.8176	5.925	301	5.925	249								5.925	0.21977	5.925	-361.651	-50.1316	5.925	181
5.93	0.2154	5.93	0.36967	5.93	-580.439	-41.7958	5.93	-471.707	-42.0156	5.93	320	5.93	248								5.93	0.2179	5.93	-331.445	-42.3578	5.93	180
5.935	0.22545	5.935	0.36854	5.935	-570.424	-38.6742	5.935	-464.604	-33.5505	5.935	313	5.935	241								5.935	0.22003	5.935	-324.731	-68.7931	5.935	176
5.94	0.22242	5.94	0.36411	5.94	-566.903	-34.5291	5.94	-492.758	-35.6274	5.94	311	5.94	247								5.94	0.21596	5.94	-339.863	-39.1237	5.94	168
5.945	0.23378	5.945	0.36187	5.945	-571.866	-36.1304	5.945	-488.477	-49.7585	5.945	314	5.945	259								5.945	0.22645	5.945	-322.892	-45.5891	5.945	176
5.95	0.23073	5.95	0.35831	5.95	-576.898	-39.1365	5.95	-484.149	-45.862	5.95	296	5.95	248								5.95	0.21897	5.95	-339.813	-49.0364	5.95	172
5.955	0.22531	5.955	0.36458	5.955	-570.843	-33.3418	5.955	-496.24	-51.0138	5.955	302	5.955	254								5.955	0.21694	5.955	-307.817	-52.6443	5.955	164
5.96	0.22376	5.96	0.37781	5.96	-556.179	-37.7314	5.96	-488.71	-44.7844	5.96	318	5.96	254								5.96	0.21716	5.96	-339.105	-36.0075	5.96	173
5.965	0.22602	5.965	0.37551	5.965	-578.633	-31.0084	5.965	-482.077	-27.7274	5.965	305	5.965	240								5.965	0.2275	5.965	-324.544	-67.0799	5.965	180
5.97	0.23054	5.97	0.37287	5.97	-556.96	-33.0716	5.97	-464.693	-42.7808	5.97	316	5.97	254								5.97	0.22875	5.97	-310.682	-50.0859	5.97	170
5.975	0.22401	5.975	0.37501	5.975	-561.08	-24.5605	5.975	-477.843	-37.188	5.975	295	5.975	249								5.975	0.22275	5.975	-334.119	-55.1553	5.975	180
5.98	0.22034	5.98	0.38583	5.98	-544.159	-33.0773	5.98	-510.182	-40.7411	5.98	296	5.98	260								5.98	0.22569	5.98	-318.236	-47.1808	5.98	173
5.985	0.23218	5.985	0.3785	5.985	-585.237	-39.0722	5.985	-499.496	-37.1186	5.985	314	5.985	262								5.985	0.23208	5.985	-329.293	-43.0206	5.985	176
5.99	0.22245	5.99	0.37385	5.99	-535.43	-22.099	5.99	-499.616	-38.9118	5.99	318	5.99	256								5.99	0.23508	5.99	-311.492	-49.6537	5.99	171
5.995	0.22696	5.995	0.37346	5.995	-539.701	-37.7197	5.995	-455.163	-53.2317	5.995	299	5.995	246								5.995	0.23579	5.995	-310.37	-56.137	5.995	164
6	0.22658	6	0.36861	6	-536.407	-40.0646	6	-499.19	-38.5889	6	299	6	253								6	0.23804	6	-348.491	-52.0588	6	182
6.005	0.22528	6.005	0.37561	6.005	-538.267	-38.375	6.005	-495.458	-33.7005	6.005	310	6.005	254								6.005	0.22832	6.005	-322.07	-50.3685	6.005	173
6.01	0.21637	6.01	0.37942	6.01	-533.389	-29.4486	6.01	-515.128	-37.1818	6.01	316	6.01	260								6.01	0.22648	6.01	-332.589	-39.7786	6.01	176
6.015	0.22826	6.015	0.37457	6.015	-549.674	-31.2261	6.015	-473.508	-41.0207	6.015	297	6.015	244								6.015	0.22976	6.015	-310.962	-44.6455	6.015	169
6.02	0.22942	6.02	0.37852	6.02	-527.487	-40.1	6.02	-501.675	-51.9875	6.02	295	6.02	259								6.02	0.22428	6.02	-331.956	-59.9101	6.02	177
6.025	0.23085	6.025	0.37586	6.025	-568.915	-37.6598	6.025	-492.47	-38.1629	6.025	310	6.025	253								6.025	0.22167	6.025	-338.199	-53.1433	6.025	176
6.03	0.22795	6.03	0.37066	6.03	-575.636	-40.0309	6.03	-473.959	-33.5242	6.03	298	6.03	247								6.03	0.22432	6.03	-350.834	-43.1724	6.03	185
6.035	0.23366	6.035	0.37753	6.035	-568.164	-33.8558	6.035	-496.759	-36.1233	6.035	297	6.035	250								6.035	0.23459	6.035	-330.323	-44.4189	6.035	177
6.04	0.23063	6.04	0.3664	6.04	-536.532	-29.7297	6.04	-502.519	-41.7624	6.04	299	6.04	255								6.04	0.22908	6.04	-328.998	-63.1509	6.04	172
6.045	0.23241	6.045	0.35417	6.045	-543.803	-34.7133	6.045	-497.396	-45.66	6.045	313	6.045	247								6.045	0.23133	6.045	-342.888	-57.733	6.045	187
6.05	0.22771	6.05	0.35629	6.05	-577.24	-36.3829	6.05	-500.646	-49.2429	6.05	315	6.05	268								6.05	0.22616	6.05	-350.868	-49.5669	6.05	187
6.055	0.23117	6.055	0.36163	6.055	-558.024	-30.0874	6.055	-482.525	-24.9309	6.055	299	6.055	251								6.055	0.23189	6.055	-356.255	-49.6082	6.055	186
6.06	0.22564	6.06	0.36481	6.06	-557.212	-32.3348	6.06	-507.081	-48.6789	6.06	301	6.06	259								6.06	0.22249	6.06	-339.712	-48.9397	6.06	173
6.065	0.2243	6.065	0.36286	6.065	-545.734	-35.3788	6.065	-469.62	-51.9594	6.065	308	6.065	253								6.065	0.22404	6.065	-339.183	-51.16	6.065	186
6.07	0.22323	6.07	0.35825	6.07	-563.948	-31.6176	6.07	-502.624	-37.613	6.07	306	6.07	260								6.07	0.22846	6.07	-355.317	-50.4899	6.07	185
6.075	0.22373	6.075	0.35718	6.075	-589.228	-44.8365	6.075	-477.433	-40.2073	6.075	300	6.075	247								6.075	0.22752	6.075	-347.42	-47.5169	6.075	190
6.08	0.22163	6.08	0.35755	6.08	-573.374	-48.6442	6.08	-447.83	-40.5647	6.08	321	6.08	238								6.08	0.22055	6.08	-350.015	-52.361	6.08	184
6.085	0.21807	6.085	0.35427	6.085	-567.663	-40.6516	6.085	-448.753	-43.2973	6.085	301	6.085	247								6.085	0.22048	6.085	-349.074	-31.84	6.085	183
6.09	0.21586	6.09	0.35488	6.09	-590.998	-33.3913	6.09	-459.285	-33.0072	6.09	308	6.09	248								6.09	0.21621	6.09	-342.145	-45.5071	6.09	174
6.095	0.22238	6.095	0.35655	6.095	-575.519	-50.1681	6.095	-437.511	-31.0494	6.095	309	6.095	241								6.095	0.22408	6.095	-332.648	-50.0119	6.095	179
6.1	0.22431	6.1	0.36729	6.1	-573.928	-45.0974	6.1	-452.174	-30.7962	6.1	306	6.1	234								6.1	0.22177	6.1	-335.546	-48.4453	6.1	181
6.105	0.21959	6.105	0.35059	6.105	-570.111	-36.636	6.105	-458.566	-33.1033	6.105	311	6.105	239								6.105	0.2207	6.105	-349.437	-42.3285	6.105	187
6.11	0.2242	6.11	0.34757	6.11	-575.789	-44.3223	6.11	-470.123	-33.1036	6.11	291	6.11	245								6.11	0.22275	6.11	-365.954	-44.7024	6.11	187
6.115	0.22735	6.115	0.34948	6.115	-562.668	-39.2297	6.115	-475.122	-32.9646	6.115	289	6.115	243								6.115	0.21988	6.115	-341.971	-38.18	6.115	184
6.12	0.22673	6.12	0.35375	6.12	-552.205	-39.4978	6.12	-475.639	-34.963	6.12	300	6.12	245								6.12	0.21546	6.12	-339.579	-41.188	6.12	182
6.125	0.21898	6.125	0.36226	6.125	-556.917	-41.5544	6.125	-460.238	-38.9406	6.125	297	6.125	240								6.125	0.23069	6.125	-346.314	-38.7519	6.125	183
6.13	0.21304	6.13	0.37332	6.13	-535.571	-40.1719	6.13	-467.88	-40.2664	6.13	291	6.13	246								6.13	0.22719	6.13	-328.963	-47.5623	6.13	164
6.135	0.21115	6.135	0.36527	6.135	-566.02	-43.8657	6.135	-456.151	-46.3558	6.135	314	6.135	243								6.135	0.22573	6.135	-334.266	-49.1564	6.135	179
6.14	0.22267	6.14	0.36746	6.14	-556.039	-44.4943	6.14	-475.553	-51.6944	6.14	304	6.14	257								6.14	0.22627	6.14	-341.336	-34.0221	6.14	173
6.145	0.22909	6.145	0.35954	6.145	-546.919	-41.6332	6.145	-489.809	-38.0384	6.145	299	6.145	253								6.145	0.22398	6.145	-317.164	-36.2719	6.145	163
6.15	0.22544	6.15	0.35746	6.15	-560.541	-35.8616	6.15	-484.691	-46.8722	6.15	297	6.15	250								6.15	0.22867	6.15	-326.237	-47.5874	6.15	180
6.155	0.22472	6.155	0.35167	6.155	-548.845	-38.5939	6.155	-461.364	-38.2887	6.155	299	6.155	245								6.155	0.21464	6.155	-323.22	-48.2098	6.155	178
6.16	0.22984	6.16	0.35493	6.16	-535.63	-37.2465	6.16	-462.703	-43.5799	6.16	295	6.16	250								6.16	0.22411	6.16	-343.353	-41.8301	6.16	186
6.165	0.23317	6.165	0.35392	6.165	-529.995	-39.7732	6.165	-465.551	-40.443	6.165	281	6.165	251								6.165	0.22388	6.165	-338.061	-38.9691	6.165	169
6.17	0.23098	6.17	0.35331	6.17	-548.887	-39.3688	6.17	-459.106	-54.9766	6.17	292	6.17	245								6.17	0.22132	6.17	-345.857	-23.3433	6.17	184
6.175	0.22642	6.175	0.3534	6.175	-547.092	-44.5506	6.175	-462.468	-50.9391	6.175	303	6.175	242								6.175	0.22384	6.175	-360.079	-38.6842	6.175	181
6.18	0.22847	6.18	0.36209	6.18	-570.272	-44.4246	6.18	-441.712	-31.937	6.18	288	6.18	228								6.18	0.21478	6.18	-367.405	-41.1468	6.18	178
6.185	0.22697	6.185	0.36636	6.185	-540.91	-37.9828	6.185	-462.795	-36.2462	6.185	303	6.185	248								6.185	0.2136	6.185	-331.332	-41.0903	6.185	181
6.19	0.22652	6.19	0.35576	6.19	-563.496	-50.4991	6.19	-474.144	-43.8114	6.19	306	6.19	249								6.19	0.22224	6.19	-344.857	-26.6932	6.19	178
6.195	0.23045	6.195	0.35899	6.195	-573.935	-40.9402	6.195	-478.268	-37.5403	6.195	299	6.195	237								6.195	0.2284	6.195	-331.725	-49.6102	6.195	171
6.2	0.23357	6.2	0.35831	6.2	-587.27	-36.3004	6.2	-458.993	-49.9008	6.2	302	6.2	235								6.2	0.23015	6.2	-341.643	-26.6512	6.2	182
6.205	0.23596	6.205	0.35655	6.205	-551.902	-40.026	6.205	-479.225	-33.0253	6.205	292	6.205	241								6.205	0.23083	6.205	-332.388	-35.5203	6.205	179
6.21	0.23994	6.21	0.35282	6.21	-571.479	-53.8363	6.21	-451.769	-49.3978	6.21	302	6.21	230								6.21	0.22592	6.21	-322.079	-31.9648	6.21	180
6.215	0.23202	6.215	0.36313	6.215	-554.138	-46.8875	6.215	-477.103	-36.9024	6.215	288	6.215	243								6.215	0.21571	6.215	-353.911	-47.9464	6.215	181
6.22	0.22955	6.22	0.36113	6.22	-569.198	-48.5375	6.22	-459.055	-38.5698	6.22	293	6.22	244								6.22	0.22823	6.22	-349.731	-42.7648	6.22	181
6.225	0.2292	6.225	0.35953	6.225	-551.274	-46.7276	6.225	-486.85	-27.852	6.225	300	6.225	246								6.225	0.22403	6.225	-327.621	-42.0416	6.225	169
6.23	0.23223	6.23	0.35224	6.23	-539.017	-45.4571	6.23	-469.155	-35.6079	6.23	284	6.23	242								6.23	0.22971	6.23	-324.46	-48.2693	6.23	173
6.235	0.22983	6.235	0.35223	6.235	-566.426	-45.5239	6.235	-466.751	-34.932	6.235	296	6.235	248								6.235	0.22936	6.235	-367.068	-50.9887	6.235	187
6.24	0.23849	6.24	0.35559	6.24	-569.881	-42.6612	6.24	-454.058	-34.4335	6.24	287	6.24	239								6.24	0.23307	6.24	-347.08	-40.9147	6.24	181
6.245	0.24109	6.245	0.35761	6.245	-574.219	-38.1546	6.245	-448.915	-27.4353	6.245	287	6.245	236								6.245	0.23593	6.245	-340.634	-26.8436	6.245	182
6.25	0.23525	6.25	0.35793	6.25	-552.723	-45.6757	6.25	-445.63	-24.6556	6.25	303	6.25	234								6.25	0.22964	6.25	-357.627	-27.3379	6.25	178
6.255	0.23578	6.255	0.35694	6.255	-568.33	-36.847	6.255	-448.909	-19.3861	6.255	302	6.255	230								6.255	0.23336	6.255	-339.818	-37.0712	6.255	181
6.26	0.23133	6.26	0.36246	6.26	-547.489	-37.1724	6.26	-415.101	-47.1109	6.26	283	6.26	222								6.26	0.23585	6.26	-321.246	-49.8244	6.26	177
6.265	0.23012	6.265	0.36377	6.265	-547.61	-32.6884	6.265	-455.32	-29.7579	6.265	297	6.265	241								6.265	0.23249	6.265	-326.282	-33.913	6.265	167
6.27	0.23534	6.27	0.35412	6.27	-557.322	-25.5236	6.27	-450.292	-33.2136	6.27	304	6.27	235								6.27	0.23213	6.27	-353.36	-31.2146	6.27	188
6.275	0.23273	6.275	0.35534	6.275	-563.788	-43.2455	6.275	-451.368	-24.4021	6.275	284	6.275	233								6.275	0.23702	6.275	-322.612	-34.7497	6.275	177
6.28	0.23338	6.28	0.35573	6.28	-578.826	-38.4528	6.28	-453.414	-27.2691	6.28	296	6.28	241								6.28	0.23692	6.28	-338.019	-39.0738	6.28	178
6.285	0.23906	6.285	0.35699	6.285	-573.987	-45.8948	6.285	-468.968	-31.5466	6.285	285	6.285	244								6.285	0.22971	6.285	-339.26	-51.4731	6.285	176
6.29	0.24778	6.29	0.3623	6.29	-574.128	-39.2351	6.29	-440.425	-35.2912	6.29	271	6.29	231								6.29	0.23027	6.29	-348.182	-33.9436	6.29	181
6.295	0.24244	6.295	0.36571	6.295	-555.866	-37.5814	6.295	-456.134	-22.273	6.295	279	6.295	252								6.295	0.23287	6.295	-346.351	-18.1469	6.295	175
6.3	0.23867	6.3	0.3588	6.3	-538.973	-41.3604	6.3	-478.544	-19.7867	6.3	279	6.3	248								6.3	0.22713	6.3	-334.803	-13.5628	6.3	174
6.305	0.23966	6.305	0.35046	6.305	-565.319	-44.727	6.305	-459.228	-23.0506	6.305	283	6.305	243								6.305	0.23412	6.305	-342.042	-37.5446	6.305	178
6.31	0.25003	6.31	0.35726	6.31	-550.492	-47.1355	6.31	-485.545	-43.7829	6.31	297	6.31	243								6.31	0.22671	6.31	-358.193	-19.5641	6.31	184
6.315	0.24622	6.315	0.35133	6.315	-542.528	-36.3405	6.315	-468.732	-29.6972	6.315	294	6.315	227								6.315	0.23043	6.315	-329.645	-13.432	6.315	174
6.32	0.24306	6.32	0.3556	6.32	-553.745	-45.7053	6.32	-468.472	-29.0056	6.32	296	6.32	233								6.32	0.22584	6.32	-335.044	-15.9105	6.32	176
6.325	0.24816	6.325	0.35112	6.325	-545.197	-30.0607	6.325	-459.891	-39.0895	6.325	289	6.325	229								6.325	0.23685	6.325	-346.128	-26.0712	6.325	180
6.33	0.24548	6.33	0.35533	6.33	-573.545	-36.3624	6.33	-437.285	-26.684	6.33	299	6.33	217								6.33	0.22353	6.33	-334.868	-33.6753	6.33	185
6.335	0.24041	6.335	0.35377	6.335	-578.533	-29.4533	6.335	-448.617	-35.7945	6.335	283	6.335	219								6.335	0.22674	6.335	-333.896	-21.7891	6.335	184
6.34	0.24037	6.34	0.36462	6.34	-546.187	-26.4884	6.34	-468.181	-41.4014	6.34	292	6.34	240								6.34	0.22646	6.34	-333.356	-29.1739	6.34	173
6.345	0.24219	6.345	0.36772	6.345	-535.297	-34.7922	6.345	-460.92	-59.4819	6.345	297	6.345	227								6.345	0.22226	6.345	-341.11	-35.0872	6.345	176
6.35	0.23836	6.35	0.36078	6.35	-558.171	-34.0677	6.35	-467.055	-41.0875	6.35	273	6.35	240								6.35	0.22696	6.35	-348.735	-23.9063	6.35	175
6.355	0.24187	6.355	0.37497	6.355	-563.924	-36.2182	6.355	-455.341	-38.3068	6.355	283	6.355	233								6.355	0.21889	6.355	-357.713	-19.2429	6.355	195
6.36	0.23641	6.36	0.38545	6.36	-560.823	-39.7433	6.36	-443.309	-37.796	6.36	289	6.36	235								6.36	0.21207	6.36	-324.415	-24.7049	6.36	168
6.365	0.23466	6.365	0.37292	6.365	-574.653	-33.8721	6.365	-424.408	-33.2362	6.365	288	6.365	216								6.365	0.21321	6.365	-325.573	-29.6848	6.365	173
6.37	0.2406	6.37	0.36519	6.37	-570.924	-36.5293	6.37	-461.714	-35.769	6.37	294	6.37	232								6.37	0.21362	6.37	-334.381	-15.9826	6.37	176
6.375	0.2399	6.375	0.37243	6.375	-554.884	-36.9093	6.375	-432.747	-42.7452	6.375	306	6.375	235								6.375	0.22044	6.375	-324.794	-33.3667	6.375	177
6.38	0.24072	6.38	0.36456	6.38	-564.205	-40.7676	6.38	-473.309	-38.7942	6.38	294	6.38	244								6.38	0.21784	6.38	-352.949	-26.7692	6.38	177
6.385	0.24161	6.385	0.36521	6.385	-590.365	-33.5659	6.385	-434.688	-22.8103	6.385	291	6.385	220								6.385	0.22728	6.385	-339.197	-30.2753	6.385	184
6.39	0.24753	6.39	0.36489	6.39	-560.961	-36.7039	6.39	-480.917	-28.1633	6.39	290	6.39	243								6.39	0.2317	6.39	-328.98	-28.2449	6.39	171
6.395	0.24096	6.395	0.37484	6.395	-567.579	-40.1862	6.395	-471.138	-37.8173	6.395	310	6.395	242								6.395	0.22229	6.395	-349.899	-45.3045	6.395	188
6.4	0.24736	6.4	0.37306	6.4	-535.495	-37.2346	6.4	-411.641	-23.3714	6.4	302	6.4	209								6.4	0.23255	6.4	-345.58	-48.765	6.4	181
6.405	0.24921	6.405	0.38176	6.405	-549.8	-40.3886	6.405	-461.205	-38.4466	6.405	303	6.405	239								6.405	0.2268	6.405	-315.232	-30.4708	6.405	173
6.41	0.24347	6.41	0.38047	6.41	-534.274	-37.8993	6.41	-457.922	-34.3067	6.41	291	6.41	239								6.41	0.23107	6.41	-342.645	-27.8686	6.41	178
6.415	0.2372	6.415	0.37254	6.415	-560.32	-40.9838	6.415	-445.095	-41.2597	6.415	278	6.415	229								6.415	0.23826	6.415	-330.567	-52.9367	6.415	177
6.42	0.23588	6.42	0.37828	6.42	-587.535	-34.5076	6.42	-469.276	-28.6942	6.42	291	6.42	228								6.42	0.24135	6.42	-324.185	-47.9859	6.42	174
6.425	0.23565	6.425	0.37846	6.425	-545.018	-49.4332	6.425	-455.418	-37.3524	6.425	285	6.425	230								6.425	0.23286	6.425	-318.606	-28.2318	6.425	170
6.43	0.24813	6.43	0.3779	6.43	-574.967	-39.7928	6.43	-474.204	-35.4011	6.43	286	6.43	237								6.43	0.23081	6.43	-333.893	-38.6891	6.43	170
6.435	0.25473	6.435	0.37216	6.435	-578.802	-36.4038	6.435	-464.922	-36.3942	6.435	283	6.435	239								6.435	0.23362	6.435	-332.734	-45.1055	6.435	181
6.44	0.25438	6.44	0.37176	6.44	-589.182	-42.3057	6.44	-439.824	-39.799	6.44	282	6.44	228								6.44	0.23803	6.44	-331.624	-55.0807	6.44	172
6.445	0.24943	6.445	0.36769	6.445	-564.819	-47.378	6.445	-453.101	-33.1949	6.445	281	6.445	220								6.445	0.22847	6.445	-331.327	-38.3178	6.445	170
6.45	0.2422	6.45	0.36308	6.45	-578.956	-49.6243	6.45	-424.545	-36.7738	6.45	291	6.45	225								6.45	0.23716	6.45	-345.833	-33.2888	6.45	173
6.455	0.23495	6.455	0.37566	6.455	-595.33	-44.4865	6.455	-440.431	-34.832	6.455	286	6.455	218								6.455	0.23756	6.455	-337.484	-34.2951	6.455	182
6.46	0.23832	6.46	0.36631	6.46	-578.069	-38.4239	6.46	-413.553	-31.8285	6.46	294	6.46	219								6.46	0.23461	6.46	-348.306	-26.0194	6.46	177
6.465	0.23703	6.465	0.35434	6.465	-588.969	-45.7742	6.465	-420.952	-29.572	6.465	288	6.465	217								6.465	0.24401	6.465	-349.187	-22.192	6.465	179
6.47	0.2349	6.47	0.35969	6.47	-589.773	-38.4982	6.47	-430.373	-34.0409	6.47	288	6.47	228								6.47	0.22796	6.47	-327.346	-20.288	6.47	177
6.475	0.23676	6.475	0.36724	6.475	-576.755	-40.9219	6.475	-449.917	-44.9819	6.475	286	6.475	229								6.475	0.23669	6.475	-352.951	-27.4621	6.475	173
6.48	0.23804	6.48	0.36429	6.48	-580.332	-38.963	6.48	-450.233	-43.2201	6.48	305	6.48	230								6.48	0.23081	6.48	-337.366	-38.648	6.48	172
6.485	0.2392	6.485	0.35862	6.485	-554.185	-37.8619	6.485	-448.795	-36.524	6.485	306	6.485	225								6.485	0.21965	6.485	-320.538	-27.2015	6.485	172
6.49	0.24718	6.49	0.35632	6.49	-559.893	-50.2725	6.49	-450.291	-44.6693	6.49	301	6.49	225								6.49	0.22495	6.49	-330.875	-33.6834	6.49	177
6.495	0.24984	6.495	0.35654	6.495	-553.454	-38.6186	6.495	-432.566	-41.5205	6.495	297	6.495	215								6.495	0.22867	6.495	-350.77	-28.5121	6.495	187
6.5	0.25069	6.5	0.35819	6.5	-558.206	-35.1765	6.5	-463.764	-24.6811	6.5	307	6.5	240								6.5	0.22078	6.5	-360.574	-39.7203	6.5	180
6.505	0.24775	6.505	0.34854	6.505	-541.544	-39.8946	6.505	-460.496	-30.4045	6.505	294	6.505	235								6.505	0.2277	6.505	-347.151	-42.5614	6.505	180
6.51	0.23799	6.51	0.35618	6.51	-565.738	-35.8801	6.51	-445.664	-41.1744	6.51	284	6.51	225								6.51	0.22616	6.51	-336.202	-21.5888	6.51	176
6.515	0.24146	6.515	0.35695	6.515	-570.053	-43.4336	6.515	-439.45	-29.0295	6.515	302	6.515	224								6.515	0.22758	6.515	-334.087	-39.7597	6.515	171
6.52	0.23294	6.52	0.35974	6.52	-561.257	-28.5897	6.52	-448.861	-28.5642	6.52	300	6.52	224								6.52	0.22925	6.52	-335.772	-35.3965	6.52	172
6.525	0.24515	6.525	0.35345	6.525	-565.729	-38.4461	6.525	-433.08	-29.0441	6.525	290	6.525	222								6.525	0.22649	6.525	-332.513	-42.5363	6.525	177
6.53	0.24567	6.53	0.35095	6.53	-576.66	-33.5472	6.53	-459.725	-49.5348	6.53	305	6.53	240								6.53	0.2352	6.53	-332.374	-37.3462	6.53	174
6.535	0.2415	6.535	0.35075	6.535	-546.07	-30.6108	6.535	-446.57	-33.7706	6.535	291	6.535	230								6.535	0.23818	6.535	-344.433	-29.6559	6.535	176
6.54	0.24714	6.54	0.35561	6.54	-549.859	-35.8371	6.54	-451.104	-35.2161	6.54	290	6.54	231								6.54	0.23665	6.54	-320.07	-40.0212	6.54	177
6.545	0.24457	6.545	0.36451	6.545	-577.506	-41.3051	6.545	-454.722	-41.9436	6.545	303	6.545	237								6.545	0.23264	6.545	-357.887	-33.7896	6.545	187
6.55	0.24372	6.55	0.36014	6.55	-574.961	-34.6431	6.55	-436.4	-27.876	6.55	317	6.55	232								6.55	0.24091	6.55	-347.977	-39.8145	6.55	184
6.555	0.24097	6.555	0.36283	6.555	-562.704	-36.9633	6.555	-439.797	-33.818	6.555	295	6.555	224								6.555	0.23808	6.555	-342.134	-50.9834	6.555	182
6.56	0.23928	6.56	0.36662	6.56	-580.557	-41.7082	6.56	-447.312	-39.1338	6.56	310	6.56	226								6.56	0.22809	6.56	-358.374	-50.1141	6.56	185
6.565	0.23663	6.565	0.35669	6.565	-550.619	-38.4992	6.565	-446.505	-29.9512	6.565	309	6.565	225								6.565	0.21453	6.565	-325.975	-44.3198	6.565	175
6.57	0.23734	6.57	0.35696	6.57	-579.77	-31.9141	6.57	-440.522	-21.6751	6.57	294	6.57	229								6.57	0.22068	6.57	-303.016	-53.6716	6.57	176
6.575	0.23516	6.575	0.34819	6.575	-571.136	-38.6377	6.575	-468.085	-44.5099	6.575	305	6.575	240								6.575	0.21979	6.575	-333.352	-31.6206	6.575	181
6.58	0.22678	6.58	0.35071	6.58	-576.323	-37.7417	6.58	-456.941	-46.7779	6.58	306	6.58	235								6.58	0.22934	6.58	-344.003	-22.9252	6.58	184
6.585	0.22808	6.585	0.34442	6.585	-561.514	-45.8256	6.585	-437.018	-34.1949	6.585	317	6.585	229								6.585	0.21868	6.585	-309.204	-23.5842	6.585	157
6.59	0.22527	6.59	0.34359	6.59	-588.774	-42.366	6.59	-437.268	-36.837	6.59	297	6.59	219								6.59	0.22921	6.59	-334.078	-23.2941	6.59	172
6.595	0.22242	6.595	0.34649	6.595	-559.837	-26.9865	6.595	-464.049	-39.4023	6.595	293	6.595	245								6.595	0.21981	6.595	-339.549	-37.5611	6.595	173
6.6	0.2215	6.6	0.33821	6.6	-596.461	-36.2349	6.6	-438.622	-33.5241	6.6	284	6.6	232								6.6	0.22691	6.6	-338.934	-40.7084	6.6	177
6.605	0.22352	6.605	0.34512	6.605	-584.974	-31.0511	6.605	-449.257	-29.0423	6.605	294	6.605	226								6.605	0.22219	6.605	-345.583	-36.9379	6.605	176
6.61	0.22005	6.61	0.35196	6.61	-591.541	-30.2138	6.61	-459.108	-36.214	6.61	290	6.61	232								6.61	0.21763	6.61	-337.162	-55.2484	6.61	175
6.615	0.22551	6.615	0.34665	6.615	-566.669	-35.7621	6.615	-446.053	-31.8784	6.615	288	6.615	228								6.615	0.22953	6.615	-328.46	-52.6089	6.615	183
6.62	0.22508	6.62	0.34271	6.62	-571.744	-39.6673	6.62	-417.739	-41.0139	6.62	289	6.62	225								6.62	0.22451	6.62	-337.768	-19.8034	6.62	172
6.625	0.21863	6.625	0.34895	6.625	-568.299	-41.6175	6.625	-416.602	-31.9545	6.625	288	6.625	220								6.625	0.22851	6.625	-313.686	-24.9664	6.625	164
6.63	0.22656	6.63	0.34608	6.63	-584.242	-36.6083	6.63	-447.592	-26.7648	6.63	302	6.63	224								6.63	0.23056	6.63	-347.771	-36.1758	6.63	175
6.635	0.23241	6.635	0.35043	6.635	-567.286	-34.9175	6.635	-449.383	-23.6092	6.635	294	6.635	225								6.635	0.23789	6.635	-354.943	-19.9571	6.635	180
6.64	0.2332	6.64	0.3518	6.64	-573.274	-35.8267	6.64	-421.735	-34.6764	6.64	287	6.64	227								6.64	0.24453	6.64	-348.955	-26.239	6.64	179
6.645	0.23476	6.645	0.35119	6.645	-583.573	-32.2374	6.645	-464.748	-32.4844	6.645	315	6.645	236								6.645	0.23513	6.645	-334.995	-28.9417	6.645	177
6.65	0.2335	6.65	0.35538	6.65	-587.788	-24.9292	6.65	-444.794	-28.2578	6.65	301	6.65	229								6.65	0.2235	6.65	-332.931	-19.3706	6.65	171
6.655	0.23324	6.655	0.36568	6.655	-557.789	-31.5844	6.655	-428.279	-42.8125	6.655	296	6.655	218								6.655	0.22107	6.655	-340.078	-29.4235	6.655	181
6.66	0.2341	6.66	0.35644	6.66	-577.826	-37.6865	6.66	-447.535	-30.5897	6.66	298	6.66	229								6.66	0.22317	6.66	-341.571	-23.5195	6.66	181
6.665	0.23279	6.665	0.34439	6.665	-590.198	-34.0316	6.665	-435.823	-36.3359	6.665	286	6.665	221								6.665	0.22795	6.665	-335.002	-20.771	6.665	175
6.67	0.22917	6.67	0.3435	6.67	-557.13	-34.6364	6.67	-441.873	-22.4247	6.67	301	6.67	228								6.67	0.22425	6.67	-345.112	-22.2009	6.67	174
6.675	0.22809	6.675	0.35179	6.675	-565.6	-32.9489	6.675	-431.977	-30.3995	6.675	286	6.675	228								6.675	0.21611	6.675	-333.732	-27.6718	6.675	176
6.68	0.22824	6.68	0.35014	6.68	-573.552	-40.983	6.68	-438.35	-33.9657	6.68	301	6.68	223								6.68	0.21997	6.68	-342.624	-20.0989	6.68	182
6.685	0.22525	6.685	0.34904	6.685	-599.019	-31.4047	6.685	-452.108	-35.3899	6.685	301	6.685	235								6.685	0.2237	6.685	-349.165	-14.6387	6.685	174
6.69	0.22078	6.69	0.35103	6.69	-559.593	-39.3859	6.69	-426.207	-27.6829	6.69	295	6.69	226								6.69	0.23246	6.69	-349.252	-34.6576	6.69	182
6.695	0.22692	6.695	0.35129	6.695	-544.551	-43.183	6.695	-445.376	-48.0952	6.695	304	6.695	229								6.695	0.23558	6.695	-330.718	-38.8533	6.695	177
6.7	0.22757	6.7	0.34565	6.7	-524.918	-40.7459	6.7	-437.73	-43.2124	6.7	311	6.7	223								6.7	0.22141	6.7	-322.557	-31.8198	6.7	170
6.705	0.2239	6.705	0.35507	6.705	-515.664	-38.7301	6.705	-461.574	-23.3856	6.705	307	6.705	236								6.705	0.22055	6.705	-301.305	-26.5676	6.705	160
6.71	0.22671	6.71	0.35291	6.71	-560.112	-35.4501	6.71	-433.169	-24.3929	6.71	313	6.71	223								6.71	0.21575	6.71	-335.208	-27.5451	6.71	179
6.715	0.22632	6.715	0.35312	6.715	-543.78	-37.0661	6.715	-422.195	-33.5057	6.715	320	6.715	227								6.715	0.21511	6.715	-320.076	-42.2324	6.715	178
6.72	0.23041	6.72	0.36111	6.72	-513.541	-38.6442	6.72	-470.23	-35.6211	6.72	318	6.72	237								6.72	0.22407	6.72	-343.037	-29.3025	6.72	180
6.725	0.23023	6.725	0.35326	6.725	-549.447	-45.911	6.725	-445.615	-30.9702	6.725	304	6.725	237								6.725	0.22235	6.725	-330.913	-29.4536	6.725	176
6.73	0.23098	6.73	0.34755	6.73	-536.593	-43.9745	6.73	-452.068	-26.9802	6.73	289	6.73	235								6.73	0.22868	6.73	-338.655	-37.9584	6.73	174
6.735	0.22888	6.735	0.35068	6.735	-527.978	-37.2685	6.735	-458.508	-28.1096	6.735	295	6.735	234								6.735	0.22433	6.735	-354.984	-39.517	6.735	183
6.74	0.23136	6.74	0.35041	6.74	-542.779	-43.5308	6.74	-431.318	-27.9504	6.74	306	6.74	231								6.74	0.22537	6.74	-329.865	-51.4402	6.74	175
6.745	0.23241	6.745	0.35035	6.745	-529.03	-39.8548	6.745	-433.706	-41.6175	6.745	291	6.745	231								6.745	0.21821	6.745	-327.237	-40.6719	6.745	174
6.75	0.23019	6.75	0.34447	6.75	-553.637	-55.8006	6.75	-426.299	-34.1649	6.75	313	6.75	220								6.75	0.22131	6.75	-323.533	-28.9272	6.75	168
6.755	0.22798	6.755	0.35158	6.755	-562.928	-47.167	6.755	-438.979	-32.7493	6.755	296	6.755	226								6.755	0.2213	6.755	-316.312	-24.7612	6.755	169
6.76	0.23363	6.76	0.35263	6.76	-562.961	-37.5955	6.76	-442.017	-41.2359	6.76	299	6.76	230								6.76	0.21704	6.76	-343.725	-41.889	6.76	184
6.765	0.23399	6.765	0.36028	6.765	-552.82	-30.7795	6.765	-442.438	-33.862	6.765	294	6.765	239								6.765	0.22426	6.765	-358.591	-29.6178	6.765	184
6.77	0.2364	6.77	0.36505	6.77	-529.353	-39.1228	6.77	-421.073	-31.9459	6.77	287	6.77	231								6.77	0.2272	6.77	-330.496	-23.7081	6.77	169
6.775	0.23257	6.775	0.36379	6.775	-544.632	-35.0114	6.775	-431.193	-37.7566	6.775	300	6.775	223								6.775	0.23001	6.775	-318.126	-23.7878	6.775	166
6.78	0.23543	6.78	0.35979	6.78	-548.013	-40.7514	6.78	-440.992	-32.7223	6.78	295	6.78	227								6.78	0.21929	6.78	-293.384	-23.5352	6.78	149
6.785	0.23287	6.785	0.35339	6.785	-539.347	-40.1447	6.785	-434.804	-39.3962	6.785	304	6.785	233								6.785	0.21722	6.785	-324.705	-20.5499	6.785	170
6.79	0.23337	6.79	0.35645	6.79	-528.073	-28.9247	6.79	-462.532	-21.2806	6.79	300	6.79	239								6.79	0.21744	6.79	-336.323	-29.6252	6.79	173
6.795	0.23673	6.795	0.35425	6.795	-544.247	-39.2626	6.795	-468.159	-35.4085	6.795	306	6.795	246								6.795	0.21919	6.795	-330.997	-42.8343	6.795	178
6.8	0.23651	6.8	0.35884	6.8	-557.344	-30.3877	6.8	-468.556	-47.8	6.8	310	6.8	253								6.8	0.22201	6.8	-349.84	-24.6068	6.8	172
6.805	0.24036	6.805	0.35398	6.805	-552.106	-41.9306	6.805	-460.384	-42.8851	6.805	311	6.805	240								6.805	0.22802	6.805	-344.69	-28.6126	6.805	180
6.81	0.24338	6.81	0.36123	6.81	-535.201	-40.6175	6.81	-476.569	-44.6699	6.81	306	6.81	245								6.81	0.21901	6.81	-331.867	-26.262	6.81	170
6.815	0.25079	6.815	0.36133	6.815	-562.278	-42.428	6.815	-475.022	-31.6817	6.815	298	6.815	246								6.815	0.22209	6.815	-345.606	-32.1276	6.815	180
6.82	0.25271	6.82	0.36203	6.82	-538.276	-33.1615	6.82	-488.217	-29.5683	6.82	310	6.82	252								6.82	0.23104	6.82	-390.184	-42.1536	6.82	195
6.825	0.25421	6.825	0.37445	6.825	-535.929	-25.5504	6.825	-466.482	-40.8998	6.825	291	6.825	243								6.825	0.22979	6.825	-371.354	-43.9193	6.825	187
6.83	0.25848	6.83	0.38029	6.83	-525.141	-44.1849	6.83	-474.441	-42.9597	6.83	281	6.83	252								6.83	0.22785	6.83	-332.92	-42.9469	6.83	188
6.835	0.25513	6.835	0.37732	6.835	-545.441	-43.5329	6.835	-494.782	-55.6325	6.835	294	6.835	244								6.835	0.23034	6.835	-346.952	-19.6091	6.835	177
6.84	0.2543	6.84	0.37509	6.84	-538.012	-38.0682	6.84	-492.668	-45.2707	6.84	302	6.84	253								6.84	0.22833	6.84	-341.194	-32.3409	6.84	184
6.845	0.25278	6.845	0.37704	6.845	-516.471	-30.9345	6.845	-517.258	-45.6249	6.845	289	6.845	262								6.845	0.21876	6.845	-343.486	-29.1977	6.845	178
6.85	0.25273	6.85	0.36757	6.85	-550.825	-32.9325	6.85	-482.142	-42.8302	6.85	296	6.85	258								6.85	0.21586	6.85	-326.687	-34.0159	6.85	179
6.855	0.25616	6.855	0.35992	6.855	-517.644	-40.1147	6.855	-496.902	-49.9896	6.855	285	6.855	254								6.855	0.22753	6.855	-335.932	-38.5128	6.855	185
6.86	0.25336	6.86	0.37343	6.86	-518.777	-31.5189	6.86	-501.622	-46.3443	6.86	294	6.86	260								6.86	0.23524	6.86	-334.226	-34.0079	6.86	183
6.865	0.24409	6.865	0.37745	6.865	-543.721	-33.961	6.865	-509.123	-55.2328	6.865	288	6.865	261								6.865	0.24946	6.865	-351.11	-33.02	6.865	181
6.87	0.24645	6.87	0.37782	6.87	-520.974	-28.8992	6.87	-493.773	-24.3458	6.87	295	6.87	249								6.87	0.24327	6.87	-331.58	-31.3091	6.87	180
6.875	0.2424	6.875	0.37209	6.875	-522.892	-35.7308	6.875	-477.2	-20.1456	6.875	299	6.875	240								6.875	0.23836	6.875	-337.784	-33.7213	6.875	176
6.88	0.24013	6.88	0.36448	6.88	-530.611	-22.8453	6.88	-480.858	-28.4032	6.88	310	6.88	237								6.88	0.2443	6.88	-347.156	-22.7977	6.88	183
6.885	0.24074	6.885	0.36373	6.885	-544.452	-28.2593	6.885	-491.119	-49.3629	6.885	297	6.885	255								6.885	0.23649	6.885	-353.632	-35.0284	6.885	180
6.89	0.24142	6.89	0.36756	6.89	-507.396	-19.8611	6.89	-465.212	-26.0314	6.89	287	6.89	231								6.89	0.24483	6.89	-364.061	-36.6624	6.89	187
6.895	0.24428	6.895	0.35435	6.895	-533.47	-34.2934	6.895	-458.115	-25.6984	6.895	319	6.895	242								6.895	0.24668	6.895	-354.035	-34.0781	6.895	185
6.9	0.24697	6.9	0.34882	6.9	-529.672	-26.8678	6.9	-457.536	-23.1027	6.9	318	6.9	240								6.9	0.24299	6.9	-354.019	-32.842	6.9	190
6.905	0.24669	6.905	0.3652	6.905	-524.994	-32.7133	6.905	-477.715	-16.972	6.905	311	6.905	242								6.905	0.24378	6.905	-366.101	-34.606	6.905	189
6.91	0.2457	6.91	0.3671	6.91	-529.197	-40.6042	6.91	-495.495	-15.6359	6.91	298	6.91	256								6.91	0.24881	6.91	-347.061	-45.9876	6.91	184
6.915	0.23894	6.915	0.37509	6.915	-520.709	-33.7438	6.915	-491.387	-17.67	6.915	297	6.915	249								6.915	0.23868	6.915	-351.916	-31.1044	6.915	183
6.92	0.23539	6.92	0.38093	6.92	-532.988	-30.497	6.92	-500.319	-21.2993	6.92	297	6.92	254								6.92	0.24026	6.92	-365.424	-20.8997	6.92	189
6.925	0.24066	6.925	0.37042	6.925	-517.402	-37.1931	6.925	-468.436	-18.0554	6.925	296	6.925	236								6.925	0.24836	6.925	-348.56	-30.0605	6.925	182
6.93	0.24351	6.93	0.36078	6.93	-519.545	-35.8072	6.93	-501.152	-21.1538	6.93	300	6.93	243								6.93	0.24403	6.93	-346.707	-35.1715	6.93	184
6.935	0.24621	6.935	0.36777	6.935	-531.053	-26.6073	6.935	-510.556	-18.8371	6.935	288	6.935	257								6.935	0.24792	6.935	-371.359	-43.6791	6.935	192
6.94	0.24881	6.94	0.37228	6.94	-528.98	-31.5371	6.94	-483.179	-17.6977	6.94	294	6.94	249								6.94	0.24281	6.94	-340.917	-40.5304	6.94	182
6.945	0.23777	6.945	0.3831	6.945	-532.917	-36.0806	6.945	-493.472	-18.4282	6.945	283	6.945	255								6.945	0.23872	6.945	-367.16	-31.6254	6.945	191
6.95	0.23799	6.95	0.37112	6.95	-506.377	-32.5095	6.95	-495.312	-21.366	6.95	298	6.95	245								6.95	0.24297	6.95	-343.76	-31.3425	6.95	183
6.955	0.23238	6.955	0.38215	6.955	-509.064	-34.5215	6.955	-473.409	-22.7178	6.955	287	6.955	237								6.955	0.24158	6.955	-357.065	-40.3914	6.955	185
6.96	0.23549	6.96	0.38012	6.96	-531.79	-38.0884	6.96	-479.968	-29.8721	6.96	287	6.96	245								6.96	0.25398	6.96	-358.951	-32.3243	6.96	179
6.965	0.23129	6.965	0.37766	6.965	-560.245	-42.7188	6.965	-489.043	-30.7971	6.965	298	6.965	257								6.965	0.24648	6.965	-352.016	-32.5146	6.965	183
6.97	0.23395	6.97	0.38582	6.97	-552.686	-35.7901	6.97	-493.784	-25.4965	6.97	296	6.97	257								6.97	0.23661	6.97	-361.686	-36.8479	6.97	187
6.975	0.2383	6.975	0.38074	6.975	-532.551	-38.4434	6.975	-507.548	-19.1321	6.975	284	6.975	252								6.975	0.23942	6.975	-350.372	-30.4959	6.975	182
6.98	0.23485	6.98	0.37796	6.98	-528.073	-34.4742	6.98	-483.198	-57.2821	6.98	286	6.98	263								6.98	0.2418	6.98	-359.806	-25.3475	6.98	195
6.985	0.23814	6.985	0.37692	6.985	-554.996	-33.3676	6.985	-498.464	-52.4042	6.985	283	6.985	256								6.985	0.23646	6.985	-367.692	-31.486	6.985	188
6.99	0.23899	6.99	0.37264	6.99	-560.063	-37.267	6.99	-487.289	-53.8089	6.99	277	6.99	258								6.99	0.23128	6.99	-370.132	-30.7685	6.99	181
6.995	0.24281	6.995	0.36994	6.995	-568.441	-39.6595	6.995	-488.543	-57.5971	6.995	290	6.995	256								6.995	0.23371	6.995	-358.607	-30.0316	6.995	184
7	0.23957	7	0.36871	7	-552.453	-40.3838	7	-463.236	-52.2948	7	291	7	243								7	0.238	7	-353.002	-46.0363	7	192
7.005	0.24681	7.005	0.37087	7.005	-555.024	-35.5053	7.005	-492.347	-50.2679	7.005	302	7.005	253								7.005	0.24375	7.005	-368.862	-46.0545	7.005	193
7.01	0.24785	7.01	0.37065	7.01	-527.71	-38.2254	7.01	-490.994	-63.4745	7.01	306	7.01	260								7.01	0.23734	7.01	-378.618	-27.0933	7.01	189
7.015	0.25946	7.015	0.37125	7.015	-544.642	-39.0654	7.015	-486.629	-43.8009	7.015	303	7.015	248								7.015	0.23565	7.015	-366.51	-32.2102	7.015	193
7.02	0.25458	7.02	0.36246	7.02	-568.129	-33.0136	7.02	-494.032	-54.3324	7.02	295	7.02	262								7.02	0.23087	7.02	-354.418	-25.9652	7.02	186
7.025	0.25461	7.025	0.3671	7.025	-531.343	-33.2099	7.025	-512.375	-42.5282	7.025	299	7.025	262								7.025	0.23606	7.025	-344.723	-43.8584	7.025	182
7.03	0.24838	7.03	0.36644	7.03	-548.562	-39.1375	7.03	-509.382	-33.5865	7.03	295	7.03	253								7.03	0.23008	7.03	-375.728	-34.2665	7.03	190
7.035	0.26023	7.035	0.36863	7.035	-544.127	-26.7932	7.035	-526.23	-45.6383	7.035	286	7.035	264								7.035	0.2335	7.035	-352.805	-27.4261	7.035	187
7.04	0.26207	7.04	0.36544	7.04	-521.717	-38.0627	7.04	-525.525	-46.6199	7.04	306	7.04	273								7.04	0.23095	7.04	-326.671	-29.2055	7.04	180
7.045	0.26599	7.045	0.36636	7.045	-560.226	-29.3275	7.045	-505.239	-43.8051	7.045	292	7.045	264								7.045	0.22403	7.045	-349.131	-29.9063	7.045	178
7.05	0.25882	7.05	0.36757	7.05	-508.997	-33.6916	7.05	-490.956	-44.4443	7.05	300	7.05	275								7.05	0.22931	7.05	-340.974	-41.8558	7.05	184
7.055	0.26886	7.055	0.36532	7.055	-546.958	-37.6751	7.055	-508.654	-38.203	7.055	292	7.055	264								7.055	0.23501	7.055	-374.618	-54.7686	7.055	191
7.06	0.26721	7.06	0.37403	7.06	-529.738	-36.8405	7.06	-527.76	-36.7356	7.06	298	7.06	269								7.06	0.23054	7.06	-367.692	-28.8063	7.06	183
7.065	0.27121	7.065	0.3765	7.065	-560.427	-35.268	7.065	-538.448	-26.0136	7.065	294	7.065	289								7.065	0.22459	7.065	-331.902	-53.4499	7.065	179
7.07	0.2707	7.07	0.37023	7.07	-537.828	-36.1434	7.07	-494.296	-45.8544	7.07	298	7.07	267								7.07	0.2311	7.07	-373.618	-38.4031	7.07	191
7.075	0.27234	7.075	0.37839	7.075	-536.417	-39.6542	7.075	-501.916	-32.1901	7.075	302	7.075	259								7.075	0.23859	7.075	-355.758	-22.7494	7.075	181
7.08	0.26539	7.08	0.37552	7.08	-555.503	-38.542	7.08	-500.364	-43.5229	7.08	305	7.08	257								7.08	0.22921	7.08	-343.948	-36.8665	7.08	182
7.085	0.26471	7.085	0.37865	7.085	-536.298	-34.474	7.085	-521.264	-38.2507	7.085	293	7.085	269								7.085	0.2329	7.085	-372.336	-41.041	7.085	191
7.09	0.26511	7.09	0.38248	7.09	-527.514	-29.1197	7.09	-520.256	-37.538	7.09	294	7.09	269								7.09	0.22652	7.09	-345.802	-46.0617	7.09	191
7.095	0.25604	7.095	0.37048	7.095	-543.706	-33.6572	7.095	-488.923	-34.9628	7.095	307	7.095	260								7.095	0.22816	7.095	-351.217	-52.9924	7.095	186
7.1	0.26168	7.1	0.37381	7.1	-539.052	-34.4595	7.1	-480.866	-40.117	7.1	297	7.1	247								7.1	0.23083	7.1	-352.052	-36.5545	7.1	186
7.105	0.25969	7.105	0.37835	7.105	-562.097	-34.0849	7.105	-475.172	-44.4513	7.105	294	7.105	248								7.105	0.22556	7.105	-376.656	-29.9284	7.105	190
7.11	0.25699	7.11	0.37537	7.11	-506.94	-28.7368	7.11	-487.555	-34.2404	7.11	294	7.11	242								7.11	0.22999	7.11	-352.539	-28.0961	7.11	186
7.115	0.25866	7.115	0.37476	7.115	-524.841	-33.4383	7.115	-495.131	-44.9943	7.115	312	7.115	257								7.115	0.23286	7.115	-338.038	-13.9668	7.115	186
7.12	0.25264	7.12	0.37153	7.12	-537.39	-32.0934	7.12	-492.45	-29.6788	7.12	302	7.12	249								7.12	0.22896	7.12	-358.905	-23.5131	7.12	180
7.125	0.25268	7.125	0.37603	7.125	-515.518	-38.941	7.125	-505.731	-35.5568	7.125	296	7.125	252								7.125	0.22279	7.125	-370.518	-29.1797	7.125	188
7.13	0.25621	7.13	0.36784	7.13	-528.901	-40.4844	7.13	-486.348	-48.0585	7.13	292	7.13	252								7.13	0.22078	7.13	-376.439	-16.8171	7.13	194
7.135	0.25065	7.135	0.36264	7.135	-520.878	-39.7591	7.135	-495.837	-40.3963	7.135	290	7.135	261								7.135	0.21889	7.135	-319.486	-23.0559	7.135	175
7.14	0.25546	7.14	0.36197	7.14	-531.77	-55.6379	7.14	-489.69	-54.777	7.14	304	7.14	251								7.14	0.2226	7.14	-355.807	-21.2514	7.14	176
7.145	0.2502	7.145	0.35818	7.145	-540.88	-41.0082	7.145	-503.714	-51.8195	7.145	301	7.145	261								7.145	0.22695	7.145	-381.797	-18.0775	7.145	198
7.15	0.24835	7.15	0.36255	7.15	-536.412	-35.7734	7.15	-510.029	-46.4352	7.15	297	7.15	259								7.15	0.22295	7.15	-367.591	-28.7852	7.15	184
7.155	0.24747	7.155	0.37753	7.155	-520.268	-41.1809	7.155	-510.098	-40.9281	7.155	297	7.155	252								7.155	0.22026	7.155	-357.829	-17.476	7.155	183
7.16	0.24825	7.16	0.37973	7.16	-532.315	-32.9466	7.16	-507.044	-43.2933	7.16	310	7.16	264								7.16	0.22334	7.16	-370.232	-29.5513	7.16	185
7.165	0.24181	7.165	0.37743	7.165	-500.391	-31.4294	7.165	-487.097	-42.0195	7.165	308	7.165	254								7.165	0.22709	7.165	-338.629	-11.98	7.165	178
7.17	0.24591	7.17	0.36602	7.17	-523.469	-39.8068	7.17	-506.213	-53.3756	7.17	307	7.17	259								7.17	0.22544	7.17	-355.393	-10.5006	7.17	175
7.175	0.23991	7.175	0.37388	7.175	-533.25	-47.2564	7.175	-494.944	-54.6706	7.175	306	7.175	259								7.175	0.23181	7.175	-356.086	-22.8919	7.175	181
7.18	0.23092	7.18	0.37244	7.18	-512.568	-43.6053	7.18	-491.906	-49.9688	7.18	308	7.18	256								7.18	0.22862	7.18	-355.531	-20.628	7.18	182
7.185	0.23067	7.185	0.36872	7.185	-508.239	-38.6113	7.185	-461.072	-58.7429	7.185	319	7.185	260								7.185	0.22684	7.185	-363.745	-17.8872	7.185	188
7.19	0.23118	7.19	0.37097	7.19	-494.305	-41.105	7.19	-487.042	-53.0902	7.19	289	7.19	264								7.19	0.2281	7.19	-347.915	-31.2634	7.19	180
7.195	0.23091	7.195	0.36694	7.195	-509.86	-37.0802	7.195	-493.301	-55.9079	7.195	302	7.195	268								7.195	0.22984	7.195	-348.126	-20.2621	7.195	186
7.2	0.23527	7.2	0.36967	7.2	-532.821	-44.2832	7.2	-508.467	-43.4757	7.2	312	7.2	276								7.2	0.22369	7.2	-347.573	-27.9917	7.2	189
7.205	0.23281	7.205	0.36012	7.205	-548.297	-43.0857	7.205	-507.734	-53.9873	7.205	311	7.205	273								7.205	0.22347	7.205	-328.238	-38.8215	7.205	174
7.21	0.236	7.21	0.36557	7.21	-539.678	-44.2316	7.21	-526.39	-55.274	7.21	297	7.21	279								7.21	0.23691	7.21	-331.071	-19.1517	7.21	178
7.215	0.24461	7.215	0.3637	7.215	-512.006	-39.5668	7.215	-508.852	-56.0314	7.215	296	7.215	267								7.215	0.23514	7.215	-333.483	-15.5361	7.215	170
7.22	0.24838	7.22	0.37029	7.22	-510.32	-34.8715	7.22	-491.921	-46.0847	7.22	304	7.22	265								7.22	0.23762	7.22	-347.13	-16.016	7.22	181
7.225	0.24632	7.225	0.36657	7.225	-517.239	-34.7745	7.225	-509.043	-56.3437	7.225	313	7.225	273								7.225	0.23061	7.225	-298.988	-14.9154	7.225	172
7.23	0.24253	7.23	0.37331	7.23	-541.589	-42.1949	7.23	-493.137	-51.0662	7.23	306	7.23	267								7.23	0.24329	7.23	-336.579	-26.3503	7.23	183
7.235	0.24417	7.235	0.3748	7.235	-543.702	-38.1294	7.235	-485.628	-44.2664	7.235	303	7.235	258								7.235	0.23776	7.235	-339.423	-16.2495	7.235	178
7.24	0.23546	7.24	0.36965	7.24	-530.268	-40.9282	7.24	-485.801	-55.2837	7.24	316	7.24	261								7.24	0.23539	7.24	-324.54	-42.652	7.24	177
7.245	0.23719	7.245	0.37511	7.245	-536.311	-49.2042	7.245	-526.299	-48.8671	7.245	304	7.245	269								7.245	0.23414	7.245	-315.014	-49.8513	7.245	175
7.25	0.23655	7.25	0.37543	7.25	-516.241	-29.2366	7.25	-515.634	-58.6962	7.25	308	7.25	264								7.25	0.22808	7.25	-348.83	-24.2187	7.25	183
7.255	0.24519	7.255	0.37892	7.255	-524.442	-35.0465	7.255	-508.034	-55.6081	7.255	301	7.255	269								7.255	0.22897	7.255	-360.23	-16.0486	7.255	189
7.26	0.2439	7.26	0.36692	7.26	-553.521	-33.3191	7.26	-508.162	-46.4234	7.26	310	7.26	267								7.26	0.22452	7.26	-347.713	-19.5061	7.26	179
7.265	0.24139	7.265	0.36571	7.265	-540.603	-37.7565	7.265	-475.451	-59.2429	7.265	301	7.265	260								7.265	0.22839	7.265	-320.113	-17.4395	7.265	165
7.27	0.23872	7.27	0.36953	7.27	-537.593	-42.1541	7.27	-536.266	-36.7289	7.27	295	7.27	275								7.27	0.22822	7.27	-348.031	-17.6038	7.27	177
7.275	0.23868	7.275	0.37413	7.275	-531.262	-43.0127	7.275	-516.937	-46.8722	7.275	312	7.275	275								7.275	0.22999	7.275	-343.4	-36.0842	7.275	175
7.28	0.23751	7.28	0.37993	7.28	-556.652	-39.775	7.28	-506.764	-43.3083	7.28	304	7.28	262								7.28	0.22817	7.28	-358.468	-37.6728	7.28	188
7.285	0.23421	7.285	0.37285	7.285	-563.244	-32.7384	7.285	-498.666	-61.4976	7.285	315	7.285	261								7.285	0.23122	7.285	-347.754	-38.0513	7.285	181
7.29	0.23374	7.29	0.37746	7.29	-560.808	-38.2834	7.29	-498.589	-44.2003	7.29	302	7.29	267								7.29	0.22462	7.29	-346.999	-34.0064	7.29	189
7.295	0.23424	7.295	0.38925	7.295	-536.4	-38.7808	7.295	-478.26	-44.3802	7.295	309	7.295	255								7.295	0.22802	7.295	-337.002	-32.8517	7.295	179
7.3	0.22657	7.3	0.39116	7.3	-561.552	-44.2457	7.3	-478.152	-54.048	7.3	303	7.3	255								7.3	0.22262	7.3	-325.781	-14.6815	7.3	178
7.305	0.2329	7.305	0.39096	7.305	-533.81	-35.1382	7.305	-496.53	-52.4226	7.305	319	7.305	262								7.305	0.22517	7.305	-342.125	-25.0602	7.305	185
7.31	0.23644	7.31	0.38722	7.31	-553.609	-30.0296	7.31	-494.135	-52.9577	7.31	312	7.31	275								7.31	0.22447	7.31	-312.369	-28.1383	7.31	182
7.315	0.23455	7.315	0.38727	7.315	-547.733	-30.4127	7.315	-520.051	-55.717	7.315	322	7.315	262								7.315	0.23031	7.315	-346.886	-28.4316	7.315	186
7.32	0.23438	7.32	0.38114	7.32	-579.387	-30.7025	7.32	-488.29	-51.8161	7.32	317	7.32	260								7.32	0.22911	7.32	-328.556	-23.8655	7.32	174
7.325	0.23247	7.325	0.38019	7.325	-568.292	-38.4652	7.325	-533.262	-49.7383	7.325	328	7.325	278								7.325	0.2198	7.325	-347.071	-23.6301	7.325	175
7.33	0.23558	7.33	0.3843	7.33	-559.435	-37.8116	7.33	-502.544	-42.668	7.33	316	7.33	256								7.33	0.22232	7.33	-345.597	-20.281	7.33	177
7.335	0.2401	7.335	0.37654	7.335	-551.077	-35.9758	7.335	-486.776	-43.3389	7.335	325	7.335	270								7.335	0.21257	7.335	-341.309	-14.7223	7.335	178
7.34	0.23885	7.34	0.36937	7.34	-539.447	-33.4818	7.34	-514.15	-55.5295	7.34	309	7.34	268								7.34	0.21263	7.34	-354.26	-33.8523	7.34	191
7.345	0.23974	7.345	0.37145	7.345	-543.264	-34.1107	7.345	-525.014	-49.1908	7.345	311	7.345	280								7.345	0.21568	7.345	-366.467	-25.9143	7.345	189
7.35	0.2448	7.35	0.36999	7.35	-525.013	-36.9963	7.35	-515.836	-47.6057	7.35	297	7.35	272								7.35	0.21158	7.35	-331.753	-31.8056	7.35	177
7.355	0.23747	7.355	0.37295	7.355	-531.294	-38.0635	7.355	-481.489	-51.6965	7.355	326	7.355	254								7.355	0.215	7.355	-342.009	-12.3119	7.355	180
7.36	0.24237	7.36	0.37008	7.36	-549.849	-37.5178	7.36	-495.059	-49.7044	7.36	326	7.36	255								7.36	0.2184	7.36	-339.814	-24.3661	7.36	179
7.365	0.24212	7.365	0.37768	7.365	-546.74	-37.9704	7.365	-487.299	-48.0981	7.365	314	7.365	260								7.365	0.21334	7.365	-321.139	-15.7078	7.365	177
7.37	0.23271	7.37	0.3801	7.37	-551.62	-50.5267	7.37	-510.126	-43.5654	7.37	317	7.37	256								7.37	0.21925	7.37	-325.017	-25.8191	7.37	174
7.375	0.23659	7.375	0.37531	7.375	-555.81	-37.8815	7.375	-483.085	-42.0137	7.375	326	7.375	255								7.375	0.22332	7.375	-343.127	-34.8851	7.375	175
7.38	0.23836	7.38	0.38315	7.38	-550.804	-38.3278	7.38	-524.165	-44.2854	7.38	302	7.38	275								7.38	0.23167	7.38	-330.856	-23.0207	7.38	178
7.385	0.22907	7.385	0.38201	7.385	-536.797	-29.826	7.385	-520.598	-44.619	7.385	302	7.385	258								7.385	0.23165	7.385	-351.518	-23.8485	7.385	184
7.39	0.23919	7.39	0.39388	7.39	-549.11	-35.4382	7.39	-515.413	-52.8492	7.39	313	7.39	275								7.39	0.22254	7.39	-332.068	-32.6546	7.39	169
7.395	0.23896	7.395	0.38499	7.395	-530.159	-42.9781	7.395	-512.757	-46.2363	7.395	298	7.395	273								7.395	0.2207	7.395	-333.23	-47.3684	7.395	179
7.4	0.23497	7.4	0.38453	7.4	-541.224	-44.2024	7.4	-496.489	-53.3291	7.4	298	7.4	253								7.4	0.22906	7.4	-329.265	-50.2462	7.4	175
7.405	0.2364	7.405	0.37265	7.405	-532.122	-43.183	7.405	-491.003	-41.0946	7.405	311	7.405	258								7.405	0.21802	7.405	-334.687	-38.8928	7.405	176
7.41	0.23585	7.41	0.38136	7.41	-549.833	-38.6822	7.41	-503.216	-37.0553	7.41	297	7.41	269								7.41	0.2211	7.41	-332.893	-43.6968	7.41	185
7.415	0.23932	7.415	0.37776	7.415	-556.938	-45.983	7.415	-507.909	-40.8544	7.415	316	7.415	264								7.415	0.21583	7.415	-345.126	-27.6632	7.415	186
7.42	0.22726	7.42	0.37717	7.42	-534.629	-54.5721	7.42	-512.525	-57.57	7.42	309	7.42	274								7.42	0.21909	7.42	-340.022	-15.0189	7.42	177
7.425	0.22563	7.425	0.37359	7.425	-519.998	-35.9733	7.425	-499.703	-24.5432	7.425	327	7.425	255								7.425	0.22456	7.425	-343.541	-27.9655	7.425	176
7.43	0.23055	7.43	0.37425	7.43	-539.953	-35.3263	7.43	-493.013	-24.1514	7.43	306	7.43	255								7.43	0.22282	7.43	-345.956	-30.9085	7.43	184
7.435	0.23541	7.435	0.36955	7.435	-535.798	-35.2295	7.435	-500.535	-26.5443	7.435	305	7.435	258								7.435	0.21908	7.435	-328.411	-25.6218	7.435	175
7.44	0.24284	7.44	0.3725	7.44	-551.7	-34.1038	7.44	-509.989	-25.1409	7.44	299	7.44	262								7.44	0.23303	7.44	-328.304	-20.7948	7.44	181
7.445	0.23588	7.445	0.37261	7.445	-529.575	-31.6026	7.445	-538.181	-34.3862	7.445	296	7.445	273								7.445	0.22935	7.445	-352.541	-19.4255	7.445	178
7.45	0.23625	7.45	0.3787	7.45	-514.112	-31.2513	7.45	-527.289	-44.5843	7.45	306	7.45	274								7.45	0.22606	7.45	-340.352	-36.8699	7.45	178
7.455	0.23831	7.455	0.37881	7.455	-538.239	-34.6331	7.455	-497.167	-36.1182	7.455	303	7.455	260								7.455	0.22314	7.455	-347.686	-20.8806	7.455	184
7.46	0.23723	7.46	0.3779	7.46	-519.806	-37.6438	7.46	-480.51	-38.7353	7.46	313	7.46	247								7.46	0.21894	7.46	-336.514	-29.3255	7.46	179
7.465	0.24232	7.465	0.37524	7.465	-556.998	-40.7786	7.465	-516.28	-58.6949	7.465	310	7.465	265								7.465	0.22472	7.465	-301.511	-38.4252	7.465	171
7.47	0.24647	7.47	0.37568	7.47	-552.337	-31.5863	7.47	-474.598	-43.6969	7.47	316	7.47	254								7.47	0.21793	7.47	-351.549	-41.309	7.47	187
7.475	0.24837	7.475	0.37197	7.475	-561.946	-39.448	7.475	-504.374	-31.9759	7.475	305	7.475	250								7.475	0.2197	7.475	-345.479	-26.2878	7.475	179
7.48	0.24227	7.48	0.37749	7.48	-566.695	-41.9563	7.48	-519.62	-40.4429	7.48	307	7.48	264								7.48	0.21508	7.48	-355.763	-22.1807	7.48	184
7.485	0.24647	7.485	0.3779	7.485	-572.448	-35.874	7.485	-477.123	-40.6958	7.485	302	7.485	261								7.485	0.21568	7.485	-343.524	-22.8333	7.485	184
7.49	0.24735	7.49	0.37185	7.49	-560.262	-43.3827	7.49	-468.557	-57.315	7.49	315	7.49	254								7.49	0.22832	7.49	-358.557	-14.9046	7.49	185
7.495	0.25214	7.495	0.38142	7.495	-550.643	-42.7061	7.495	-499.348	-44.9079	7.495	301	7.495	265								7.495	0.2295	7.495	-348.243	-21.4606	7.495	186
7.5	0.24729	7.5	0.36813	7.5	-563.054	-44.2201	7.5	-483.235	-47.8665	7.5	312	7.5	263								7.5	0.22547	7.5	-341.158	-22.8008	7.5	182
7.505	0.24739	7.505	0.36747	7.505	-565.475	-36.9498	7.505	-490.817	-55.7177	7.505	317	7.505	256								7.505	0.23104	7.505	-361.549	-36.1802	7.505	177
7.51	0.24495	7.51	0.36727	7.51	-569.988	-46.0605	7.51	-494.774	-45.6529	7.51	305	7.51	257								7.51	0.22989	7.51	-335.116	-12.1599	7.51	172
7.515	0.248	7.515	0.36196	7.515	-576.029	-38.3671	7.515	-489.962	-48.6406	7.515	305	7.515	258								7.515	0.22979	7.515	-345.001	-16.0205	7.515	177
7.52	0.25637	7.52	0.36268	7.52	-563.966	-41.0292	7.52	-494.458	-35.9052	7.52	300	7.52	258								7.52	0.22201	7.52	-356.159	-21.1955	7.52	175
7.525	0.25579	7.525	0.36023	7.525	-581.496	-41.5287	7.525	-487.845	-51.1922	7.525	285	7.525	256								7.525	0.22074	7.525	-356.253	-7.22357	7.525	178
7.53	0.25894	7.53	0.36109	7.53	-568.685	-39.07	7.53	-491.702	-36.4481	7.53	304	7.53	267								7.53	0.21965	7.53	-346.322	-24.0236	7.53	175
7.535	0.25814	7.535	0.35652	7.535	-568.563	-45.3432	7.535	-514.506	-45.8911	7.535	309	7.535	263								7.535	0.21714	7.535	-349.98	-18.457	7.535	180
7.54	0.2595	7.54	0.36161	7.54	-561.615	-34.3895	7.54	-478.208	-29.91	7.54	319	7.54	250								7.54	0.2183	7.54	-351.545	-23.397	7.54	182
7.545	0.25805	7.545	0.3667	7.545	-549.851	-43.9485	7.545	-486.787	-34.7853	7.545	298	7.545	256								7.545	0.22117	7.545	-327.124	-18.766	7.545	172
7.55	0.25818	7.55	0.37005	7.55	-564.33	-35.6603	7.55	-475.453	-34.5606	7.55	313	7.55	255								7.55	0.2295	7.55	-344.075	-19.6683	7.55	187
7.555	0.25214	7.555	0.36381	7.555	-556.349	-51.0325	7.555	-485.078	-28.167	7.555	304	7.555	258								7.555	0.23041	7.555	-343.342	-37.6675	7.555	182
7.56	0.24888	7.56	0.36511	7.56	-569.885	-44.733	7.56	-502.582	-41.6785	7.56	301	7.56	266								7.56	0.22324	7.56	-348.348	-11.3933	7.56	181
7.565	0.25658	7.565	0.3698	7.565	-563.037	-37.4479	7.565	-480.979	-31.6312	7.565	302	7.565	249								7.565	0.22644	7.565	-332.901	-24.4243	7.565	171
7.57	0.25669	7.57	0.37672	7.57	-565.404	-26.8936	7.57	-486.223	-28.2173	7.57	308	7.57	258								7.57	0.22158	7.57	-342.594	-20.839	7.57	179
7.575	0.26086	7.575	0.37911	7.575	-570.665	-24.9922	7.575	-488.015	-44.9072	7.575	311	7.575	256								7.575	0.22557	7.575	-346.865	-18.6896	7.575	176
7.58	0.25714	7.58	0.37687	7.58	-549.237	-37.5597	7.58	-457.235	-34.641	7.58	319	7.58	249								7.58	0.22966	7.58	-340.679	-41.3167	7.58	179
7.585	0.25195	7.585	0.38772	7.585	-559.51	-34.6274	7.585	-499.864	-42.5465	7.585	304	7.585	264								7.585	0.23685	7.585	-332.421	-10.983	7.585	175
7.59	0.25791	7.59	0.38914	7.59	-587.935	-32.6047	7.59	-452.013	-38.6285	7.59	291	7.59	237								7.59	0.23804	7.59	-341.831	-17.6768	7.59	184
7.595	0.26219	7.595	0.38257	7.595	-565.247	-41.3404	7.595	-448.897	-41.5282	7.595	315	7.595	233								7.595	0.23808	7.595	-337.936	-15.8837	7.595	178
7.6	0.26446	7.6	0.37785	7.6	-553.854	-29.1031	7.6	-457.14	-51.8858	7.6	302	7.6	243								7.6	0.23769	7.6	-339.495	-19.4232	7.6	178
7.605	0.26667	7.605	0.36762	7.605	-532.714	-32.3205	7.605	-450.168	-40.7309	7.605	321	7.605	233								7.605	0.24439	7.605	-334.079	-15.3598	7.605	172
7.61	0.26598	7.61	0.37647	7.61	-566.326	-35.8468	7.61	-463.753	-39.847	7.61	315	7.61	240								7.61	0.23848	7.61	-346.607	-20.9363	7.61	171
7.615	0.26178	7.615	0.3827	7.615	-578.334	-32.738	7.615	-499.824	-44.8407	7.615	335	7.615	257								7.615	0.22721	7.615	-336.599	-24.3018	7.615	177
7.62	0.26421	7.62	0.37889	7.62	-550.495	-33.6343	7.62	-474.434	-37.9042	7.62	326	7.62	245								7.62	0.2291	7.62	-332.981	-12.724	7.62	180
7.625	0.25845	7.625	0.37587	7.625	-571.557	-38.5416	7.625	-489.423	-51.2115	7.625	333	7.625	258								7.625	0.23281	7.625	-332.334	-14.4606	7.625	170
7.63	0.25844	7.63	0.38013	7.63	-558.138	-27.0702	7.63	-488.815	-34.4618	7.63	312	7.63	253								7.63	0.22656	7.63	-326.29	-16.8104	7.63	164
7.635	0.26074	7.635	0.37471	7.635	-541.22	-23.0356	7.635	-478.809	-41.8041	7.635	308	7.635	256								7.635	0.21902	7.635	-346.319	-23.9475	7.635	183
7.64	0.25493	7.64	0.3866	7.64	-550.236	-29.3312	7.64	-493.313	-43.404	7.64	306	7.64	267								7.64	0.21309	7.64	-323.521	-17.3397	7.64	177
7.645	0.26111	7.645	0.38392	7.645	-541.019	-32.9729	7.645	-494.713	-44.9877	7.645	319	7.645	259								7.645	0.21714	7.645	-319.683	-6.67429	7.645	165
7.65	0.26369	7.65	0.38004	7.65	-543.45	-28.887	7.65	-491.332	-52.2156	7.65	320	7.65	251								7.65	0.21979	7.65	-335.537	-7.24459	7.65	171
7.655	0.25675	7.655	0.38578	7.655	-544.58	-27.2179	7.655	-488.948	-40.6507	7.655	313	7.655	262								7.655	0.23112	7.655	-337.096	-37.7018	7.655	174
7.66	0.25719	7.66	0.38546	7.66	-550.514	-30.9142	7.66	-521.854	-43.9507	7.66	314	7.66	276								7.66	0.23162	7.66	-348.952	-20.1288	7.66	186
7.665	0.26021	7.665	0.37722	7.665	-535.232	-34.9298	7.665	-479.907	-40.4611	7.665	305	7.665	262								7.665	0.23008	7.665	-324.969	-8.71709	7.665	170
7.67	0.25165	7.67	0.37666	7.67	-530.24	-39.441	7.67	-493.653	-47.6512	7.67	315	7.67	253								7.67	0.2229	7.67	-329.141	-25.257	7.67	175
7.675	0.2579	7.675	0.37536	7.675	-543.768	-36.7047	7.675	-482.978	-69.5178	7.675	320	7.675	253								7.675	0.22473	7.675	-331.369	-14.6116	7.675	168
7.68	0.25998	7.68	0.37666	7.68	-560.993	-33.8939	7.68	-462.253	-46.7848	7.68	296	7.68	251								7.68	0.2222	7.68	-337.017	-27.8548	7.68	177
7.685	0.25446	7.685	0.38259	7.685	-546.03	-33.0415	7.685	-486.044	-54.1968	7.685	316	7.685	253								7.685	0.22255	7.685	-323.239	-14.4862	7.685	173
7.69	0.26036	7.69	0.38304	7.69	-538.302	-30.3781	7.69	-469.056	-60.9479	7.69	311	7.69	263								7.69	0.21527	7.69	-345.82	-13.6366	7.69	174
7.695	0.26212	7.695	0.38511	7.695	-560.922	-39.9027	7.695	-477.879	-72.2933	7.695	300	7.695	262								7.695	0.22667	7.695	-333.788	-18.578	7.695	180
7.7	0.25421	7.7	0.37805	7.7	-548.561	-41.7967	7.7	-461.617	-33.201	7.7	305	7.7	257								7.7	0.22327	7.7	-326.805	-14.782	7.7	178
7.705	0.25335	7.705	0.37306	7.705	-560.104	-41.0097	7.705	-460.476	-71.7984	7.705	290	7.705	259								7.705	0.22144	7.705	-331.231	-14.7592	7.705	169
7.71	0.24898	7.71	0.3729	7.71	-552.949	-32.2899	7.71	-468.656	-60.5672	7.71	275	7.71	258								7.71	0.21989	7.71	-339.064	-21.1752	7.71	175
7.715	0.2537	7.715	0.3747	7.715	-561.191	-42.4631	7.715	-488.499	-43.3347	7.715	290	7.715	262								7.715	0.22496	7.715	-316.625	-19.0135	7.715	169
7.72	0.25169	7.72	0.37473	7.72	-564.274	-35.5051	7.72	-451.836	-57.4513	7.72	298	7.72	251								7.72	0.21521	7.72	-326.044	-29.28	7.72	176
7.725	0.2538	7.725	0.37259	7.725	-554.503	-29.6518	7.725	-455.206	-69.6135	7.725	299	7.725	252								7.725	0.21426	7.725	-359.607	-28.1949	7.725	181
7.73	0.25621	7.73	0.37427	7.73	-535.586	-31.8309	7.73	-461.053	-72.7521	7.73	305	7.73	249								7.73	0.21689	7.73	-340.184	-18.3044	7.73	177
7.735	0.25484	7.735	0.37819	7.735	-529.187	-25.9534	7.735	-516.651	-61.0866	7.735	299	7.735	271								7.735	0.21122	7.735	-324.235	-25.952	7.735	171
7.74	0.26123	7.74	0.36915	7.74	-579.045	-34.0199	7.74	-487.895	-35.197	7.74	284	7.74	255								7.74	0.21065	7.74	-331.087	-15.2708	7.74	171
7.745	0.27181	7.745	0.37635	7.745	-562.767	-33.082	7.745	-475.985	-42.0879	7.745	295	7.745	262								7.745	0.21709	7.745	-347.426	-24.4616	7.745	185
7.75	0.25973	7.75	0.37131	7.75	-545.87	-33.9373	7.75	-471.485	-44.4624	7.75	287	7.75	258								7.75	0.21781	7.75	-323.509	-30.5839	7.75	178
7.755	0.26068	7.755	0.38076	7.755	-559.494	-27.9549	7.755	-499.302	-74.5488	7.755	272	7.755	263								7.755	0.22033	7.755	-320.643	-31.4827	7.755	170
7.76	0.25884	7.76	0.37605	7.76	-569.854	-26.4795	7.76	-467.872	-67.3281	7.76	275	7.76	263								7.76	0.21659	7.76	-344.252	-36.8164	7.76	181
7.765	0.26221	7.765	0.38079	7.765	-531.657	-34.3547	7.765	-517.683	-45.0146	7.765	286	7.765	262								7.765	0.2207	7.765	-333.076	-50.3559	7.765	178
7.77	0.26353	7.77	0.37724	7.77	-535.469	-17.5761	7.77	-488.267	-55.6237	7.77	275	7.77	259								7.77	0.21861	7.77	-331.407	-30.7913	7.77	172
7.775	0.25536	7.775	0.37663	7.775	-525.608	-37.9661	7.775	-493.949	-48.3485	7.775	284	7.775	253								7.775	0.22861	7.775	-328.319	-54.7039	7.775	175
7.78	0.25832	7.78	0.37737	7.78	-520.133	-33.7517	7.78	-460.467	-56.5646	7.78	284	7.78	247								7.78	0.22715	7.78	-335.609	-36.7553	7.78	178
7.785	0.25185	7.785	0.36896	7.785	-537.047	-33.3337	7.785	-465.179	-55.1776	7.785	285	7.785	255								7.785	0.21974	7.785	-337.387	-34.3792	7.785	180
7.79	0.24425	7.79	0.37343	7.79	-508.613	-28.2953	7.79	-466.235	-62.7404	7.79	295	7.79	255								7.79	0.22403	7.79	-339.001	-24.9378	7.79	177
7.795	0.25065	7.795	0.37172	7.795	-551.305	-30.7405	7.795	-476.737	-62.6263	7.795	282	7.795	255								7.795	0.21899	7.795	-324.423	-15.3071	7.795	170
7.8	0.24535	7.8	0.37842	7.8	-514.285	-24.3969	7.8	-478.532	-38.1318	7.8	272	7.8	258								7.8	0.22425	7.8	-324.669	-18.9652	7.8	174
7.805	0.24881	7.805	0.38208	7.805	-546.834	-30.7424	7.805	-483.158	-51.0202	7.805	276	7.805	259								7.805	0.22421	7.805	-320.645	-19.4767	7.805	169
7.81	0.2438	7.81	0.37519	7.81	-534.224	-31.3082	7.81	-473.316	-42.0641	7.81	266	7.81	246								7.81	0.22906	7.81	-340.332	-38.9762	7.81	177
7.815	0.24881	7.815	0.37743	7.815	-536.232	-33.35	7.815	-481.994	-44.5649	7.815	263	7.815	254								7.815	0.21901	7.815	-327.651	-40.1741	7.815	166
7.82	0.25449	7.82	0.38225	7.82	-518.3	-37.8895	7.82	-491.028	-44.9049	7.82	267	7.82	261								7.82	0.21932	7.82	-325.791	-42.576	7.82	171
7.825	0.25066	7.825	0.38286	7.825	-545.385	-34.6055	7.825	-480.645	-56.8266	7.825	272	7.825	256								7.825	0.23066	7.825	-326.114	-28.8049	7.825	167
7.83	0.2409	7.83	0.37999	7.83	-562.89	-40.1885	7.83	-449.351	-30.6877	7.83	264	7.83	240								7.83	0.22341	7.83	-348.683	-43.315	7.83	178
7.835	0.24172	7.835	0.3872	7.835	-570.923	-44.0404	7.835	-474.158	-45.0796	7.835	259	7.835	255								7.835	0.21878	7.835	-325.53	-38.5176	7.835	176
7.84	0.24351	7.84	0.38664	7.84	-541.572	-42.9357	7.84	-465.876	-51.8404	7.84	262	7.84	250								7.84	0.22467	7.84	-324.131	-42.9786	7.84	171
7.845	0.24012	7.845	0.38115	7.845	-551.347	-31.0738	7.845	-482.423	-48.3362	7.845	266	7.845	251								7.845	0.22933	7.845	-330.206	-20.8198	7.845	166
7.85	0.24019	7.85	0.3685	7.85	-562.775	-36.8253	7.85	-485.623	-34.6928	7.85	265	7.85	261								7.85	0.22099	7.85	-332.519	-22.9563	7.85	175
7.855	0.24516	7.855	0.37603	7.855	-546.509	-34.2574	7.855	-452.921	-30.0346	7.855	276	7.855	247								7.855	0.22419	7.855	-313.022	-19.4519	7.855	176
7.86	0.24691	7.86	0.36908	7.86	-586.064	-38.9801	7.86	-476.625	-40.3571	7.86	264	7.86	240								7.86	0.21785	7.86	-309.978	-48.127	7.86	171
7.865	0.23834	7.865	0.36982	7.865	-571.336	-38.737	7.865	-466.394	-68.7082	7.865	258	7.865	246								7.865	0.21968	7.865	-338.377	-46.6831	7.865	185
7.87	0.24426	7.87	0.3611	7.87	-585.12	-28.0957	7.87	-489.057	-42.5802	7.87	275	7.87	249								7.87	0.21815	7.87	-327.299	-32.4843	7.87	176
7.875	0.2421	7.875	0.36841	7.875	-556.971	-35.3937	7.875	-451.563	-68.0384	7.875	283	7.875	243								7.875	0.20747	7.875	-313.734	-28.1445	7.875	169
7.88	0.24623	7.88	0.36683	7.88	-552.185	-39.7118	7.88	-456.415	-57.4642	7.88	273	7.88	250								7.88	0.21167	7.88	-354.423	-22.3225	7.88	182
7.885	0.25303	7.885	0.36926	7.885	-550.377	-33.1623	7.885	-449.3	-64.7207	7.885	261	7.885	242								7.885	0.21298	7.885	-316.712	-14.5327	7.885	170
7.89	0.25238	7.89	0.35864	7.89	-558.798	-35.7491	7.89	-422.297	-62.6206	7.89	282	7.89	234								7.89	0.21578	7.89	-337.227	-31.582	7.89	181
7.895	0.25361	7.895	0.36326	7.895	-560.872	-37.5796	7.895	-451.255	-52.8896	7.895	284	7.895	252								7.895	0.22097	7.895	-351.542	-18.6176	7.895	186
7.9	0.24331	7.9	0.3675	7.9	-553.55	-33.139	7.9	-451.075	-46.8127	7.9	303	7.9	248								7.9	0.22099	7.9	-345.836	-14.5748	7.9	184
7.905	0.2489	7.905	0.36	7.905	-553.277	-35.5482	7.905	-453.806	-61.6988	7.905	281	7.905	241								7.905	0.21719	7.905	-337.621	-37.0433	7.905	181
7.91	0.25801	7.91	0.36871	7.91	-556.139	-31.3444	7.91	-458.656	-40.5648	7.91	290	7.91	239								7.91	0.22406	7.91	-327.803	-19.3592	7.91	178
7.915	0.25672	7.915	0.3746	7.915	-537.434	-36.4184	7.915	-466.91	-36.9999	7.915	287	7.915	244								7.915	0.22645	7.915	-332.107	-17.4069	7.915	173
7.92	0.25738	7.92	0.36945	7.92	-512.711	-38.1557	7.92	-458.017	-51.4703	7.92	281	7.92	249								7.92	0.22233	7.92	-360.316	-26.6627	7.92	188
7.925	0.24533	7.925	0.36346	7.925	-550.653	-36.169	7.925	-468.535	-62.5939	7.925	291	7.925	253								7.925	0.21975	7.925	-348.971	-24.6554	7.925	170
7.93	0.24596	7.93	0.37206	7.93	-549.337	-38.3924	7.93	-456.414	-51.6431	7.93	276	7.93	240								7.93	0.23247	7.93	-331.92	-43.196	7.93	178
7.935	0.24615	7.935	0.37837	7.935	-557.43	-41.1263	7.935	-461.68	-41.5639	7.935	281	7.935	245								7.935	0.21968	7.935	-347.054	-20.8334	7.935	188
7.94	0.24724	7.94	0.37679	7.94	-540.165	-41.8925	7.94	-453.291	-75.7911	7.94	284	7.94	254								7.94	0.21167	7.94	-359.075	-15.192	7.94	186
7.945	0.24977	7.945	0.37504	7.945	-542.85	-28.5411	7.945	-460.993	-46.3723	7.945	288	7.945	255								7.945	0.21857	7.945	-336.006	-31.0096	7.945	174
7.95	0.24054	7.95	0.36413	7.95	-533.574	-35.459	7.95	-472.16	-35.6987	7.95	296	7.95	248								7.95	0.21543	7.95	-327.301	-28.4174	7.95	169
7.955	0.24055	7.955	0.36528	7.955	-541.898	-41.0881	7.955	-448.975	-36.0033	7.955	285	7.955	241								7.955	0.2207	7.955	-359.418	-34.9755	7.955	187
7.96	0.23963	7.96	0.36843	7.96	-546.93	-40.2679	7.96	-476.144	-59.9379	7.96	290	7.96	253								7.96	0.21962	7.96	-343.04	-16.0006	7.96	180
7.965	0.2348	7.965	0.36931	7.965	-552.62	-33.9518	7.965	-486.721	-49.2061	7.965	299	7.965	269								7.965	0.21798	7.965	-338.271	-17.6507	7.965	178
7.97	0.23525	7.97	0.3651	7.97	-542.479	-32.3747	7.97	-462.829	-61.094	7.97	293	7.97	262								7.97	0.22198	7.97	-334.741	-11.4681	7.97	175
7.975	0.23221	7.975	0.37299	7.975	-549.322	-36.1823	7.975	-433.582	-65.055	7.975	298	7.975	241								7.975	0.21031	7.975	-361.471	-17.0124	7.975	182
7.98	0.23326	7.98	0.3638	7.98	-543.948	-36.7388	7.98	-428.751	-64.8939	7.98	298	7.98	238								7.98	0.21711	7.98	-334.705	-19.686	7.98	177
7.985	0.23203	7.985	0.35927	7.985	-549.332	-30.997	7.985	-457.03	-58.0081	7.985	291	7.985	242								7.985	0.21641	7.985	-341.489	-16.6769	7.985	178
7.99	0.23046	7.99	0.3621	7.99	-526.015	-38.2398	7.99	-458.485	-35.7342	7.99	300	7.99	251								7.99	0.2251	7.99	-322.839	-15.7428	7.99	171
7.995	0.23499	7.995	0.36437	7.995	-571.316	-31.6106	7.995	-448.789	-37.3222	7.995	299	7.995	236								7.995	0.2283	7.995	-337.729	-18.2549	7.995	173
8	0.22869	8	0.35675	8	-562.36	-30.3916	8	-429.796	-61.5683	8	302	8	233								8	0.22302	8	-347.832	-10.5933	8	180
8.005	0.2238	8.005	0.3542	8.005	-528.895	-35.9179	8.005	-461.117	-49.426	8.005	301	8.005	243								8.005	0.2212	8.005	-344.897	-29.1817	8.005	172
8.01	0.22744	8.01	0.35516	8.01	-541.831	-46.6086	8.01	-444.891	-57.7784	8.01	287	8.01	241								8.01	0.22511	8.01	-364.798	-40.7814	8.01	176
8.015	0.23227	8.015	0.35872	8.015	-548.137	-35.7773	8.015	-429.647	-59.0003	8.015	288	8.015	228								8.015	0.21801	8.015	-358.094	-43.8844	8.015	179
8.02	0.23675	8.02	0.36454	8.02	-541.366	-31.0697	8.02	-448.061	-60.1587	8.02	281	8.02	235								8.02	0.21617	8.02	-356.218	-40.3148	8.02	181
8.025	0.23986	8.025	0.35873	8.025	-535.008	-34.5149	8.025	-422.069	-61.0067	8.025	286	8.025	232								8.025	0.21738	8.025	-350.53	-28.8326	8.025	178
8.03	0.22911	8.03	0.36015	8.03	-554.931	-33.4171	8.03	-430.564	-57.581	8.03	277	8.03	233								8.03	0.21609	8.03	-364.394	-37.2489	8.03	183
8.035	0.23088	8.035	0.36837	8.035	-558.579	-40.0735	8.035	-433.256	-74.7857	8.035	281	8.035	232								8.035	0.21228	8.035	-347.154	-30.0442	8.035	185
8.04	0.23538	8.04	0.36828	8.04	-546.519	-37.7648	8.04	-443.032	-38.7468	8.04	297	8.04	235								8.04	0.20843	8.04	-340.587	-19.8746	8.04	181
8.045	0.23824	8.045	0.37505	8.045	-535.519	-29.7927	8.045	-448.479	-65.6324	8.045	294	8.045	254								8.045	0.21281	8.045	-351.67	-27.5028	8.045	181
8.05	0.23349	8.05	0.37167	8.05	-521.487	-30.4346	8.05	-445.89	-53.8736	8.05	292	8.05	242								8.05	0.21537	8.05	-342.482	-20.2822	8.05	176
8.055	0.23493	8.055	0.3659	8.055	-561.691	-47.4295	8.055	-447.706	-51.9331	8.055	288	8.055	235								8.055	0.21589	8.055	-351.445	-20.6428	8.055	180
8.06	0.2352	8.06	0.3747	8.06	-529.631	-37.0124	8.06	-448.809	-33.832	8.06	294	8.06	237								8.06	0.21723	8.06	-347.714	-20.6262	8.06	179
8.065	0.23823	8.065	0.37309	8.065	-539.656	-37.7852	8.065	-420.257	-61.031	8.065	291	8.065	229								8.065	0.2145	8.065	-351.02	-34.8276	8.065	177
8.07	0.23248	8.07	0.36905	8.07	-526.17	-38.0593	8.07	-447.447	-68.8157	8.07	293	8.07	238								8.07	0.21166	8.07	-313.855	-53.8447	8.07	178
8.075	0.23417	8.075	0.36801	8.075	-524.95	-40.7744	8.075	-458.691	-54.157	8.075	291	8.075	244								8.075	0.21394	8.075	-353.715	-32.1747	8.075	185
8.08	0.23364	8.08	0.36253	8.08	-544.831	-34.9029	8.08	-463.403	-44.5632	8.08	283	8.08	240								8.08	0.21305	8.08	-346.979	-32.3488	8.08	178
8.085	0.24294	8.085	0.36622	8.085	-522.386	-37.3963	8.085	-448.102	-52.8241	8.085	283	8.085	246								8.085	0.20822	8.085	-351.741	-32.0216	8.085	183
8.09	0.23674	8.09	0.36443	8.09	-521.386	-27.498	8.09	-477.902	-42.1205	8.09	298	8.09	248								8.09	0.21067	8.09	-337.902	-36.9132	8.09	179
8.095	0.2334	8.095	0.36705	8.095	-535.19	-32.0557	8.095	-443.097	-59.7847	8.095	295	8.095	244								8.095	0.20922	8.095	-335.916	-44.505	8.095	164
8.1	0.23854	8.1	0.36206	8.1	-480.768	-29.0501	8.1	-452.244	-54.7418	8.1	317	8.1	236								8.1	0.20308	8.1	-347.424	-37.794	8.1	176
8.105	0.24405	8.105	0.36543	8.105	-475.705	-30.8593	8.105	-468.418	-56.01	8.105	291	8.105	238								8.105	0.21039	8.105	-340.192	-53.0256	8.105	177
8.11	0.2465	8.11	0.37291	8.11	-523.392	-34.0397	8.11	-454.899	-45.1051	8.11	310	8.11	239								8.11	0.20292	8.11	-347.982	-54.33	8.11	183
8.115	0.24808	8.115	0.36652	8.115	-508.887	-34.9242	8.115	-433.128	-34.0753	8.115	289	8.115	236								8.115	0.206	8.115	-327.611	-28.7744	8.115	170
8.12	0.24671	8.12	0.36551	8.12	-526.093	-32.5486	8.12	-419.17	-53.2226	8.12	311	8.12	232								8.12	0.20768	8.12	-330.609	-61.8554	8.12	180
8.125	0.24435	8.125	0.36993	8.125	-525.003	-32.6324	8.125	-415.128	-51.1998	8.125	300	8.125	218								8.125	0.20355	8.125	-339.774	-41.6605	8.125	172
8.13	0.23863	8.13	0.37204	8.13	-547.711	-37.6877	8.13	-460.337	-54.6651	8.13	296	8.13	249								8.13	0.20815	8.13	-341.474	-57.2926	8.13	177
8.135	0.24186	8.135	0.37859	8.135	-563.282	-39.0501	8.135	-434.857	-56.0808	8.135	288	8.135	240								8.135	0.2013	8.135	-355.922	-38.6002	8.135	179
8.14	0.23195	8.14	0.37186	8.14	-554.059	-36.7833	8.14	-457.194	-55.7728	8.14	287	8.14	242								8.14	0.21155	8.14	-331.538	-47.085	8.14	174
8.145	0.2345	8.145	0.37287	8.145	-539.613	-28.7063	8.145	-427.926	-70.3598	8.145	295	8.145	242								8.145	0.20648	8.145	-336.906	-24.2489	8.145	172
8.15	0.23542	8.15	0.37735	8.15	-544.678	-33.266	8.15	-440.026	-55.5391	8.15	298	8.15	236								8.15	0.20765	8.15	-347.871	-21.4292	8.15	173
8.155	0.23994	8.155	0.38638	8.155	-512.607	-34.3463	8.155	-424.149	-60.3298	8.155	307	8.155	235								8.155	0.20812	8.155	-363.614	-43.6998	8.155	179
8.16	0.24173	8.16	0.39269	8.16	-534.027	-28.5292	8.16	-431.515	-64.1038	8.16	304	8.16	231								8.16	0.20056	8.16	-351.585	-46.3881	8.16	179
8.165	0.24574	8.165	0.39957	8.165	-528.572	-36.9675	8.165	-455.058	-56.1564	8.165	297	8.165	244								8.165	0.19939	8.165	-337.522	-45.1869	8.165	178
8.17	0.2459	8.17	0.40087	8.17	-551.827	-42.1258	8.17	-450.925	-54.9884	8.17	303	8.17	239								8.17	0.19462	8.17	-331.508	-39.0661	8.17	178
8.175	0.24606	8.175	0.4006	8.175	-564.185	-38.1123	8.175	-443.457	-52.5682	8.175	302	8.175	226								8.175	0.199	8.175	-358.633	-55.2858	8.175	187
8.18	0.24735	8.18	0.39201	8.18	-543.09	-36.7964	8.18	-442.417	-63.3986	8.18	306	8.18	242								8.18	0.19985	8.18	-337.117	-29.3885	8.18	173
8.185	0.24923	8.185	0.4051	8.185	-546.622	-44.023	8.185	-427.148	-66.2778	8.185	303	8.185	238								8.185	0.20523	8.185	-359.369	-51.6196	8.185	186
8.19	0.24967	8.19	0.40384	8.19	-525.497	-41.4813	8.19	-460.916	-57.5558	8.19	289	8.19	239								8.19	0.20202	8.19	-342.626	-47.4657	8.19	178
8.195	0.23836	8.195	0.4068	8.195	-531.138	-31.5868	8.195	-439.787	-64.1309	8.195	287	8.195	233								8.195	0.2	8.195	-353.659	-42.7959	8.195	190
8.2	0.23792	8.2	0.4167	8.2	-515.934	-33.6679	8.2	-445.923	-57.0559	8.2	307	8.2	240								8.2	0.20066	8.2	-360.566	-45.5456	8.2	190
8.205	0.23288	8.205	0.41219	8.205	-491.906	-29.4954	8.205	-463.259	-53.8783	8.205	295	8.205	245								8.205	0.20526	8.205	-354.099	-54.5968	8.205	186
8.21	0.23071	8.21	0.41319	8.21	-523.79	-30.8463	8.21	-446.727	-58.3042	8.21	306	8.21	246								8.21	0.20558	8.21	-330.034	-50.4478	8.21	178
8.215	0.22392	8.215	0.39959	8.215	-527.794	-33.3315	8.215	-460.502	-61.0998	8.215	289	8.215	253								8.215	0.20613	8.215	-360.688	-45.1392	8.215	183
8.22	0.22478	8.22	0.40429	8.22	-534.361	-42.2691	8.22	-452.499	-54.4945	8.22	296	8.22	256								8.22	0.21198	8.22	-346.969	-61.7489	8.22	186
8.225	0.22322	8.225	0.40212	8.225	-556.825	-29.7299	8.225	-462.709	-54.4262	8.225	285	8.225	239								8.225	0.20408	8.225	-319.865	-59.9822	8.225	171
8.23	0.22103	8.23	0.406	8.23	-555.481	-42.689	8.23	-490.172	-44.9924	8.23	277	8.23	263								8.23	0.20095	8.23	-346.788	-53.4884	8.23	186
8.235	0.21717	8.235	0.40087	8.235	-538.786	-33.7509	8.235	-465.559	-35.5636	8.235	284	8.235	242								8.235	0.20858	8.235	-334.408	-51.0515	8.235	185
8.24	0.2255	8.24	0.40459	8.24	-522.909	-36.8651	8.24	-471.195	-40.7963	8.24	282	8.24	248								8.24	0.20269	8.24	-341.557	-40.6842	8.24	189
8.245	0.23758	8.245	0.40227	8.245	-549.172	-41.0919	8.245	-459.997	-58.1397	8.245	295	8.245	248								8.245	0.20563	8.245	-342.404	-32.8051	8.245	179
8.25	0.23166	8.25	0.39073	8.25	-508.375	-29.9822	8.25	-458.734	-63.3176	8.25	273	8.25	250								8.25	0.20505	8.25	-343.834	-26.0715	8.25	177
8.255	0.22994	8.255	0.38979	8.255	-522.51	-30.3442	8.255	-474.633	-45.394	8.255	287	8.255	246								8.255	0.20874	8.255	-350.487	-30.9063	8.255	184
8.26	0.23112	8.26	0.39363	8.26	-536.367	-39.592	8.26	-460.467	-61.8927	8.26	285	8.26	238								8.26	0.20692	8.26	-355.791	-36.5513	8.26	186
8.265	0.23438	8.265	0.39861	8.265	-556.789	-34.9051	8.265	-458.647	-51.0433	8.265	282	8.265	247								8.265	0.21109	8.265	-344.192	-31.8235	8.265	190
8.27	0.22731	8.27	0.40258	8.27	-553.141	-35.6029	8.27	-466.771	-37.342	8.27	280	8.27	248								8.27	0.20996	8.27	-359.028	-31.1393	8.27	193
8.275	0.22231	8.275	0.3956	8.275	-543.157	-35.7776	8.275	-467.676	-65.1236	8.275	304	8.275	248								8.275	0.2077	8.275	-357.802	-33.0166	8.275	188
8.28	0.22255	8.28	0.39783	8.28	-532.398	-28.2045	8.28	-444.259	-69.4848	8.28	283	8.28	237								8.28	0.21422	8.28	-371.617	-30.9759	8.28	192
8.285	0.22419	8.285	0.39018	8.285	-529.012	-39.1817	8.285	-435.339	-57.5294	8.285	294	8.285	237								8.285	0.2154	8.285	-358.612	-30.6495	8.285	185
8.29	0.23245	8.29	0.40039	8.29	-538.79	-29.8431	8.29	-458.062	-66.2624	8.29	276	8.29	235								8.29	0.2191	8.29	-337.531	-56.7726	8.29	182
8.295	0.23408	8.295	0.40288	8.295	-553.686	-29.87	8.295	-466.871	-54.4603	8.295	274	8.295	254								8.295	0.21967	8.295	-355.364	-35.0849	8.295	183
8.3	0.22934	8.3	0.40667	8.3	-531.381	-34.7352	8.3	-446.686	-58.9482	8.3	271	8.3	234								8.3	0.20715	8.3	-355.723	-45.2217	8.3	189
8.305	0.22957	8.305	0.4085	8.305	-544.677	-44.5608	8.305	-461.338	-46.9815	8.305	265	8.305	238								8.305	0.21693	8.305	-369.687	-37.7222	8.305	188
8.31	0.21925	8.31	0.40009	8.31	-504.47	-37.5216	8.31	-438.174	-48.918	8.31	265	8.31	234								8.31	0.20299	8.31	-361.562	-39.0671	8.31	186
8.315	0.22357	8.315	0.39629	8.315	-519.838	-42.8271	8.315	-464.869	-53.721	8.315	285	8.315	248								8.315	0.20694	8.315	-330.501	-44.0957	8.315	177
8.32	0.22545	8.32	0.39479	8.32	-517.631	-32.6029	8.32	-471.103	-52.0298	8.32	262	8.32	249								8.32	0.21396	8.32	-366.309	-37.1586	8.32	184
8.325	0.23271	8.325	0.3819	8.325	-511.51	-36.9532	8.325	-432.608	-36.6892	8.325	258	8.325	236								8.325	0.21334	8.325	-333.467	-38.8877	8.325	183
8.33	0.23206	8.33	0.38125	8.33	-516.472	-33.6174	8.33	-473.317	-56.472	8.33	273	8.33	251								8.33	0.21547	8.33	-346.106	-41.6188	8.33	187
8.335	0.23238	8.335	0.38691	8.335	-537.319	-28.8906	8.335	-445.203	-53.9183	8.335	262	8.335	241								8.335	0.20964	8.335	-362.338	-36.6186	8.335	190
8.34	0.24043	8.34	0.38524	8.34	-516.493	-43.0528	8.34	-454.149	-61.5165	8.34	264	8.34	246								8.34	0.20745	8.34	-352.565	-34.0503	8.34	186
8.345	0.24815	8.345	0.39126	8.345	-525.2	-27.6458	8.345	-451.77	-57.0125	8.345	275	8.345	245								8.345	0.20742	8.345	-334.825	-32.7382	8.345	173
8.35	0.24522	8.35	0.38887	8.35	-550.214	-31.6018	8.35	-462.931	-41.8592	8.35	256	8.35	249								8.35	0.20688	8.35	-360.654	-31.439	8.35	190
8.355	0.24404	8.355	0.38741	8.355	-549.733	-35.6859	8.355	-469.248	-45.9335	8.355	264	8.355	248								8.355	0.20011	8.355	-365.439	-47.1061	8.355	190
8.36	0.24887	8.36	0.38117	8.36	-555.85	-42.5596	8.36	-469.873	-67.7244	8.36	275	8.36	249								8.36	0.20367	8.36	-329.402	-28.7536	8.36	185
8.365	0.24661	8.365	0.38422	8.365	-545.425	-36.9003	8.365	-444.752	-58.9093	8.365	280	8.365	240								8.365	0.2136	8.365	-354.344	-38.2528	8.365	193
8.37	0.24651	8.37	0.37629	8.37	-539.584	-39.7222	8.37	-443.634	-52.9957	8.37	275	8.37	238								8.37	0.21367	8.37	-333.83	-23.3162	8.37	172
8.375	0.24774	8.375	0.38953	8.375	-544.437	-41.3587	8.375	-454.705	-63.7816	8.375	280	8.375	243								8.375	0.21825	8.375	-359.857	-29.8456	8.375	188
8.38	0.25099	8.38	0.38537	8.38	-566.932	-38.0931	8.38	-449.219	-61.6413	8.38	294	8.38	239								8.38	0.22037	8.38	-340.395	-37.0737	8.38	181
8.385	0.24917	8.385	0.39466	8.385	-513.778	-30.5517	8.385	-449.025	-59.7244	8.385	295	8.385	238								8.385	0.22127	8.385	-352.155	-24.6635	8.385	180
8.39	0.24196	8.39	0.3861	8.39	-537.908	-32.6741	8.39	-424.483	-53.6052	8.39	291	8.39	227								8.39	0.21779	8.39	-362.841	-26.1315	8.39	187
8.395	0.24742	8.395	0.38631	8.395	-536.235	-35.1187	8.395	-429.234	-55.4025	8.395	278	8.395	239								8.395	0.21871	8.395	-346.114	-38.6912	8.395	183
8.4	0.25104	8.4	0.39261	8.4	-531.366	-35.1339	8.4	-445.89	-25.9573	8.4	276	8.4	238								8.4	0.21572	8.4	-351.518	-29.4319	8.4	178
8.405	0.242	8.405	0.38611	8.405	-540.554	-33.9365	8.405	-454.551	-43.2806	8.405	276	8.405	243								8.405	0.2209	8.405	-339.456	-27.7419	8.405	179
8.41	0.24636	8.41	0.38925	8.41	-534.008	-31.993	8.41	-449.176	-39.7232	8.41	281	8.41	235								8.41	0.2225	8.41	-351.605	-45.9227	8.41	185
8.415	0.24332	8.415	0.38646	8.415	-531.175	-34.368	8.415	-450.028	-60.4632	8.415	272	8.415	253								8.415	0.22196	8.415	-350.491	-53.1236	8.415	184
8.42	0.23974	8.42	0.39504	8.42	-510.032	-34.2614	8.42	-463.002	-50.3932	8.42	282	8.42	243								8.42	0.22463	8.42	-330.393	-30.7803	8.42	176
8.425	0.24481	8.425	0.40123	8.425	-515.27	-37.0095	8.425	-451.236	-33.9688	8.425	267	8.425	241								8.425	0.21794	8.425	-350.376	-27.9707	8.425	179
8.43	0.2408	8.43	0.39475	8.43	-527.708	-34.3993	8.43	-442.429	-48.0904	8.43	288	8.43	235								8.43	0.22254	8.43	-337.437	-23.1524	8.43	177
8.435	0.24279	8.435	0.39167	8.435	-525.772	-35.3635	8.435	-426.292	-64.8583	8.435	294	8.435	242								8.435	0.21876	8.435	-349.791	-25.6822	8.435	180
8.44	0.24379	8.44	0.40176	8.44	-530.994	-35.1664	8.44	-473.446	-64.3188	8.44	303	8.44	248								8.44	0.21686	8.44	-313.999	-42.8029	8.44	172
8.445	0.23747	8.445	0.4045	8.445	-527.78	-34.5634	8.445	-437.778	-60.3	8.445	315	8.445	240								8.445	0.21678	8.445	-361.315	-31.7968	8.445	185
8.45	0.23146	8.45	0.40222	8.45	-517.749	-35.5118	8.45	-469.072	-63.3127	8.45	314	8.45	245								8.45	0.22038	8.45	-339.014	-41.2331	8.45	183
8.455	0.23168	8.455	0.40715	8.455	-500.812	-31.6959	8.455	-466.679	-65.9651	8.455	305	8.455	241								8.455	0.22597	8.455	-348.67	-17.4907	8.455	178
8.46	0.22961	8.46	0.40679	8.46	-528.614	-31.9534	8.46	-487.35	-62.831	8.46	313	8.46	259								8.46	0.2185	8.46	-350.463	-37.7376	8.46	185
8.465	0.22331	8.465	0.41431	8.465	-540.08	-34.276	8.465	-483.842	-47.1671	8.465	295	8.465	247								8.465	0.21536	8.465	-346.236	-32.4173	8.465	177
8.47	0.2286	8.47	0.40788	8.47	-534.449	-38.7852	8.47	-445.476	-47.061	8.47	305	8.47	238								8.47	0.21353	8.47	-369.133	-30.6997	8.47	193
8.475	0.23185	8.475	0.4031	8.475	-550.491	-31.4094	8.475	-469.689	-44.2549	8.475	290	8.475	247								8.475	0.22846	8.475	-381.572	-39.3281	8.475	194
8.48	0.22912	8.48	0.39655	8.48	-521.399	-38.0555	8.48	-469.57	-36.4332	8.48	282	8.48	239								8.48	0.22661	8.48	-350.342	-42.3749	8.48	185
8.485	0.2323	8.485	0.39784	8.485	-536.884	-40.6033	8.485	-470.496	-51.7073	8.485	272	8.485	239								8.485	0.22664	8.485	-367.046	-33.7104	8.485	190
8.49	0.22573	8.49	0.39314	8.49	-535.056	-40.5226	8.49	-463.629	-61.5968	8.49	293	8.49	236								8.49	0.22251	8.49	-369.138	-37.6788	8.49	184
8.495	0.23171	8.495	0.38684	8.495	-539.125	-48.6131	8.495	-457.212	-49.3676	8.495	291	8.495	246								8.495	0.22626	8.495	-347.341	-42.0621	8.495	183
8.5	0.23843	8.5	0.38135	8.5	-535.031	-43.9996	8.5	-451.217	-58.9037	8.5	281	8.5	236								8.5	0.22296	8.5	-364.939	-32.9196	8.5	189
8.505	0.23975	8.505	0.38263	8.505	-550.738	-37.4586	8.505	-468.016	-56.1107	8.505	268	8.505	241								8.505	0.2215	8.505	-358.238	-33.575	8.505	182
8.51	0.23444	8.51	0.37975	8.51	-521.298	-30.4329	8.51	-457.956	-54.9329	8.51	278	8.51	240								8.51	0.22314	8.51	-351.736	-31.5221	8.51	177
8.515	0.24148	8.515	0.38357	8.515	-544.043	-32.5016	8.515	-443.553	-73.1555	8.515	280	8.515	238								8.515	0.22189	8.515	-340.949	-41.1594	8.515	177
8.52	0.24309	8.52	0.373	8.52	-552.837	-29.8849	8.52	-478.742	-57.1183	8.52	274	8.52	254								8.52	0.21825	8.52	-365.547	-42.5282	8.52	191
8.525	0.24209	8.525	0.37297	8.525	-542.147	-39.6257	8.525	-474.896	-49.7044	8.525	285	8.525	255								8.525	0.22482	8.525	-362.372	-39.0764	8.525	187
8.53	0.24456	8.53	0.38442	8.53	-516.173	-36.7225	8.53	-466.576	-59.2082	8.53	274	8.53	238								8.53	0.22626	8.53	-350.332	-35.3927	8.53	184
8.535	0.24776	8.535	0.38878	8.535	-551.534	-42.7482	8.535	-461.817	-70.4989	8.535	273	8.535	239								8.535	0.23304	8.535	-357.768	-43.3468	8.535	183
8.54	0.24174	8.54	0.386	8.54	-525.109	-28.498	8.54	-465.824	-73.4725	8.54	274	8.54	253								8.54	0.23281	8.54	-357.4	-32.5244	8.54	180
8.545	0.2331	8.545	0.39174	8.545	-527.182	-37.592	8.545	-506.818	-52.1138	8.545	272	8.545	256								8.545	0.22916	8.545	-371.714	-38.8765	8.545	186
8.55	0.23683	8.55	0.3907	8.55	-522.315	-33.0261	8.55	-468.652	-58.6467	8.55	280	8.55	244								8.55	0.2324	8.55	-362.226	-41.056	8.55	181
8.555	0.24182	8.555	0.39748	8.555	-517.043	-31.645	8.555	-477.215	-55.0043	8.555	288	8.555	254								8.555	0.2237	8.555	-355.702	-49.1211	8.555	186
8.56	0.2575	8.56	0.389	8.56	-521.366	-32.6943	8.56	-438.921	-73.2634	8.56	288	8.56	251								8.56	0.23175	8.56	-351.007	-33.8568	8.56	182
8.565	0.25186	8.565	0.38623	8.565	-535.74	-36.3247	8.565	-463.242	-53.3723	8.565	268	8.565	255								8.565	0.23548	8.565	-349.789	-39.6649	8.565	184
8.57	0.24789	8.57	0.3939	8.57	-498.435	-26.5484	8.57	-450.097	-49.4871	8.57	311	8.57	233								8.57	0.24097	8.57	-324.378	-42.8721	8.57	178
8.575	0.24656	8.575	0.38844	8.575	-535.304	-36.3332	8.575	-444.984	-49.0607	8.575	305	8.575	235								8.575	0.24103	8.575	-349.185	-44.7803	8.575	182
8.58	0.24768	8.58	0.39224	8.58	-525.836	-38.618	8.58	-457.551	-56.5685	8.58	304	8.58	250								8.58	0.23004	8.58	-330.334	-33.0966	8.58	176
8.585	0.24958	8.585	0.39179	8.585	-494.055	-35.2949	8.585	-443.619	-64.1722	8.585	284	8.585	236								8.585	0.23345	8.585	-343.428	-44.0625	8.585	176
8.59	0.24824	8.59	0.38944	8.59	-527.033	-38.538	8.59	-461.279	-52.8268	8.59	296	8.59	232								8.59	0.23278	8.59	-343.3	-27.9123	8.59	174
8.595	0.24892	8.595	0.40135	8.595	-526.108	-33.5806	8.595	-458.219	-61.5241	8.595	283	8.595	250								8.595	0.22813	8.595	-342.404	-46.9777	8.595	180
8.6	0.24878	8.6	0.39729	8.6	-529.678	-41.3974	8.6	-470.817	-52.0031	8.6	305	8.6	245								8.6	0.23495	8.6	-324.053	-28.8051	8.6	174
8.605	0.2386	8.605	0.4016	8.605	-496.311	-37.0183	8.605	-468.971	-60.7294	8.605	291	8.605	246								8.605	0.23387	8.605	-325.284	-25.1449	8.605	174
8.61	0.24229	8.61	0.40351	8.61	-532.915	-34.9426	8.61	-460.939	-62.2442	8.61	284	8.61	244								8.61	0.23495	8.61	-334.756	-50.0525	8.61	179
8.615	0.23522	8.615	0.39527	8.615	-540.76	-32.0393	8.615	-450.095	-59.919	8.615	289	8.615	224								8.615	0.2363	8.615	-336.407	-54.6119	8.615	180
8.62	0.23899	8.62	0.3887	8.62	-521.31	-48.0748	8.62	-448.696	-53.3783	8.62	273	8.62	234								8.62	0.23179	8.62	-324.406	-56.9621	8.62	178
8.625	0.24142	8.625	0.37513	8.625	-546.498	-40.6881	8.625	-478.273	-42.4739	8.625	264	8.625	239								8.625	0.23109	8.625	-321.045	-23.7656	8.625	174
8.63	0.24482	8.63	0.36856	8.63	-525.566	-31.3458	8.63	-479.752	-46.4453	8.63	286	8.63	252								8.63	0.23594	8.63	-351.951	-34.4821	8.63	177
8.635	0.24569	8.635	0.37094	8.635	-519.078	-36.9884	8.635	-442.773	-67.6441	8.635	292	8.635	240								8.635	0.24206	8.635	-344.943	-40.8235	8.635	185
8.64	0.24854	8.64	0.37105	8.64	-537.839	-44.6297	8.64	-462.995	-60.0203	8.64	294	8.64	243								8.64	0.23493	8.64	-320.231	-45.1658	8.64	169
8.645	0.23841	8.645	0.37488	8.645	-541.326	-33.4899	8.645	-446.547	-54.7987	8.645	296	8.645	250								8.645	0.22984	8.645	-343.523	-47.9586	8.645	179
8.65	0.24347	8.65	0.37443	8.65	-550.524	-34.9808	8.65	-466.155	-31.5777	8.65	309	8.65	249								8.65	0.22535	8.65	-357.041	-34.4006	8.65	188
8.655	0.24304	8.655	0.37256	8.655	-557.089	-32.9485	8.655	-477.882	-64.3744	8.655	281	8.655	254								8.655	0.22784	8.655	-348.039	-38.3747	8.655	189
8.66	0.24686	8.66	0.37383	8.66	-563.532	-28.6559	8.66	-465.548	-60.9946	8.66	297	8.66	256								8.66	0.22949	8.66	-357.833	-32.8073	8.66	181
8.665	0.24313	8.665	0.37736	8.665	-557.912	-37.5956	8.665	-461.262	-52.82	8.665	307	8.665	237								8.665	0.23003	8.665	-333.5	-52.0017	8.665	172
8.67	0.23727	8.67	0.3793	8.67	-558.135	-44.039	8.67	-467.493	-74.261	8.67	297	8.67	262								8.67	0.22172	8.67	-331.435	-29.2879	8.67	172
8.675	0.24505	8.675	0.38332	8.675	-550.247	-37.4324	8.675	-472.749	-53.9606	8.675	306	8.675	252								8.675	0.22335	8.675	-365.719	-34.978	8.675	183
8.68	0.24246	8.68	0.38864	8.68	-539.648	-33.3368	8.68	-484.235	-51.5956	8.68	290	8.68	248								8.68	0.22875	8.68	-338.485	-32.8868	8.68	176
8.685	0.24583	8.685	0.38271	8.685	-529.278	-33.5715	8.685	-446.33	-29.2487	8.685	292	8.685	237								8.685	0.22761	8.685	-351.71	-39.1106	8.685	184
8.69	0.24219	8.69	0.3804	8.69	-571.992	-40.903	8.69	-430.971	-70.6488	8.69	291	8.69	237								8.69	0.23341	8.69	-336.425	-33.0452	8.69	185
8.695	0.24931	8.695	0.37491	8.695	-536.961	-44.6125	8.695	-453.169	-41.5749	8.695	278	8.695	242								8.695	0.23761	8.695	-320.803	-52.0403	8.695	173
8.7	0.25119	8.7	0.37931	8.7	-557.396	-43.7623	8.7	-454.924	-53.4863	8.7	278	8.7	249								8.7	0.23628	8.7	-344.42	-23.2671	8.7	180
8.705	0.24669	8.705	0.37102	8.705	-550.555	-35.2483	8.705	-462.615	-52.8904	8.705	280	8.705	231								8.705	0.22825	8.705	-353.872	-26.3933	8.705	187
8.71	0.24926	8.71	0.36828	8.71	-557.573	-35.9147	8.71	-457.152	-54.989	8.71	307	8.71	252								8.71	0.22606	8.71	-349.093	-20.3231	8.71	177
8.715	0.24716	8.715	0.37363	8.715	-556.684	-49.4836	8.715	-461.035	-34.7828	8.715	295	8.715	240								8.715	0.22131	8.715	-325.704	-25.4546	8.715	180
8.72	0.24378	8.72	0.37593	8.72	-545.9	-41.3095	8.72	-481.77	-45.2044	8.72	305	8.72	250								8.72	0.23414	8.72	-348.014	-19.9304	8.72	179
8.725	0.2454	8.725	0.37501	8.725	-535.037	-38.8275	8.725	-476.025	-48.6907	8.725	290	8.725	256								8.725	0.24063	8.725	-329.745	-23.7826	8.725	180
8.73	0.249	8.73	0.3774	8.73	-519.609	-36.6553	8.73	-461.015	-53.7724	8.73	290	8.73	246								8.73	0.23201	8.73	-336.207	-29.095	8.73	177
8.735	0.26401	8.735	0.37046	8.735	-544.981	-40.5333	8.735	-480.232	-50.7884	8.735	305	8.735	251								8.735	0.24954	8.735	-351.868	-28.161	8.735	171
8.74	0.26138	8.74	0.36912	8.74	-528.235	-39.2149	8.74	-465.383	-53.3643	8.74	287	8.74	245								8.74	0.24335	8.74	-349.166	-20.476	8.74	182
8.745	0.25587	8.745	0.37253	8.745	-561.554	-35.7407	8.745	-445.999	-61.4283	8.745	289	8.745	246								8.745	0.24381	8.745	-338.624	-20.5457	8.745	170
8.75	0.25832	8.75	0.38414	8.75	-545.031	-38.6556	8.75	-467.63	-53.0497	8.75	289	8.75	245								8.75	0.24474	8.75	-351.737	-20.4241	8.75	175
8.755	0.25849	8.755	0.38288	8.755	-559.549	-37.9767	8.755	-458.986	-45.8636	8.755	297	8.755	242								8.755	0.2466	8.755	-336.572	-21.4693	8.755	168
8.76	0.2579	8.76	0.38519	8.76	-562.758	-39.0545	8.76	-441.701	-58.2075	8.76	283	8.76	230								8.76	0.24125	8.76	-348.056	-24.7494	8.76	179
8.765	0.25178	8.765	0.38322	8.765	-569.806	-31.6736	8.765	-442.374	-50.9655	8.765	293	8.765	239								8.765	0.24509	8.765	-313.725	-16.4719	8.765	160
8.77	0.2537	8.77	0.38444	8.77	-562.542	-43.8421	8.77	-461.661	-51.6738	8.77	302	8.77	242								8.77	0.24188	8.77	-318.644	-26.2205	8.77	172
8.775	0.24962	8.775	0.38368	8.775	-557.142	-46.7416	8.775	-459.233	-43.9298	8.775	303	8.775	241								8.775	0.24568	8.775	-319.824	-18.7665	8.775	164
8.78	0.24721	8.78	0.38304	8.78	-550.169	-34.9163	8.78	-470.092	-58.386	8.78	299	8.78	256								8.78	0.24683	8.78	-337.289	-17.802	8.78	174
8.785	0.24926	8.785	0.39094	8.785	-534.225	-31.4885	8.785	-469.973	-62.5679	8.785	299	8.785	252								8.785	0.24089	8.785	-318.846	-19.175	8.785	167
8.79	0.23893	8.79	0.39131	8.79	-561.002	-47.1715	8.79	-450.89	-54.3694	8.79	312	8.79	246								8.79	0.23894	8.79	-330.506	-13.087	8.79	167
8.795	0.23376	8.795	0.39258	8.795	-543.893	-36.6424	8.795	-463.021	-53.5003	8.795	316	8.795	239								8.795	0.24306	8.795	-314.486	-15.4888	8.795	160
8.8	0.24053	8.8	0.39688	8.8	-511.119	-24.4607	8.8	-461.408	-51.567	8.8	293	8.8	249								8.8	0.24291	8.8	-325.267	-16.4756	8.8	169
8.805	0.24245	8.805	0.38858	8.805	-557.026	-33.0075	8.805	-462.186	-64.6566	8.805	301	8.805	251								8.805	0.23021	8.805	-327.608	-20.575	8.805	164
8.81	0.23753	8.81	0.39312	8.81	-533.17	-39.017	8.81	-439.959	-56.7078	8.81	299	8.81	244								8.81	0.23938	8.81	-320.731	-27.3281	8.81	170
8.815	0.24361	8.815	0.39121	8.815	-526.787	-36.9401	8.815	-452.087	-57.9615	8.815	290	8.815	237								8.815	0.23098	8.815	-330.178	-23.3726	8.815	183
8.82	0.24016	8.82	0.38453	8.82	-545.194	-39.1901	8.82	-468.79	-50.5219	8.82	281	8.82	252								8.82	0.22642	8.82	-334.066	-30.8829	8.82	174
8.825	0.237	8.825	0.37603	8.825	-560.007	-43.7163	8.825	-461.014	-60.5538	8.825	285	8.825	250								8.825	0.23266	8.825	-323.411	-28.7742	8.825	177
8.83	0.24112	8.83	0.38087	8.83	-530.901	-41.9365	8.83	-465.752	-37.7715	8.83	292	8.83	237								8.83	0.22775	8.83	-324.403	-25.5359	8.83	175
8.835	0.23307	8.835	0.37998	8.835	-515.05	-45.9647	8.835	-465.839	-58.0667	8.835	312	8.835	248								8.835	0.2283	8.835	-332.235	-16.1507	8.835	173
8.84	0.23154	8.84	0.37418	8.84	-535.636	-40.8713	8.84	-454.361	-42.9128	8.84	301	8.84	242								8.84	0.2277	8.84	-320.534	-21.6915	8.84	164
8.845	0.23237	8.845	0.36188	8.845	-520.889	-33.6423	8.845	-451.996	-51.8653	8.845	302	8.845	245								8.845	0.22546	8.845	-337.881	-50.154	8.845	176
8.85	0.23665	8.85	0.36924	8.85	-521.604	-34.0295	8.85	-440.167	-45.8617	8.85	286	8.85	230								8.85	0.22913	8.85	-323.142	-38.828	8.85	172
8.855	0.23099	8.855	0.35864	8.855	-540.691	-40.315	8.855	-421.416	-53.3748	8.855	305	8.855	223								8.855	0.22658	8.855	-332.952	-37.2523	8.855	176
8.86	0.23081	8.86	0.36415	8.86	-525.265	-38.4207	8.86	-446.769	-65.4868	8.86	300	8.86	236								8.86	0.21673	8.86	-330.78	-39.401	8.86	176
8.865	0.24136	8.865	0.36872	8.865	-532.986	-40.1196	8.865	-446.819	-42.894	8.865	306	8.865	230								8.865	0.2288	8.865	-330.991	-34.657	8.865	178
8.87	0.23585	8.87	0.37763	8.87	-542.519	-36.657	8.87	-448.252	-25.022	8.87	303	8.87	233								8.87	0.22185	8.87	-317.459	-28.2331	8.87	171
8.875	0.23533	8.875	0.37729	8.875	-544.345	-32.6217	8.875	-451.006	-36.0111	8.875	288	8.875	245								8.875	0.23385	8.875	-318.416	-41.5575	8.875	164
8.88	0.23587	8.88	0.37844	8.88	-524.032	-40.0021	8.88	-460.393	-37.9269	8.88	311	8.88	235								8.88	0.23519	8.88	-315.644	-32.6726	8.88	168
8.885	0.23568	8.885	0.37226	8.885	-513.499	-37.3901	8.885	-466.474	-27.7145	8.885	287	8.885	244								8.885	0.21815	8.885	-333.177	-51.1344	8.885	179
8.89	0.23149	8.89	0.37882	8.89	-521.734	-35.7841	8.89	-460.033	-40.2826	8.89	286	8.89	244								8.89	0.22527	8.89	-329.575	-25.145	8.89	181
8.895	0.23186	8.895	0.38121	8.895	-511.787	-36.8893	8.895	-432.144	-50.9849	8.895	304	8.895	232								8.895	0.21823	8.895	-315.674	-17.3355	8.895	173
8.9	0.23275	8.9	0.38524	8.9	-500.869	-38.1441	8.9	-438.195	-33.2257	8.9	307	8.9	224								8.9	0.21985	8.9	-326.143	-33.3921	8.9	178
8.905	0.23475	8.905	0.37703	8.905	-485.447	-34.8472	8.905	-466.227	-25.0863	8.905	306	8.905	242								8.905	0.22348	8.905	-330.436	-22.4665	8.905	170
8.91	0.23167	8.91	0.37711	8.91	-543.117	-44.5113	8.91	-439.26	-36.9791	8.91	301	8.91	226								8.91	0.22527	8.91	-333.074	-34.0915	8.91	175
8.915	0.23113	8.915	0.38094	8.915	-518.376	-46.4105	8.915	-418.131	-40.3094	8.915	281	8.915	224								8.915	0.22159	8.915	-310.742	-19.9689	8.915	165
8.92	0.23654	8.92	0.38761	8.92	-523.542	-38.5288	8.92	-427.86	-58.841	8.92	303	8.92	234								8.92	0.22415	8.92	-326.862	-22.3492	8.92	169
8.925	0.23789	8.925	0.38713	8.925	-526.695	-37.4834	8.925	-462.326	-43.6308	8.925	276	8.925	236								8.925	0.22503	8.925	-329.835	-31.928	8.925	175
8.93	0.23897	8.93	0.37613	8.93	-524.791	-34.87	8.93	-436.765	-48.2471	8.93	292	8.93	242								8.93	0.22462	8.93	-322.036	-23.4409	8.93	164
8.935	0.24171	8.935	0.37218	8.935	-507.036	-34.6965	8.935	-452.659	-47.279	8.935	313	8.935	246								8.935	0.22694	8.935	-318.823	-37.947	8.935	170
8.94	0.24531	8.94	0.36252	8.94	-543.206	-47.1693	8.94	-456.932	-62.2555	8.94	287	8.94	246								8.94	0.22157	8.94	-327.743	-38.3554	8.94	183
8.945	0.2528	8.945	0.35865	8.945	-536.227	-38.6933	8.945	-472.061	-36.8826	8.945	275	8.945	249								8.945	0.22592	8.945	-351.08	-22.3028	8.945	179
8.95	0.25054	8.95	0.34538	8.95	-535.844	-31.4944	8.95	-458.153	-26.3017	8.95	271	8.95	243								8.95	0.22401	8.95	-319.38	-53.014	8.95	175
8.955	0.24461	8.955	0.35031	8.955	-512.966	-32.1288	8.955	-453.112	-37.9735	8.955	300	8.955	242								8.955	0.23097	8.955	-325.719	-30.3825	8.955	169
8.96	0.2412	8.96	0.35176	8.96	-537.229	-38.6454	8.96	-460.529	-49.6716	8.96	273	8.96	251								8.96	0.21665	8.96	-356.281	-41.0538	8.96	177
8.965	0.24115	8.965	0.34706	8.965	-535.319	-39.9856	8.965	-468.207	-49.2112	8.965	288	8.965	252								8.965	0.21685	8.965	-332.102	-29.9919	8.965	174
8.97	0.24019	8.97	0.35566	8.97	-528.523	-43.9929	8.97	-444.71	-52.4255	8.97	288	8.97	241								8.97	0.23315	8.97	-338.75	-34.0032	8.97	175
8.975	0.24081	8.975	0.35891	8.975	-528.88	-35.747	8.975	-470.316	-58.6652	8.975	288	8.975	248								8.975	0.23418	8.975	-347.029	-29.7279	8.975	176
8.98	0.25141	8.98	0.36083	8.98	-521.682	-27.1189	8.98	-437.536	-60.5532	8.98	307	8.98	242								8.98	0.23522	8.98	-331.248	-35.3104	8.98	176
8.985	0.24516	8.985	0.35721	8.985	-541.31	-36.847	8.985	-454.554	-67.9444	8.985	284	8.985	248								8.985	0.23236	8.985	-327.45	-37.9059	8.985	168
8.99	0.25066	8.99	0.35148	8.99	-523.744	-35.345	8.99	-434.807	-55.1542	8.99	293	8.99	234								8.99	0.23264	8.99	-337.513	-45.7967	8.99	178
8.995	0.25722	8.995	0.3573	8.995	-520.166	-37.2858	8.995	-444.088	-52.3353	8.995	296	8.995	245								8.995	0.23179	8.995	-324.395	-52.055	8.995	176
9	0.25371	9	0.36025	9	-506.013	-42.6194	9	-454.158	-62.367	9	288	9	248								9	0.21845	9	-340.049	-30.4953	9	183
9.005	0.25791	9.005	0.35338	9.005	-524.342	-33.6697	9.005	-446.32	-57.5599	9.005	280	9.005	250								9.005	0.22828	9.005	-308.226	-41.3804	9.005	176
9.01	0.2525	9.01	0.36179	9.01	-515.743	-32.2603	9.01	-459.465	-71.7753	9.01	281	9.01	248								9.01	0.21886	9.01	-334.404	-30.8038	9.01	177
9.015	0.25549	9.015	0.3612	9.015	-502.413	-42.2959	9.015	-439.315	-67.8448	9.015	282	9.015	234								9.015	0.22144	9.015	-344.23	-34.2777	9.015	178
9.02	0.25264	9.02	0.36283	9.02	-505.052	-49.4836	9.02	-454.99	-47.5514	9.02	278	9.02	236								9.02	0.22616	9.02	-353.326	-37.2397	9.02	178
9.025	0.2448	9.025	0.37137	9.025	-503.867	-39.1352	9.025	-455.614	-58.6309	9.025	296	9.025	237								9.025	0.2307	9.025	-343.322	-39.1838	9.025	178
9.03	0.24427	9.03	0.37135	9.03	-497.636	-40.3863	9.03	-448.153	-36.7482	9.03	269	9.03	244								9.03	0.23089	9.03	-338.074	-50.8521	9.03	184
9.035	0.24713	9.035	0.36055	9.035	-491.736	-43.0734	9.035	-473.319	-55.3069	9.035	276	9.035	250								9.035	0.2148	9.035	-343.231	-33.2372	9.035	179
9.04	0.24712	9.04	0.36755	9.04	-523.867	-40.7418	9.04	-471.867	-45.3244	9.04	273	9.04	252								9.04	0.20906	9.04	-342.464	-44.237	9.04	179
9.045	0.23578	9.045	0.37083	9.045	-496.331	-30.7514	9.045	-468.878	-51.3107	9.045	272	9.045	249								9.045	0.21428	9.045	-340.498	-30.4919	9.045	177
9.05	0.23839	9.05	0.37225	9.05	-495.482	-41.3395	9.05	-442.282	-65.1878	9.05	279	9.05	241								9.05	0.21776	9.05	-344.359	-41.1059	9.05	177
9.055	0.23895	9.055	0.37242	9.055	-482.83	-33.2761	9.055	-457.926	-50.0837	9.055	273	9.055	246								9.055	0.2303	9.055	-347.624	-30.5023	9.055	183
9.06	0.24447	9.06	0.37547	9.06	-520.693	-31.75	9.06	-461.066	-48.6252	9.06	272	9.06	244								9.06	0.22374	9.06	-353.484	-54.2952	9.06	182
9.065	0.24428	9.065	0.37993	9.065	-524.098	-29.2095	9.065	-438.809	-58.8107	9.065	290	9.065	241								9.065	0.23234	9.065	-341.834	-29.4792	9.065	181
9.07	0.24344	9.07	0.37869	9.07	-526.4	-38.9675	9.07	-464.16	-56.2435	9.07	298	9.07	240								9.07	0.22847	9.07	-351.293	-34.9491	9.07	181
9.075	0.25453	9.075	0.37992	9.075	-523.908	-33.3043	9.075	-449.844	-57.416	9.075	302	9.075	240								9.075	0.22999	9.075	-340.122	-46.2928	9.075	178
9.08	0.24982	9.08	0.3778	9.08	-523.053	-31.6809	9.08	-471.962	-59.268	9.08	292	9.08	244								9.08	0.22336	9.08	-331.314	-41.3899	9.08	177
9.085	0.24963	9.085	0.37603	9.085	-493.947	-35.1542	9.085	-482.796	-45.262	9.085	325	9.085	241								9.085	0.22651	9.085	-355.086	-32.9831	9.085	179
9.09	0.25008	9.09	0.38392	9.09	-495.548	-46.5493	9.09	-465.43	-62.2485	9.09	302	9.09	252								9.09	0.22562	9.09	-329.75	-31.2995	9.09	171
9.095	0.25447	9.095	0.38652	9.095	-506.046	-35.3576	9.095	-466.59	-50.2468	9.095	299	9.095	247								9.095	0.23263	9.095	-364.023	-46.7327	9.095	184
9.1	0.25077	9.1	0.38339	9.1	-510.906	-40.8701	9.1	-472.11	-56.726	9.1	281	9.1	248								9.1	0.22746	9.1	-331.145	-59.1748	9.1	175
9.105	0.24808	9.105	0.37322	9.105	-503.179	-39.5581	9.105	-458.312	-62.3111	9.105	294	9.105	245								9.105	0.2321	9.105	-342.786	-51.8547	9.105	175
9.11	0.24486	9.11	0.37274	9.11	-527.377	-38.5064	9.11	-457.121	-65.733	9.11	284	9.11	244								9.11	0.2307	9.11	-337.798	-56.4874	9.11	179
9.115	0.2428	9.115	0.37371	9.115	-508.27	-50.1174	9.115	-478.948	-58.2014	9.115	284	9.115	251								9.115	0.22801	9.115	-356.109	-38.7749	9.115	177
9.12	0.24136	9.12	0.37557	9.12	-536.016	-46.5142	9.12	-473.381	-46.5582	9.12	280	9.12	244								9.12	0.23291	9.12	-358.405	-42.2668	9.12	175
9.125	0.23429	9.125	0.37305	9.125	-525.403	-42.9072	9.125	-449.441	-56.9483	9.125	275	9.125	237								9.125	0.23963	9.125	-341.915	-47.1868	9.125	178
9.13	0.23146	9.13	0.36722	9.13	-526.927	-37.5864	9.13	-481.563	-48.4796	9.13	287	9.13	250								9.13	0.23477	9.13	-327.629	-35.619	9.13	174
9.135	0.23473	9.135	0.36751	9.135	-524.66	-35.1251	9.135	-452.361	-71.9108	9.135	289	9.135	241								9.135	0.23901	9.135	-349.016	-36.7539	9.135	175
9.14	0.23842	9.14	0.37851	9.14	-543.566	-35.0172	9.14	-452.785	-48.9278	9.14	293	9.14	240								9.14	0.23633	9.14	-342.278	-38.0764	9.14	173
9.145	0.24241	9.145	0.38537	9.145	-534.156	-41.7701	9.145	-476.852	-51.7518	9.145	288	9.145	246								9.145	0.24484	9.145	-336.527	-42.7815	9.145	167
9.15	0.24379	9.15	0.37331	9.15	-533.943	-36.0248	9.15	-482.409	-51.584	9.15	275	9.15	243								9.15	0.25214	9.15	-332.812	-36.5545	9.15	171
9.155	0.24078	9.155	0.38172	9.155	-537.736	-34.4266	9.155	-458.176	-69.6379	9.155	273	9.155	241								9.155	0.25683	9.155	-330.17	-42.6351	9.155	177
9.16	0.24227	9.16	0.38078	9.16	-509.923	-37.5963	9.16	-482.982	-56.3104	9.16	275	9.16	253								9.16	0.2657	9.16	-357.463	-47.6696	9.16	184
9.165	0.23768	9.165	0.37739	9.165	-534.521	-36.3453	9.165	-474.898	-51.1714	9.165	261	9.165	242								9.165	0.26893	9.165	-338.055	-31.2676	9.165	169
9.17	0.2454	9.17	0.38252	9.17	-531.466	-35.7293	9.17	-463.082	-70.8455	9.17	271	9.17	251								9.17	0.25531	9.17	-340.108	-27.5958	9.17	177
9.175	0.24698	9.175	0.38368	9.175	-533.647	-35.5748	9.175	-481.948	-53.9157	9.175	272	9.175	253								9.175	0.26036	9.175	-342.689	-45.8175	9.175	180
9.18	0.24662	9.18	0.38936	9.18	-499.728	-38.8783	9.18	-471.364	-53.4137	9.18	275	9.18	250								9.18	0.26332	9.18	-352.748	-41.3131	9.18	179
9.185	0.25209	9.185	0.38126	9.185	-546.956	-36.0324	9.185	-466.814	-56.7154	9.185	256	9.185	253								9.185	0.25774	9.185	-335.296	-24.0703	9.185	173
9.19	0.25182	9.19	0.38101	9.19	-517.028	-40.015	9.19	-482.172	-60.8453	9.19	275	9.19	248								9.19	0.25714	9.19	-340.389	-49.6833	9.19	175
9.195	0.25568	9.195	0.37877	9.195	-513.657	-43.8409	9.195	-477.497	-76.253	9.195	280	9.195	257								9.195	0.24888	9.195	-338.953	-41.9105	9.195	174
9.2	0.24867	9.2	0.38096	9.2	-492.91	-41.8541	9.2	-494.793	-64.4338	9.2	276	9.2	259								9.2	0.24771	9.2	-326.486	-36.5659	9.2	180
9.205	0.24667	9.205	0.38024	9.205	-512.382	-29.1694	9.205	-484.334	-49.752	9.205	278	9.205	257								9.205	0.25099	9.205	-344.045	-47.8141	9.205	176
9.21	0.24392	9.21	0.37728	9.21	-497.209	-28.191	9.21	-492.345	-53.7665	9.21	274	9.21	262								9.21	0.24885	9.21	-326.598	-40.4372	9.21	171
9.215	0.23967	9.215	0.37861	9.215	-495.29	-31.031	9.215	-461.766	-65.2452	9.215	266	9.215	246								9.215	0.25815	9.215	-313.7	-42.453	9.215	161
9.22	0.24143	9.22	0.37997	9.22	-483.612	-37.5763	9.22	-480.975	-50.5645	9.22	268	9.22	251								9.22	0.24464	9.22	-329.448	-27.4587	9.22	173
9.225	0.24709	9.225	0.37694	9.225	-481.121	-40.1637	9.225	-438.116	-49.6683	9.225	268	9.225	234								9.225	0.24032	9.225	-343.519	-32.4115	9.225	170
9.23	0.24563	9.23	0.3747	9.23	-490.679	-54.3294	9.23	-479.555	-68.573	9.23	275	9.23	253								9.23	0.24137	9.23	-326.658	-23.7175	9.23	172
9.235	0.23654	9.235	0.36772	9.235	-496.983	-38.9153	9.235	-440.643	-72.5897	9.235	290	9.235	244								9.235	0.24371	9.235	-319.659	-41.281	9.235	168
9.24	0.23396	9.24	0.36804	9.24	-505.96	-29.4548	9.24	-460.196	-71.5816	9.24	263	9.24	250								9.24	0.25225	9.24	-332.601	-22.9852	9.24	173
9.245	0.23422	9.245	0.37563	9.245	-481.444	-41.3819	9.245	-493.621	-59.576	9.245	270	9.245	252								9.245	0.24532	9.245	-328.747	-24.7604	9.245	171
9.25	0.23558	9.25	0.37783	9.25	-471.672	-36.9334	9.25	-490.959	-57.354	9.25	269	9.25	253								9.25	0.24138	9.25	-310.266	-28.7879	9.25	163
9.255	0.23295	9.255	0.37609	9.255	-512.421	-36.4514	9.255	-472.73	-53.564	9.255	275	9.255	242								9.255	0.24238	9.255	-344.222	-36.6665	9.255	177
9.26	0.23422	9.26	0.38504	9.26	-491.157	-35.0291	9.26	-469.782	-38.6733	9.26	287	9.26	245								9.26	0.24194	9.26	-325.28	-45.7674	9.26	168
9.265	0.23115	9.265	0.38575	9.265	-508.605	-34.9755	9.265	-470.63	-35.065	9.265	275	9.265	255								9.265	0.2465	9.265	-332.243	-36.4108	9.265	164
9.27	0.234	9.27	0.39073	9.27	-511.258	-44.8253	9.27	-468.678	-37.1583	9.27	274	9.27	246								9.27	0.24546	9.27	-332.473	-33.4242	9.27	172
9.275	0.23333	9.275	0.38961	9.275	-525.454	-44.4792	9.275	-490.406	-38.6786	9.275	279	9.275	256								9.275	0.24943	9.275	-311.855	-23.3991	9.275	168
9.28	0.23174	9.28	0.38881	9.28	-516.882	-35.4769	9.28	-468.172	-29.607	9.28	266	9.28	238								9.28	0.26438	9.28	-338.963	-38.033	9.28	182
9.285	0.24139	9.285	0.39439	9.285	-540.158	-32.5374	9.285	-473.663	-25.8208	9.285	274	9.285	248								9.285	0.26216	9.285	-323.774	-29.7811	9.285	164
9.29	0.24182	9.29	0.39965	9.29	-519.748	-46.0484	9.29	-450.203	-24.6685	9.29	274	9.29	236								9.29	0.26826	9.29	-330.244	-26.5247	9.29	181
9.295	0.23486	9.295	0.39865	9.295	-508.259	-46.7288	9.295	-494.095	-29.125	9.295	268	9.295	253								9.295	0.26247	9.295	-325.613	-30.1285	9.295	168
9.3	0.23781	9.3	0.39645	9.3	-500.834	-47.6507	9.3	-484.446	-28.0826	9.3	265	9.3	263								9.3	0.25602	9.3	-346.913	-21.2307	9.3	171
9.305	0.2273	9.305	0.39288	9.305	-525.345	-37.9749	9.305	-480.82	-26.8923	9.305	267	9.305	251								9.305	0.25126	9.305	-313.76	-30.6706	9.305	171
9.31	0.23045	9.31	0.3859	9.31	-528.402	-50.4051	9.31	-473.395	-35.2455	9.31	259	9.31	246								9.31	0.25254	9.31	-314.2	-40.5677	9.31	167
9.315	0.22273	9.315	0.38525	9.315	-526.631	-44.3638	9.315	-457.224	-32.8502	9.315	282	9.315	248								9.315	0.25797	9.315	-325.919	-51.6524	9.315	171
9.32	0.22802	9.32	0.38218	9.32	-505.546	-34.2722	9.32	-465.188	-58.0814	9.32	269	9.32	236								9.32	0.25687	9.32	-317.59	-41.4737	9.32	171
9.325	0.22467	9.325	0.37591	9.325	-486.94	-37.9771	9.325	-461.58	-55.1037	9.325	266	9.325	253								9.325	0.25787	9.325	-323.907	-43.7528	9.325	162
9.33	0.23187	9.33	0.38272	9.33	-500.492	-47.1222	9.33	-467.351	-70.5751	9.33	260	9.33	251								9.33	0.24871	9.33	-327.849	-26.565	9.33	163
9.335	0.23175	9.335	0.38602	9.335	-508.908	-44.9505	9.335	-470.036	-57.5756	9.335	279	9.335	242								9.335	0.2555	9.335	-334.981	-47.1174	9.335	171
9.34	0.23197	9.34	0.38233	9.34	-535.151	-46.2309	9.34	-462.609	-53.1569	9.34	262	9.34	245								9.34	0.26232	9.34	-345.92	-20.0064	9.34	174
9.345	0.23582	9.345	0.37346	9.345	-521.378	-45.199	9.345	-450.963	-67.2394	9.345	270	9.345	251								9.345	0.26021	9.345	-321.316	-16.2897	9.345	164
9.35	0.23926	9.35	0.37845	9.35	-516.177	-42.9416	9.35	-434.036	-65.6027	9.35	272	9.35	235								9.35	0.26247	9.35	-304.429	-23.9463	9.35	157
9.355	0.23604	9.355	0.38181	9.355	-510.077	-46.1209	9.355	-459.431	-57.1756	9.355	272	9.355	241								9.355	0.24279	9.355	-324.516	-24.1674	9.355	164
9.36	0.24271	9.36	0.38554	9.36	-524.232	-37.5712	9.36	-483.394	-65.937	9.36	286	9.36	256								9.36	0.24591	9.36	-312.972	-25.1696	9.36	167
9.365	0.23467	9.365	0.3986	9.365	-503.506	-41.7865	9.365	-462.795	-59.7027	9.365	256	9.365	251								9.365	0.24663	9.365	-337.394	-45.1844	9.365	167
9.37	0.24281	9.37	0.39011	9.37	-513.802	-35.2709	9.37	-452.504	-66.9522	9.37	259	9.37	242								9.37	0.25583	9.37	-328.162	-37.6681	9.37	171
9.375	0.24339	9.375	0.39036	9.375	-536.362	-35.4009	9.375	-463.153	-61.3277	9.375	269	9.375	247								9.375	0.26622	9.375	-337.991	-33.6348	9.375	172
9.38	0.24837	9.38	0.39814	9.38	-516.566	-42.0853	9.38	-417.397	-69.4703	9.38	278	9.38	242								9.38	0.26611	9.38	-312.92	-22.4359	9.38	161
9.385	0.24547	9.385	0.39381	9.385	-504.593	-31.9019	9.385	-423.175	-73.5072	9.385	275	9.385	237								9.385	0.2575	9.385	-344.778	-24.6523	9.385	165
9.39	0.25194	9.39	0.38916	9.39	-517.508	-42.8198	9.39	-447.531	-58.1219	9.39	288	9.39	242								9.39	0.24783	9.39	-346.112	-32.2732	9.39	171
9.395	0.24842	9.395	0.3858	9.395	-520.999	-42.5548	9.395	-436.971	-62.8884	9.395	272	9.395	236								9.395	0.24662	9.395	-340.204	-22.2957	9.395	177
9.4	0.24879	9.4	0.38725	9.4	-512.355	-40.1411	9.4	-467.402	-57.5634	9.4	282	9.4	246								9.4	0.24688	9.4	-336.434	-30.256	9.4	166
9.405	0.25151	9.405	0.39367	9.405	-513.242	-47.5117	9.405	-442.18	-75.6812	9.405	288	9.405	244								9.405	0.24538	9.405	-337.832	-24.5562	9.405	172
9.41	0.25958	9.41	0.39631	9.41	-539.867	-48.5977	9.41	-489.209	-53.9384	9.41	273	9.41	250								9.41	0.25057	9.41	-321.932	-38.3392	9.41	177
9.415	0.25374	9.415	0.39418	9.415	-515.47	-43.2394	9.415	-451.2	-64.215	9.415	273	9.415	233								9.415	0.25442	9.415	-356.439	-35.5181	9.415	181
9.42	0.25831	9.42	0.40452	9.42	-521.462	-40.8237	9.42	-452.851	-55.2895	9.42	289	9.42	228								9.42	0.2565	9.42	-360.159	-32.7012	9.42	178
9.425	0.25501	9.425	0.39483	9.425	-494.508	-34.016	9.425	-465.08	-59.5408	9.425	285	9.425	249								9.425	0.24294	9.425	-361.977	-22.263	9.425	186
9.43	0.25699	9.43	0.40678	9.43	-552.133	-44.9853	9.43	-474.106	-66.6405	9.43	263	9.43	257								9.43	0.2437	9.43	-349.196	-36.3982	9.43	173
9.435	0.25575	9.435	0.4051	9.435	-518.265	-40.9951	9.435	-467.324	-67.0012	9.435	275	9.435	245								9.435	0.25392	9.435	-342.156	-27.5385	9.435	174
9.44	0.25424	9.44	0.40527	9.44	-510.149	-35.1868	9.44	-463.062	-62.1384	9.44	267	9.44	242								9.44	0.25451	9.44	-336.05	-30.6453	9.44	166
9.445	0.25313	9.445	0.40914	9.445	-496.081	-38.4418	9.445	-483.826	-61.0609	9.445	264	9.445	245								9.445	0.25643	9.445	-331.016	-25.2937	9.445	165
9.45	0.24678	9.45	0.40851	9.45	-518.89	-42.5667	9.45	-465.543	-56.7394	9.45	253	9.45	238								9.45	0.24947	9.45	-354.987	-36.8066	9.45	178
9.455	0.24875	9.455	0.41971	9.455	-529.99	-44.2227	9.455	-443.633	-61.2021	9.455	259	9.455	238								9.455	0.2501	9.455	-325.479	-28.6753	9.455	171
9.46	0.25447	9.46	0.41774	9.46	-534.128	-42.9903	9.46	-474.169	-50.082	9.46	268	9.46	247								9.46	0.24949	9.46	-333.95	-53.5794	9.46	179
9.465	0.25181	9.465	0.40968	9.465	-536.232	-45.7045	9.465	-473.642	-53.8534	9.465	247	9.465	252								9.465	0.25631	9.465	-354.251	-42.3948	9.465	174
9.47	0.25235	9.47	0.40616	9.47	-520.695	-43.6392	9.47	-442.183	-70.7376	9.47	255	9.47	245								9.47	0.2482	9.47	-352.658	-45.0205	9.47	184
9.475	0.25191	9.475	0.41151	9.475	-532.501	-40.4314	9.475	-450.126	-68.0945	9.475	268	9.475	255								9.475	0.23825	9.475	-368.358	-30.4887	9.475	183
9.48	0.25707	9.48	0.39774	9.48	-539.498	-37.7169	9.48	-466.927	-55.9591	9.48	268	9.48	240								9.48	0.25148	9.48	-340.857	-34.3295	9.48	185
9.485	0.26464	9.485	0.39693	9.485	-531.093	-46.7018	9.485	-458.058	-56.4411	9.485	266	9.485	237								9.485	0.25495	9.485	-360.164	-34.8451	9.485	183
9.49	0.26474	9.49	0.39781	9.49	-532.649	-31.3895	9.49	-441.096	-61.337	9.49	266	9.49	237								9.49	0.24918	9.49	-358.04	-25.3725	9.49	180
9.495	0.26046	9.495	0.40272	9.495	-504.892	-33.4773	9.495	-453.143	-59.609	9.495	266	9.495	233								9.495	0.24306	9.495	-357.488	-21.6221	9.495	179
9.5	0.2606	9.5	0.39289	9.5	-529.853	-37.2251	9.5	-458.751	-68.873	9.5	272	9.5	239								9.5	0.24603	9.5	-345.466	-28.2952	9.5	173
9.505	0.26112	9.505	0.3799	9.505	-525.408	-44.5265	9.505	-462.118	-65.982	9.505	273	9.505	237								9.505	0.23887	9.505	-344.978	-31.9232	9.505	173
9.51	0.25456	9.51	0.38511	9.51	-524.871	-40.5091	9.51	-452.3	-53.7171	9.51	280	9.51	243								9.51	0.24556	9.51	-368.895	-33.7104	9.51	185
9.515	0.25337	9.515	0.38786	9.515	-523.032	-38.629	9.515	-430.336	-57.0895	9.515	268	9.515	230								9.515	0.2471	9.515	-339.439	-27.1523	9.515	178
9.52	0.25515	9.52	0.39233	9.52	-522.541	-52.8913	9.52	-422.24	-72.8734	9.52	274	9.52	237								9.52	0.24376	9.52	-366.369	-23.5951	9.52	178
9.525	0.25183	9.525	0.39309	9.525	-536.236	-43.6133	9.525	-429.028	-64.0173	9.525	280	9.525	229								9.525	0.23771	9.525	-376.286	-35.0036	9.525	182
9.53	0.26005	9.53	0.39461	9.53	-528.615	-34.4156	9.53	-446.661	-47.0463	9.53	279	9.53	230								9.53	0.24542	9.53	-361.567	-34.2228	9.53	178
9.535	0.25655	9.535	0.39318	9.535	-513.15	-35.0264	9.535	-426.114	-66.4672	9.535	270	9.535	233								9.535	0.24371	9.535	-369.08	-32.012	9.535	179
9.54	0.25931	9.54	0.39436	9.54	-513.356	-46.8878	9.54	-446.629	-37.7507	9.54	276	9.54	235								9.54	0.24505	9.54	-349.336	-39.2783	9.54	176
9.545	0.26227	9.545	0.38801	9.545	-535.738	-37.2039	9.545	-454.339	-65.2265	9.545	272	9.545	231								9.545	0.25167	9.545	-370.563	-44.5427	9.545	185
9.55	0.2686	9.55	0.38908	9.55	-515.94	-40.577	9.55	-439.836	-42.7465	9.55	278	9.55	228								9.55	0.25615	9.55	-345.395	-23.0722	9.55	172
9.555	0.27289	9.555	0.38935	9.555	-527.925	-47.6091	9.555	-462.867	-38.0903	9.555	260	9.555	238								9.555	0.25041	9.555	-336.07	-42.3229	9.555	172
9.56	0.27511	9.56	0.39657	9.56	-537.924	-43.2244	9.56	-453.197	-37.5121	9.56	272	9.56	234								9.56	0.25059	9.56	-362.301	-24.6245	9.56	175
9.565	0.27119	9.565	0.39563	9.565	-575.999	-39.9552	9.565	-476.551	-59.6342	9.565	272	9.565	249								9.565	0.26059	9.565	-350.353	-41.3541	9.565	173
9.57	0.27291	9.57	0.38877	9.57	-556.085	-43.455	9.57	-448.462	-46.7012	9.57	286	9.57	241								9.57	0.24976	9.57	-360.839	-31.1951	9.57	178
9.575	0.27747	9.575	0.38086	9.575	-544.723	-48.4418	9.575	-445.157	-48.5506	9.575	285	9.575	234								9.575	0.24371	9.575	-344.008	-48.8049	9.575	172
9.58	0.27016	9.58	0.38998	9.58	-553.283	-42.1265	9.58	-455.729	-57.3827	9.58	268	9.58	246								9.58	0.24223	9.58	-344.424	-24.0761	9.58	172
9.585	0.27576	9.585	0.39085	9.585	-544.019	-48.8039	9.585	-441.476	-57.0913	9.585	262	9.585	240								9.585	0.25175	9.585	-355.314	-16.7025	9.585	181
9.59	0.2767	9.59	0.39007	9.59	-559.048	-40.7978	9.59	-457.28	-57.1126	9.59	263	9.59	233								9.59	0.24353	9.59	-345.377	-40.8553	9.59	180
9.595	0.27607	9.595	0.39401	9.595	-544.068	-38.5372	9.595	-456.512	-46.5174	9.595	273	9.595	239								9.595	0.24789	9.595	-349.285	-24.2675	9.595	187
9.6	0.26482	9.6	0.39762	9.6	-502.349	-38.9713	9.6	-446.228	-26.5418	9.6	276	9.6	232								9.6	0.24893	9.6	-354.423	-46.3225	9.6	180
9.605	0.26086	9.605	0.38944	9.605	-535.017	-45.6285	9.605	-447.529	-29.4409	9.605	268	9.605	231								9.605	0.243	9.605	-369.074	-22.217	9.605	183
9.61	0.26602	9.61	0.39206	9.61	-532.368	-43.3324	9.61	-467.997	-57.0728	9.61	280	9.61	237								9.61	0.23848	9.61	-373.223	-35.2182	9.61	187
9.615	0.26215	9.615	0.39622	9.615	-545.57	-54.321	9.615	-447.399	-73.3717	9.615	291	9.615	240								9.615	0.24141	9.615	-360.336	-38.1558	9.615	186
9.62	0.25527	9.62	0.39764	9.62	-545.796	-44.8339	9.62	-470.37	-48.8719	9.62	286	9.62	239								9.62	0.24784	9.62	-368.72	-36.9525	9.62	187
9.625	0.25963	9.625	0.40806	9.625	-551.569	-52.3325	9.625	-450.331	-44.9174	9.625	256	9.625	234								9.625	0.25041	9.625	-345.883	-42.1848	9.625	178
9.63	0.25059	9.63	0.4113	9.63	-529.329	-43.3113	9.63	-436.249	-38.4333	9.63	268	9.63	229								9.63	0.24581	9.63	-350.971	-25.3795	9.63	178
9.635	0.25085	9.635	0.41317	9.635	-557.484	-34.0043	9.635	-441.179	-67.7124	9.635	269	9.635	234								9.635	0.25309	9.635	-356.463	-35.3817	9.635	181
9.64	0.25948	9.64	0.41974	9.64	-541.633	-29.7053	9.64	-428.501	-35.4017	9.64	274	9.64	226								9.64	0.25232	9.64	-367.065	-26.7909	9.64	184
9.645	0.25068	9.645	0.4184	9.645	-557.513	-40.4141	9.645	-474.951	-32.402	9.645	267	9.645	258								9.645	0.23802	9.645	-363.676	-39.4109	9.645	184
9.65	0.25338	9.65	0.41175	9.65	-523.304	-42.465	9.65	-449.74	-56.9152	9.65	278	9.65	236								9.65	0.24214	9.65	-352.495	-38.1253	9.65	185
9.655	0.25213	9.655	0.413	9.655	-529.725	-38.0969	9.655	-482.876	-55.1039	9.655	282	9.655	245								9.655	0.25494	9.655	-376.037	-39.5953	9.655	188
9.66	0.25329	9.66	0.40819	9.66	-537.342	-38.9742	9.66	-475.25	-53.178	9.66	294	9.66	240								9.66	0.25141	9.66	-342.637	-44.6904	9.66	177
9.665	0.2461	9.665	0.40869	9.665	-528.94	-40.2766	9.665	-462.815	-30.4317	9.665	293	9.665	246								9.665	0.25164	9.665	-358.583	-29.1345	9.665	187
9.67	0.25032	9.67	0.41194	9.67	-523.528	-44.038	9.67	-462.986	-60.7822	9.67	293	9.67	233								9.67	0.24587	9.67	-353.353	-22.4992	9.67	174
9.675	0.24791	9.675	0.40603	9.675	-524.661	-42.4873	9.675	-448.012	-44.2207	9.675	296	9.675	238								9.675	0.25353	9.675	-345.287	-14.1687	9.675	179
9.68	0.24502	9.68	0.41072	9.68	-530.413	-41.5382	9.68	-466.137	-42.5757	9.68	286	9.68	246								9.68	0.25734	9.68	-348.103	-44.936	9.68	178
9.685	0.24447	9.685	0.40861	9.685	-534.137	-39.8817	9.685	-467.745	-33.1156	9.685	298	9.685	241								9.685	0.26073	9.685	-342.353	-32.1699	9.685	174
9.69	0.24503	9.69	0.41347	9.69	-510.016	-30.0019	9.69	-472.376	-46.9491	9.69	302	9.69	249								9.69	0.2498	9.69	-353.935	-35.8199	9.69	180
9.695	0.24368	9.695	0.4133	9.695	-540.251	-35.3458	9.695	-458.345	-49.6437	9.695	298	9.695	246								9.695	0.24689	9.695	-354.548	-25.7244	9.695	178
9.7	0.25503	9.7	0.40924	9.7	-515.28	-36.847	9.7	-480.569	-40.6288	9.7	292	9.7	238								9.7	0.24416	9.7	-346.932	-42.742	9.7	175
9.705	0.24858	9.705	0.41508	9.705	-519.601	-43.1768	9.705	-468.944	-41.2607	9.705	294	9.705	241								9.705	0.24369	9.705	-358.249	-36.0147	9.705	175
9.71	0.25349	9.71	0.41069	9.71	-518.934	-39.6638	9.71	-470.957	-53.5474	9.71	286	9.71	242								9.71	0.24301	9.71	-354.519	-26.9173	9.71	180
9.715	0.24309	9.715	0.41303	9.715	-546.387	-37.8513	9.715	-488.329	-46.9098	9.715	289	9.715	251								9.715	0.23883	9.715	-373.097	-32.2908	9.715	185
9.72	0.24332	9.72	0.40536	9.72	-540.237	-43.0713	9.72	-466.417	-33.6709	9.72	271	9.72	234								9.72	0.243	9.72	-365.007	-21.8958	9.72	181
9.725	0.24863	9.725	0.41151	9.725	-512.673	-33.0492	9.725	-488.922	-28.2574	9.725	291	9.725	251								9.725	0.25277	9.725	-343.456	-39.7513	9.725	182
9.73	0.24617	9.73	0.42054	9.73	-495.613	-32.2994	9.73	-473.349	-21.6628	9.73	289	9.73	249								9.73	0.24532	9.73	-344.179	-36.4382	9.73	179
9.735	0.24071	9.735	0.41865	9.735	-522.962	-39.0421	9.735	-495.471	-38.649	9.735	279	9.735	264								9.735	0.23199	9.735	-372.238	-40.0868	9.735	185
9.74	0.24295	9.74	0.41926	9.74	-520.883	-48.0849	9.74	-476.904	-47.626	9.74	306	9.74	255								9.74	0.24228	9.74	-370.453	-56.5712	9.74	184
9.745	0.24156	9.745	0.42871	9.745	-551.503	-37.0246	9.745	-478.482	-48.1484	9.745	293	9.745	257								9.745	0.24545	9.745	-351.885	-31.7265	9.745	181
9.75	0.23795	9.75	0.4182	9.75	-502.447	-37.5155	9.75	-460.869	-46.4007	9.75	288	9.75	242								9.75	0.24381	9.75	-355.79	-30.4747	9.75	182
9.755	0.24039	9.755	0.42498	9.755	-518.712	-38.4628	9.755	-450.425	-48.8267	9.755	285	9.755	237								9.755	0.24599	9.755	-365.806	-35.0162	9.755	183
9.76	0.23618	9.76	0.42372	9.76	-520.335	-37.9606	9.76	-460.822	-53.341	9.76	284	9.76	238								9.76	0.24364	9.76	-335.094	-37.7562	9.76	180
9.765	0.2313	9.765	0.43336	9.765	-520.563	-29.5591	9.765	-460.931	-62.1116	9.765	288	9.765	242								9.765	0.24256	9.765	-349.22	-24.7344	9.765	171
9.77	0.2323	9.77	0.42532	9.77	-504.195	-44.9017	9.77	-465.55	-52.0781	9.77	287	9.77	243								9.77	0.24664	9.77	-354.986	-41.9129	9.77	187
9.775	0.2344	9.775	0.42425	9.775	-537.941	-42.5656	9.775	-458.041	-45.316	9.775	275	9.775	238								9.775	0.24578	9.775	-352.223	-40.9783	9.775	175
9.78	0.24	9.78	0.42775	9.78	-522.239	-37.2092	9.78	-465.984	-56.9016	9.78	284	9.78	239								9.78	0.24541	9.78	-352.877	-46.4151	9.78	180
9.785	0.24042	9.785	0.43447	9.785	-510.889	-43.6102	9.785	-461.582	-46.1312	9.785	293	9.785	247								9.785	0.24107	9.785	-361.243	-38.3261	9.785	177
9.79	0.24885	9.79	0.43447	9.79	-524.924	-38.727	9.79	-469.341	-37.3394	9.79	288	9.79	241								9.79	0.24133	9.79	-365.779	-28.3195	9.79	182
9.795	0.24023	9.795	0.43588	9.795	-505.352	-46.2192	9.795	-474.026	-42.169	9.795	291	9.795	241								9.795	0.23543	9.795	-368.307	-40.9889	9.795	181
9.8	0.24136	9.8	0.43613	9.8	-500.724	-40.0996	9.8	-488.676	-40.38	9.8	291	9.8	242								9.8	0.23569	9.8	-377.515	-39.6589	9.8	182
9.805	0.2477	9.805	0.42411	9.805	-508.66	-32.9971	9.805	-445.786	-51.58	9.805	305	9.805	226								9.805	0.24289	9.805	-327.606	-36.5357	9.805	176
9.81	0.24452	9.81	0.42334	9.81	-494.398	-36.5825	9.81	-469.475	-40.2062	9.81	294	9.81	249								9.81	0.24083	9.81	-346.469	-49.578	9.81	178
9.815	0.24257	9.815	0.4289	9.815	-517.006	-33.1521	9.815	-469.168	-46.7513	9.815	294	9.815	247								9.815	0.2342	9.815	-362.876	-35.5545	9.815	182
9.82	0.23541	9.82	0.4221	9.82	-504.846	-33.7422	9.82	-459.464	-56.118	9.82	302	9.82	239								9.82	0.24042	9.82	-378.848	-41.3945	9.82	180
9.825	0.24071	9.825	0.41823	9.825	-501.453	-31.651	9.825	-474.601	-58.7201	9.825	288	9.825	250								9.825	0.23208	9.825	-358.902	-39.8169	9.825	188
9.83	0.23707	9.83	0.42382	9.83	-517.56	-29.5142	9.83	-458.066	-60.4817	9.83	286	9.83	234								9.83	0.24475	9.83	-349.965	-47.65	9.83	185
9.835	0.24694	9.835	0.41728	9.835	-504.164	-23.6489	9.835	-454.279	-46.9546	9.835	286	9.835	245								9.835	0.23883	9.835	-350.422	-40.822	9.835	179
9.84	0.24853	9.84	0.42269	9.84	-494.291	-38.8262	9.84	-472.764	-46.0676	9.84	294	9.84	249								9.84	0.24544	9.84	-338.175	-55.8968	9.84	179
9.845	0.24485	9.845	0.40809	9.845	-478.096	-41.0153	9.845	-460.341	-38.4796	9.845	284	9.845	243								9.845	0.24385	9.845	-366.289	-34.5688	9.845	194
9.85	0.24143	9.85	0.41895	9.85	-521.716	-37.5304	9.85	-458.638	-45.8436	9.85	289	9.85	244								9.85	0.24627	9.85	-376.514	-40.1903	9.85	182
9.855	0.23976	9.855	0.42577	9.855	-509.739	-35.2692	9.855	-480.257	-43.7938	9.855	284	9.855	260								9.855	0.24832	9.855	-367.66	-41.3163	9.855	187
9.86	0.24131	9.86	0.43041	9.86	-527.145	-43.9061	9.86	-471.156	-60.3834	9.86	291	9.86	250								9.86	0.25091	9.86	-375.305	-24.7312	9.86	187
9.865	0.24122	9.865	0.43434	9.865	-533.959	-41.517	9.865	-479.437	-43.394	9.865	286	9.865	244								9.865	0.23921	9.865	-348.665	-39.2679	9.865	183
9.87	0.23666	9.87	0.42353	9.87	-506.858	-30.8332	9.87	-461.072	-43.185	9.87	284	9.87	239								9.87	0.23878	9.87	-334.587	-41.5098	9.87	189
9.875	0.23698	9.875	0.41923	9.875	-524.8	-40.6221	9.875	-471.192	-47.4391	9.875	296	9.875	250								9.875	0.23656	9.875	-366.028	-26.5916	9.875	190
9.88	0.23752	9.88	0.42021	9.88	-535.697	-35.8995	9.88	-446.277	-48.0778	9.88	294	9.88	242								9.88	0.24317	9.88	-372.797	-44.5076	9.88	189
9.885	0.23857	9.885	0.43624	9.885	-539.77	-41.2561	9.885	-457.076	-56.7119	9.885	290	9.885	252								9.885	0.24742	9.885	-378.826	-42.0903	9.885	190
9.89	0.23301	9.89	0.42936	9.89	-549.404	-38.3738	9.89	-453.595	-56.1326	9.89	279	9.89	253								9.89	0.24559	9.89	-370.271	-35.619	9.89	179
9.895	0.22977	9.895	0.43366	9.895	-523.453	-31.7173	9.895	-488.539	-39.2773	9.895	302	9.895	254								9.895	0.24831	9.895	-376.686	-41.2112	9.895	181
9.9	0.23586	9.9	0.43837	9.9	-514.157	-39.8614	9.9	-456.498	-43.1001	9.9	280	9.9	237								9.9	0.2543	9.9	-360.912	-26.4622	9.9	184
9.905	0.23266	9.905	0.43597	9.905	-526.998	-47.7348	9.905	-493.371	-40.1456	9.905	283	9.905	252								9.905	0.25633	9.905	-368.553	-35.2111	9.905	185
9.91	0.23485	9.91	0.42347	9.91	-536.836	-50.5337	9.91	-485.05	-50.923	9.91	275	9.91	252								9.91	0.25352	9.91	-385.679	-46.3775	9.91	196
9.915	0.22671	9.915	0.41858	9.915	-522.165	-39.5186	9.915	-484.33	-62.73	9.915	284	9.915	249								9.915	0.25183	9.915	-361.509	-23.1396	9.915	184
9.92	0.23064	9.92	0.42253	9.92	-551.74	-47.9447	9.92	-452.172	-49.617	9.92	293	9.92	250								9.92	0.23896	9.92	-361.593	-32.5703	9.92	191
9.925	0.2329	9.925	0.42581	9.925	-534.663	-53.504	9.925	-473.81	-51.9295	9.925	293	9.925	242								9.925	0.24293	9.925	-378.457	-28.3586	9.925	187
9.93	0.23846	9.93	0.42089	9.93	-542.256	-43.8995	9.93	-496.079	-49.5228	9.93	291	9.93	259								9.93	0.24315	9.93	-354.249	-28.242	9.93	188
9.935	0.23643	9.935	0.4122	9.935	-557.067	-44.1883	9.935	-459.089	-65.3764	9.935	291	9.935	254								9.935	0.25206	9.935	-361.643	-24.6695	9.935	188
9.94	0.23707	9.94	0.41855	9.94	-526.895	-48.3879	9.94	-487.176	-39.7325	9.94	310	9.94	251								9.94	0.25208	9.94	-365.738	-38.4466	9.94	187
9.945	0.23824	9.945	0.40629	9.945	-528.271	-34.1049	9.945	-450.347	-48.7195	9.945	278	9.945	243								9.945	0.249	9.945	-368.952	-25.4561	9.945	182
9.95	0.24003	9.95	0.40522	9.95	-522.34	-45.7479	9.95	-477.047	-55.9336	9.95	287	9.95	278								9.95	0.2622	9.95	-358.092	-30.4135	9.95	189
9.955	0.23368	9.955	0.39784	9.955	-540.946	-48.5921	9.955	-463.099	-41.6103	9.955	309	9.955	252								9.955	0.2655	9.955	-348.685	-43.9677	9.955	185
9.96	0.23335	9.96	0.39793	9.96	-524.834	-54.58	9.96	-471.491	-45.2379	9.96	285	9.96	248								9.96	0.24583	9.96	-381.348	-48.1394	9.96	192
9.965	0.23078	9.965	0.39696	9.965	-543.567	-47.6203	9.965	-452.795	-55.6739	9.965	300	9.965	250								9.965	0.26385	9.965	-349.158	-38.9038	9.965	188
9.97	0.2324	9.97	0.40393	9.97	-527.618	-44.3615	9.97	-460.34	-38.6596	9.97	302	9.97	245								9.97	0.26283	9.97	-370.52	-44.1788	9.97	191
9.975	0.23391	9.975	0.40633	9.975	-539.504	-44.6838	9.975	-460.536	-51.1562	9.975	280	9.975	243								9.975	0.25765	9.975	-379.619	-25.0579	9.975	193
9.98	0.22872	9.98	0.39877	9.98	-527.632	-58.1262	9.98	-446.633	-40.6662	9.98	285	9.98	237								9.98	0.25433	9.98	-377.44	-22.0589	9.98	187
9.985	0.22417	9.985	0.40767	9.985	-536.779	-40.6441	9.985	-454.604	-41.5459	9.985	271	9.985	239								9.985	0.25485	9.985	-344.835	-42.7875	9.985	186
[truncated: 18,003 more rows]

## Sheet: FigureS31-40
	Fig.S34
	Fold change of CD11b+ cells (GDYO vs Control)				Fold change of CD14+ cells (GDYO vs Control)
	Saline	Jas 25 pM	Jas 50 pM		Saline	Jas 25 pM	Jas 50 pM
Rep.1	1.17391	0.964286	0.964912		1.37357	1.1193	1.06064
Rep.2	1.25532	1.04651	0.978723		1.3064	1.15953	1.0354
Rep.3	1.07917	0.938776	1.02222		1.35647	1.10413	1.02802
	Fig.S35
	WBC (109/L)			Lymphocyte (109/L)			Monocyte (109/L)			Neutrophil (109/L)			RBC (1012/L)			Reticulocyte (109/L)			HGB (g/L)			PLT(109/L)
	Saline	GDYO		Saline	GDYO		Saline	GDYO		Saline	GDYO		Saline	GDYO		Saline	GDYO		Saline	GDYO		Saline	GDYO
Rep.1	3.145	1.911		1.172	0.983		0.351	0.272		1.609	0.625		8.492	10.72		4.2	4.85		85.32	87.32		496	809
Rep.2	3.925	2.372		1.438	0.994		0.389	0.301		1.971	0.749		8.811	11.02		5.09	5.19		93.08	92.55		575	911
Rep.3	2.401	1.514		0.914	0.923		0.313	0.258		1.913	0.492		8.117	10.93		3.34	4.62		90.14	82.11		418	708
Rep.4	2.597	1.877		0.932	0.967		0.328	0.269		1.245	0.513		8.559	10.41		3.89	4.91		77.84	88.57		518	759
Rep.5	3.338	2.011		1.054	0.958		0.367	0.285		1.383	0.588		8.342	10.44		4.67	5.04		79.35	83.69		473	845
Rep.6	3.461	1.781		1.522	1.073		0.355	0.259		1.503	0.765		8.631	10.79		4.01	4.49		86.19	89.68		496	765
	Fig.S37a						Fig.S37b						Fig.S37c
	Leukemia cell frequency in spleen (%)		Leukemia cells per spleen (105)				Leukemia stem cells frequency in spleen (%)		Leukemia stem cells per spleen (103)				CD11b+ cell frequency in spleen (%)		CD14+ cell frequency in spleen (%)
	Saline	GDYO	Saline	GDYO			Saline	GDYO	Saline	GDYO			Saline	GDYO	Saline	GDYO
Rep.1	51.89	3.66	311.34	14.64		Rep.1	0.1209	0.02014	72.54	8.056		Rep.1	3.16	7.26	55.85	86.63
Rep.2	59.5	8.14	307	32.56		Rep.2	0.0985	0.03143	59.1	12.572		Rep.2	4.258	7.433	54.268	83.41
Rep.3	48.9	11.26	293.4	45.04		Rep.3	0.1089	0.0293	65.34	21.72		Rep.3	5.779	6.881	59.776	79.59
Rep.4	42.3	10.24	253.8	40.96		Rep.4	0.1243	0.04524	84.58	18.096		Rep.4	3.118	8.518	51.137	90.88
Rep.5	52.9	5.7814	317.4	13.1256		Rep.5	0.1153	0.0312	59.18	12.48		Rep.5	5.748	6.965	62.314	81.96
Rep.6	48.51	7.6656	291.06	30.6624		Rep.6	0.0763	0.03478	45.78	13.912		Rep.6	4.177	6.317	67.173	88.72
Fig.S38b
Body weight (g)														Fig.S38c
Time (d)	Saline						GDYO								Saline						GDYO
	Rep.1	Rep.2	Rep.3	Rep.4	Rep.5	Rep.6	Rep.1	Rep.2	Rep.3	Rep.4	Rep.5	Rep.6			Rep.1	Rep.2	Rep.3	Rep.4	Rep.5	Rep.6	Rep.1	Rep.2	Rep.3	Rep.4	Rep.5	Rep.6
1	20.3	21.5	20.9	19.8	19.3	20.1	19.9	21.6	18.7	20.8	19.5	18.9		LSK	30.62	37.92	23.33	29.67	35.12	27.06	28.379	20.578	36.189	33.054	25.321	26.753
4	20.6	21.7	20.9	20.3	20.1	20.4	20.3	21.9	18.7	21.1	19.7	20.1		LT-HSC	1.419	2.198	0.654	0.987	1.789	1.467	1.255	0.854	1.656	1.365	1.037	1.363
7	21.1	22.3	19.9	20.4	21.1	21.8	20.64	22.2	19	21.8	20.5	19.7
10	21.35	22.5	20.05	20.6	21.4	22.2	20.96	22.66	19.27	21.8	20.6	20.47
13	21.55	23.9	19.3	21.8	22.1	20.65	21.2	22.89	19.5	21.9	20.8	20.91
16	21.75	24	19.5	22.1	22.2	20.85	21.54	24.2	19.87	22.12	20.87	20.64
19	22.15	23.4	20.9	22.4	22.6	21.45	21.96	23.65	20.26	22.42	20.95	22.52
22	22.65	23.8	21.5	22.6	22.7	22.65	22.44	24.23	20.65	22.58	21.25	23.49
25	23.2	24	22.4	22.7	22.9	24	23.46	25.34	21.58	22.87	21.69	24.13
28	23.4	24.2	22.6	23.2	23.4	23.6	23.77	25.53	21.91	23.21	22.07	26.02
	Fig.S39a										Fig.S39b										Fig.S39c
	ALT (U/L)		AST (U/L)		LDH (U/L)		BUN (mmol/L)				WBC (109/L)		Lymphocyte (109/L)		Monocyte (109/L)		Granulocyte (109/L)				RBC (1012/L)		HGB (g/L)		HCT (%)		MCH (pg)		MCV (fL)		PLT(109/L)
	Saline	GDYO	Saline	GDYO	Saline	GDYO	Saline	GDYO			Saline	GDYO	Saline	GDYO	Saline	GDYO	Saline	GDYO			Saline	GDYO	Saline	GDYO	Saline	GDYO	Saline	GDYO	Saline	GDYO	Saline	GDYO
Rep.1	20.97	22.57	26.67	24.59	198.5	219.9	8.01	7.54		Rep.1	2.06	1.53	2.61	3.58	0.289	0.358	1.37	0.85		Rep.1	8.358	8.742	125.96	127.54	37.59	41.95	16.71	16.95	49	48.18	1244	1215
Rep.2	14.28	12.28	25.57	27.34	206.1	208.4	5.01	4.35		Rep.2	3.98	4.41	2.68	0.47	0.047	0.101	0.61	0.79		Rep.2	9.797	6.755	113.84	136.14	48.37	45.61	16.78	16.85	49.2	49.25	1231	1488
Rep.3	18.05	20.05	22.05	16.97	190.1	193.4	6.03	8.62		Rep.3	1.59	1.62	0.52	1.12	0.154	0.057	0.53	0.44		Rep.3	7.442	8.104	143.95	114.86	35.01	40.23	16.64	16.41	49.6	45.96	1270	934
Rep.4	17.25	12.25	22.58	22.07	196.3	198.6	7.83	7.94		Rep.4	2.66	4.31	0.55	0.75	0.049	0.051	0.64	1.33		Rep.4	8.458	8.412	118.87	123.46	40.87	41.13	16.69	16.64	48.7	48.24	1233	1401
Rep.5	18.14	16.14	26.51	23.68	203.1	204.8	6.38	7.37		Rep.5	2.77	3.45	0.42	3.67	0.051	0.079	0.51	0.44		Rep.5	7.307	9.275	105.13	128.54	39.89	41.56	16.72	17.45	49.3	49.13	1241	1001
Rep.6	16.54	25.59	25.59	23.01	203.4	208.8	6.69	5.24		Rep.6	2.24	1.82	2.32	0.36	0.214	0.214	0.83	0.75		Rep.6	8.957	9.054	138.87	128.32	38.15	40.16	16.58	16.74	48.7	48.27	1239	1245
Fig.S40c																	Fig.S40e				Fig.S40f			Fig.S40h
Cell viability of human PB mononuclear cells (%)								Cell viability of mouse BM mononuclear cells (%)									LT-HSC number per well				LT-HSC apoptosic rate (%)			SH-S5Y5 apoptosic rate (%)
Concentration (μg/ml）	GO			GDYO				Concentration (μg/ml）	GO			GDYO					Saline	GDYO			Saline	GDYO 20 μg/mL			Saline				GDYO 50 μg/mL
	Rep.1	Rep.2	Rep.3	Rep.1	Rep.2	Rep.3			Rep.1	Rep.2	Rep.3	Rep.1	Rep.2	Rep.3		Rep.1	769.53	906.38		Rep.1	5.48077	5.48			Rep.1	Rep.2	Rep.3	Rep.1	Rep.2	Rep.3
10	91.215	97.6636	88.9876	97.3967	96.704	94.3451		10	98.4597	89.7579	97.1812	96.6137	92.6702	93.096		Rep.2	814.67	877.94		Rep.2	5.57	5.24155		48 h	2.436	2.269	2.792	2.256	2.678	2.781
20	89.6262	91.8692	86.3223	93.8016	97.2631	90.3409		20	97.0854	92.4148	94.3202	92.1052	86.4267	88.4522		Rep.3	998.64	801.56		Rep.3	5.43668	5.437		72 h	2.167	2.753	2.57	3.066	2.692	2.586
30	92.7103	88.785	85.3099	97.8306	89.7676	91.1209		30	97.7211	90.3496	86.9326	87.4775	92.6622	86.0806
40	92.8972	86.1682	86.1364	95.4545	88.5271	90.2657		40	96.1115	88.0739	87.1517	95.2598	87.8989	82.4235
50	84.2056	86.8224	85.7851	97.624	84.5972	83.9402		50	90.1979	86.0785	84.9775	92.8075	81.3411	83.2433

[truncated: 1 more sheets: Gels]
